# Supplementary material for: FGF21 promotes thermogenic gene expression as an autocrine factor in adipocytes
Source: Cell Rep. Author manuscript; Available in PMC 2021 Jul 21. (PMC8293281; doi:10.1016/j.celrep.2021.109331)
Supplement: 2 [file NIHMS1720099-supplement-2.xlsx]

## Sheet: WT_CL vs WT_Veh
gene_id	gene	locus	sample_1	sample_2	status	value_1	value_2	log2(fold_change)	test_stat	p_value	q_value	significant
ENSMUSG00000065282	SNORA18	chr9:15313801-15313932	WT_Veh	WT_CL	OK	56.3101	0	#NAME?	#NAME?	0.0025	0.0150146	yes
ENSMUSG00000082908	Gm13736	chr2:87526048-87526752	WT_Veh	WT_CL	OK	2.34231	0	#NAME?	#NAME?	0.00305	0.017815	yes
ENSMUSG00000086889	Gm8619	chr13:48871111-48875460	WT_Veh	WT_CL	OK	1.99322	0	#NAME?	#NAME?	5e-05	0.000463973	yes
ENSMUSG00000050217	Lgsn	chr1:31141077-31222661	WT_Veh	WT_CL	OK	0	4.05681	inf	#NAME?	5e-05	0.000463973	yes
ENSMUSG00000065047	Y_RNA	chr4:114987963-114988061	WT_Veh	WT_CL	OK	0	846.001	inf	#NAME?	0.001	0.00682755	yes
ENSMUSG00000085183	Gm12603	chr4:89050307-89084614	WT_Veh	WT_CL	OK	0	4.1226	inf	#NAME?	5e-05	0.000463973	yes
ENSMUSG00000071341	Egr4	chr6:85511130-85513589	WT_Veh	WT_CL	OK	0.0760534	13.6156	7.48403	6.48342	0.00625	0.0325847	yes
ENSMUSG00000028341	Nr4a3	chr4:48045152-48086447	WT_Veh	WT_CL	OK	1.22165	123.76	6.66258	11.1402	5e-05	0.000463973	yes
ENSMUSG00000003665	Has1	chr17:17843327-17855188	WT_Veh	WT_CL	OK	0.620583	47.4331	6.25613	13.0974	5e-05	0.000463973	yes
ENSMUSG00000058427	Cxcl2	chr5:90903898-90905909	WT_Veh	WT_CL	OK	1.88656	131.114	6.11892	14.5365	5e-05	0.000463973	yes
ENSMUSG00000004371	Il11	chr7:4773054-4782857	WT_Veh	WT_CL	OK	1.37637	74.9976	5.76791	13.2647	5e-05	0.000463973	yes
ENSMUSG00000023034	Nr4a1	chr15:101266845-101274792	WT_Veh	WT_CL	OK	5.12018	257.017	5.64953	22.4677	5e-05	0.000463973	yes
ENSMUSG00000003545	Fosb	chr7:19302720-19310045	WT_Veh	WT_CL	OK	1.43667	62.4746	5.44247	18.2555	5e-05	0.000463973	yes
ENSMUSG00000053475	Tnfaip6	chr2:52038008-52056686	WT_Veh	WT_CL	OK	1.44175	60.5958	5.39333	13.9316	5e-05	0.000463973	yes
ENSMUSG00000024810	Il33	chr19:29925113-29960718	WT_Veh	WT_CL	OK	0.566161	22.6679	5.32329	5.11747	5e-05	0.000463973	yes
ENSMUSG00000091971	Hspa1a	chr17:34969198-34972154	WT_Veh	WT_CL	OK	1.2615	49.7029	5.30011	15.8978	5e-05	0.000463973	yes
ENSMUSG00000022144	Gdnf	chr15:7811010-7837575	WT_Veh	WT_CL	OK	0.389342	14.5016	5.21903	11.5531	5e-05	0.000463973	yes
ENSMUSG00000022602	Arc	chr15:74669082-74672570	WT_Veh	WT_CL	OK	2.59604	89.8874	5.11373	19.0664	5e-05	0.000463973	yes
ENSMUSG00000087684	1200007C13Rik	chr2:167827692-167833646	WT_Veh	WT_CL	OK	0.0773241	2.61551	5.08003	4.80262	0.00155	0.00995757	yes
ENSMUSG00000079434	Neu2	chr1:87476833-87597845	WT_Veh	WT_CL	OK	0.177281	5.62067	4.98663	2.8337	0.00105	0.00712715	yes
ENSMUSG00000087006	Gm13889	chr2:93955809-93957527	WT_Veh	WT_CL	OK	1.22	38.1227	4.9657	10.1699	5e-05	0.000463973	yes
ENSMUSG00000050578	Mmp13	chr9:7272513-7283333	WT_Veh	WT_CL	OK	0.138759	3.72273	4.7457	6.06929	5e-05	0.000463973	yes
ENSMUSG00000025746	Il6	chr5:30013160-30019968	WT_Veh	WT_CL	OK	5.8682	140.723	4.5838	15.4561	5e-05	0.000463973	yes
ENSMUSG00000030827	Fgf21	chr7:45613906-45615490	WT_Veh	WT_CL	OK	0.927461	21.1622	4.51206	7.86443	5e-05	0.000463973	yes
ENSMUSG00000026628	Atf3	chr1:191170295-191183340	WT_Veh	WT_CL	OK	11.7446	267.945	4.51186	13.0108	5e-05	0.000463973	yes
ENSMUSG00000029379	Cxcl3	chr5:90786102-90788086	WT_Veh	WT_CL	OK	0.315087	7.04057	4.48187	5.08851	0.0001	0.000880505	yes
ENSMUSG00000031880	Rrad	chr8:104628065-104631321	WT_Veh	WT_CL	OK	0.341667	7.34548	4.4262	6.44988	5e-05	0.000463973	yes
ENSMUSG00000038508	Gdf15	chr8:70629392-70632456	WT_Veh	WT_CL	OK	7.11579	142.941	4.32826	16.8762	5e-05	0.000463973	yes
ENSMUSG00000038418	Egr1	chr18:34859822-34864984	WT_Veh	WT_CL	OK	26.7383	532.887	4.31685	18.5991	5e-05	0.000463973	yes
ENSMUSG00000070645	Ren1	chr1:133350509-133360325	WT_Veh	WT_CL	OK	0.49552	9.81268	4.30763	2.98272	0.00075	0.00530647	yes
ENSMUSG00000050359	Sprr1a	chr3:92483951-92485895	WT_Veh	WT_CL	OK	5.09973	97.9929	4.26419	13.0667	5e-05	0.000463973	yes
ENSMUSG00000028214	Gem	chr4:11704456-11714752	WT_Veh	WT_CL	OK	1.1472	20.9726	4.19231	10.877	5e-05	0.000463973	yes
ENSMUSG00000033730	Egr3	chr14:70077444-70080157	WT_Veh	WT_CL	OK	0.949605	17.306	4.1878	8.71675	5e-05	0.000463973	yes
ENSMUSG00000029380	Cxcl1	chr5:90891240-90893115	WT_Veh	WT_CL	OK	5.20994	92.0651	4.14331	12.7973	5e-05	0.000463973	yes
ENSMUSG00000058755	Osm	chr11:4236419-4241026	WT_Veh	WT_CL	OK	0.125179	2.20451	4.1384	3.81156	0.00055	0.00404732	yes
ENSMUSG00000021070	Bdkrb2	chr12:105563171-105593071	WT_Veh	WT_CL	OK	0.506002	8.78911	4.1185	7.14674	5e-05	0.000463973	yes
ENSMUSG00000034394	Lif	chr11:4257556-4272514	WT_Veh	WT_CL	OK	2.96259	50.4016	4.08854	7.88134	5e-05	0.000463973	yes
ENSMUSG00000079110	Capn3	chr2:120355311-120504913	WT_Veh	WT_CL	OK	0.458289	7.49171	4.03097	1.93922	0.00325	0.0188193	yes
ENSMUSG00000000982	Ccl3	chr11:83647843-83649355	WT_Veh	WT_CL	OK	2.11116	34.4141	4.02689	8.67334	5e-05	0.000463973	yes
ENSMUSG00000021250	Fos	chr12:85473889-85477273	WT_Veh	WT_CL	OK	6.13925	98.079	3.99781	12.2853	5e-05	0.000463973	yes
ENSMUSG00000045573	Penk	chr4:4133530-4188703	WT_Veh	WT_CL	OK	0.640828	9.66657	3.915	5.43861	5e-05	0.000463973	yes
ENSMUSG00000032515	Csrnp1	chr9:119894894-120068283	WT_Veh	WT_CL	OK	5.05177	75.6778	3.90501	9.06823	5e-05	0.000463973	yes
ENSMUSG00000054293	A630033H20Rik	chrX:107148926-107173661	WT_Veh	WT_CL	OK	0.36267	5.3951	3.89492	2.75397	5e-05	0.000463973	yes
ENSMUSG00000031574	Star	chr8:25808473-25814723	WT_Veh	WT_CL	OK	0.705483	10.4895	3.8942	9.8605	5e-05	0.000463973	yes
ENSMUSG00000020961	Ston2	chr12:91638541-91788387	WT_Veh	WT_CL	OK	0.18213	2.67332	3.8756	2.01065	0.0001	0.000880505	yes
ENSMUSG00000074743	Thbd	chr2:148404470-148408188	WT_Veh	WT_CL	OK	5.81855	84.5394	3.86089	17.4563	5e-05	0.000463973	yes
ENSMUSG00000047330	Kcne4	chr1:78816948-78820024	WT_Veh	WT_CL	OK	1.14188	16.5725	3.85931	10.8511	5e-05	0.000463973	yes
ENSMUSG00000024190	Dusp1	chr17:26505589-26508519	WT_Veh	WT_CL	OK	12.5202	178.05	3.82995	16.2761	5e-05	0.000463973	yes
ENSMUSG00000032487	Ptgs2	chr1:150100123-150108010	WT_Veh	WT_CL	OK	6.76401	94.1539	3.79907	17.4719	5e-05	0.000463973	yes
ENSMUSG00000046733	Gprc5a	chr6:135065650-135084709	WT_Veh	WT_CL	OK	0.625721	8.69509	3.79661	7.73319	5e-05	0.000463973	yes
ENSMUSG00000052684	Jun	chr4:95049033-95167318	WT_Veh	WT_CL	OK	37.7297	512.583	3.76401	16.1363	5e-05	0.000463973	yes
ENSMUSG00000028972	Car6	chr4:150187014-150201332	WT_Veh	WT_CL	OK	0.246661	3.31715	3.74934	3.43696	5e-05	0.000463973	yes
ENSMUSG00000053007	Creb5	chr6:53573383-53696007	WT_Veh	WT_CL	OK	0.308029	3.94699	3.67962	6.89545	5e-05	0.000463973	yes
ENSMUSG00000026981	Il1rn	chr2:24336852-24351494	WT_Veh	WT_CL	OK	5.45819	67.1969	3.6219	7.00469	5e-05	0.000463973	yes
ENSMUSG00000026826	Nr4a2	chr2:57106829-57124003	WT_Veh	WT_CL	OK	2.61718	31.1394	3.57266	9.83628	5e-05	0.000463973	yes
ENSMUSG00000024014	Pim1	chr17:29461895-29495445	WT_Veh	WT_CL	OK	10.1127	111.566	3.46366	15.1688	5e-05	0.000463973	yes
ENSMUSG00000057604	Lmcd1	chr6:112273757-112330425	WT_Veh	WT_CL	OK	3.38746	37.2837	3.46027	11.8773	5e-05	0.000463973	yes
ENSMUSG00000018930	Ccl4	chr11:83662583-83664683	WT_Veh	WT_CL	OK	3.27259	35.4222	3.43615	7.90082	5e-05	0.000463973	yes
ENSMUSG00000026358	Rgs1	chr1:144243971-144249242	WT_Veh	WT_CL	OK	0.918183	9.88404	3.42825	5.89956	5e-05	0.000463973	yes
ENSMUSG00000036964	Trim17	chr11:58954684-58978050	WT_Veh	WT_CL	OK	0.440105	4.57483	3.3778	3.98505	5e-05	0.000463973	yes
ENSMUSG00000015396	Cd83	chr13:43785106-43803130	WT_Veh	WT_CL	OK	0.320022	3.31351	3.37212	5.48494	5e-05	0.000463973	yes
ENSMUSG00000062345	Serpinb2	chr1:107511422-107549271	WT_Veh	WT_CL	OK	16.1827	166.645	3.36426	15.5168	5e-05	0.000463973	yes
ENSMUSG00000087373	Gm15892	chr11:88059065-88067476	WT_Veh	WT_CL	OK	0.375196	3.80597	3.34255	2.38495	0.01035	0.0496932	yes
ENSMUSG00000001510	Dlx3	chr11:95120088-95125296	WT_Veh	WT_CL	OK	0.33959	3.33075	3.29398	5.89272	5e-05	0.000463973	yes
ENSMUSG00000003032	Klf4	chr4:55527142-55532466	WT_Veh	WT_CL	OK	15.6866	147.734	3.2354	8.69912	5e-05	0.000463973	yes
ENSMUSG00000025427	Rnf165	chr18:77456112-77565136	WT_Veh	WT_CL	OK	0.31213	2.90713	3.21938	8.32924	5e-05	0.000463973	yes
ENSMUSG00000090877	Hspa1b	chr17:34956435-34959238	WT_Veh	WT_CL	OK	6.18938	57.4085	3.2134	13.7202	5e-05	0.000463973	yes
ENSMUSG00000044337	Cxcr7	chr1:90203979-90216751	WT_Veh	WT_CL	OK	1.20004	11.0712	3.20565	8.75589	5e-05	0.000463973	yes
ENSMUSG00000039384	Dusp10	chr1:184013301-184075636	WT_Veh	WT_CL	OK	13.1564	117.921	3.16399	14.28	5e-05	0.000463973	yes
ENSMUSG00000025804	Ccr1	chr9:123962125-123968692	WT_Veh	WT_CL	OK	0.325941	2.87459	3.14067	5.55348	5e-05	0.000463973	yes
ENSMUSG00000024042	Sik1	chr17:31844247-31855792	WT_Veh	WT_CL	OK	2.6854	23.1791	3.10962	12.8896	5e-05	0.000463973	yes
ENSMUSG00000001627	Ifrd1	chr12:40201566-40248504	WT_Veh	WT_CL	OK	150.14	1295.06	3.10864	11.826	5e-05	0.000463973	yes
ENSMUSG00000028967	Errfi1	chr4:150825732-150868892	WT_Veh	WT_CL	OK	65.3233	556.038	3.08951	12.754	5e-05	0.000463973	yes
ENSMUSG00000027737	Slc7a11	chr3:50364935-50443613	WT_Veh	WT_CL	OK	1.07615	9.10428	3.08067	12.0639	5e-05	0.000463973	yes
ENSMUSG00000066755	Tnfsf18	chr1:161494654-161505290	WT_Veh	WT_CL	OK	0.266218	2.25043	3.07952	4.35846	0.0001	0.000880505	yes
ENSMUSG00000027611	Procr	chr2:155751116-155755471	WT_Veh	WT_CL	OK	5.00782	42.1133	3.07202	8.47966	5e-05	0.000463973	yes
ENSMUSG00000034765	Dusp5	chr19:53529108-53542431	WT_Veh	WT_CL	OK	9.41715	78.3925	3.05735	13.9308	5e-05	0.000463973	yes
ENSMUSG00000019970	Sgk1	chr10:21882183-21999903	WT_Veh	WT_CL	OK	58.7447	488.909	3.05704	7.10823	5e-05	0.000463973	yes
ENSMUSG00000029333	Rasgef1b	chr5:99217425-99252927	WT_Veh	WT_CL	OK	0.586662	4.84377	3.04553	6.35269	5e-05	0.000463973	yes
ENSMUSG00000040929	Rfx3	chr19:27761720-28011166	WT_Veh	WT_CL	OK	0.383877	3.16069	3.04153	2.99797	0.007	0.0358446	yes
ENSMUSG00000026069	Il1rl1	chr1:40429569-40465415	WT_Veh	WT_CL	OK	29.155	239.25	3.03671	8.15923	5e-05	0.000463973	yes
ENSMUSG00000030142	Clec4e	chr6:123281788-123289870	WT_Veh	WT_CL	OK	1.30769	10.7232	3.03564	6.78495	5e-05	0.000463973	yes
ENSMUSG00000062808	Hist1h3d	chr13:23575762-23577011	WT_Veh	WT_CL	OK	1.35344	10.9817	3.0204	6.47923	5e-05	0.000463973	yes
ENSMUSG00000026247	Ecel1	chr1:87147654-87156521	WT_Veh	WT_CL	OK	0.269015	2.17285	3.01384	1.66254	0.0097	0.0470522	yes
ENSMUSG00000021701	Plk2	chr13:110395043-110400844	WT_Veh	WT_CL	OK	16.1678	128.619	2.9919	14.1364	5e-05	0.000463973	yes
ENSMUSG00000050370	Ch25h	chr19:34473785-34481546	WT_Veh	WT_CL	OK	23.5478	185.012	2.97396	13.5844	5e-05	0.000463973	yes
ENSMUSG00000063919	Srrm4	chr5:116438719-116591817	WT_Veh	WT_CL	OK	0.280303	2.18139	2.96019	5.05331	5e-05	0.000463973	yes
ENSMUSG00000020423	Btg2	chr1:134075169-134079120	WT_Veh	WT_CL	OK	24.3166	186.574	2.93973	14.296	5e-05	0.000463973	yes
ENSMUSG00000024486	Hbegf	chr18:36504928-36515805	WT_Veh	WT_CL	OK	6.59307	50.4124	2.93476	12.5381	5e-05	0.000463973	yes
ENSMUSG00000074063	Osgin1	chr8:119434123-119446256	WT_Veh	WT_CL	OK	4.89055	36.8767	2.91464	5.40968	5e-05	0.000463973	yes
ENSMUSG00000093507	Gm20627	chr3:96254618-96256277	WT_Veh	WT_CL	OK	0.525497	3.94767	2.90925	2.56854	0.00375	0.0212748	yes
ENSMUSG00000037887	Dusp8	chr7:142079489-142095843	WT_Veh	WT_CL	OK	1.30228	9.63104	2.88665	7.50685	5e-05	0.000463973	yes
ENSMUSG00000022479	Vdr	chr15:97854424-97910630	WT_Veh	WT_CL	OK	3.80844	28.0042	2.87837	10.8975	5e-05	0.000463973	yes
ENSMUSG00000025408	Ddit3	chr10:127289695-127311786	WT_Veh	WT_CL	OK	40.8869	300.562	2.87795	9.41445	5e-05	0.000463973	yes
ENSMUSG00000024401	Tnf	chr17:35199380-35202007	WT_Veh	WT_CL	OK	1.59892	11.5888	2.85757	7.07885	5e-05	0.000463973	yes
ENSMUSG00000034762	Glis1	chr4:107434571-107635061	WT_Veh	WT_CL	OK	1.80158	12.8335	2.83257	4.44568	5e-05	0.000463973	yes
ENSMUSG00000005125	Ndrg1	chr15:66929320-67013039	WT_Veh	WT_CL	OK	1.98714	13.9095	2.8073	6.49288	5e-05	0.000463973	yes
ENSMUSG00000085295	4930430E12Rik	chr4:6352104-6357530	WT_Veh	WT_CL	OK	0.448494	3.09214	2.78544	2.69317	0.0052	0.0279737	yes
ENSMUSG00000069300	Hist1h2bj	chr13:22043213-22043676	WT_Veh	WT_CL	OK	0.975874	6.67832	2.77472	2.84931	0.00145	0.00940524	yes
ENSMUSG00000028680	Plk3	chr4:117126793-117133963	WT_Veh	WT_CL	OK	6.35979	43.4744	2.77312	11.7274	5e-05	0.000463973	yes
ENSMUSG00000037868	Egr2	chr10:67535474-67542188	WT_Veh	WT_CL	OK	7.38834	50.2686	2.76634	7.84757	5e-05	0.000463973	yes
ENSMUSG00000023087	Ccrn4l	chr3:51224446-51251644	WT_Veh	WT_CL	OK	22.0687	150.027	2.76515	13.1645	5e-05	0.000463973	yes
ENSMUSG00000019850	Tnfaip3	chr10:19000909-19015657	WT_Veh	WT_CL	OK	3.81652	25.4531	2.73751	7.83808	5e-05	0.000463973	yes
ENSMUSG00000032802	Srxn1	chr2:152105515-152111376	WT_Veh	WT_CL	OK	91.4043	600.393	2.71557	6.58878	5e-05	0.000463973	yes
ENSMUSG00000061482	Hist1h4d	chr13:23581597-23581990	WT_Veh	WT_CL	OK	1.73462	11.3283	2.70725	3.95894	0.0009	0.00622448	yes
ENSMUSG00000027859	Ngf	chr3:102469927-102521013	WT_Veh	WT_CL	OK	68.1134	444.172	2.70511	13.2489	5e-05	0.000463973	yes
ENSMUSG00000022114	Spry2	chr14:105891948-105896819	WT_Veh	WT_CL	OK	15.1368	97.8742	2.69287	12.4256	5e-05	0.000463973	yes
ENSMUSG00000005483	Dnajb1	chr8:83608174-83611902	WT_Veh	WT_CL	OK	20.4432	131.738	2.68797	12.6622	5e-05	0.000463973	yes
ENSMUSG00000034855	Cxcl10	chr5:92331826-92414628	WT_Veh	WT_CL	OK	2.08271	13.3516	2.68048	3.11671	5e-05	0.000463973	yes
ENSMUSG00000068699	Flnc	chr6:29433152-29461888	WT_Veh	WT_CL	OK	21.3494	136.492	2.67655	12.4817	5e-05	0.000463973	yes
ENSMUSG00000020205	Phlda1	chr10:111506285-111508645	WT_Veh	WT_CL	OK	17.7332	113.331	2.67602	12.5087	5e-05	0.000463973	yes
ENSMUSG00000029377	Ereg	chr5:91074616-91093649	WT_Veh	WT_CL	OK	5.45476	34.5555	2.66333	11.9818	5e-05	0.000463973	yes
ENSMUSG00000046676	Lce1l	chr3:92849948-92851286	WT_Veh	WT_CL	OK	0.480446	3.02225	2.65318	2.60413	0.00505	0.0273062	yes
ENSMUSG00000019890	Nts	chr10:102481759-102490418	WT_Veh	WT_CL	OK	0.393929	2.45409	2.63918	3.37068	0.00035	0.00270745	yes
ENSMUSG00000040435	Ppp1r15a	chr7:45472955-45526268	WT_Veh	WT_CL	OK	41.413	254.734	2.62083	2.72155	5e-05	0.000463973	yes
ENSMUSG00000054203	Ifi205	chr1:174011997-174031755	WT_Veh	WT_CL	OK	1.34166	8.24364	2.61927	6.50388	5e-05	0.000463973	yes
ENSMUSG00000057706	Mex3b	chr7:82867332-82871563	WT_Veh	WT_CL	OK	1.06955	6.55473	2.61554	7.64625	5e-05	0.000463973	yes
ENSMUSG00000026819	Slc25a25	chr2:32414486-32456953	WT_Veh	WT_CL	OK	14.8808	88.8165	2.57737	5.11248	5e-05	0.000463973	yes
ENSMUSG00000034773	BC030867	chr11:102248881-102265187	WT_Veh	WT_CL	OK	1.25835	7.50831	2.57695	6.16111	5e-05	0.000463973	yes
ENSMUSG00000023045	Soat2	chr15:102150525-102163474	WT_Veh	WT_CL	OK	0.575032	3.43058	2.57674	4.08496	5e-05	0.000463973	yes
ENSMUSG00000022237	Ankrd33b	chr15:31291478-31367759	WT_Veh	WT_CL	OK	0.371167	2.2029	2.56926	3.74487	5e-05	0.000463973	yes
ENSMUSG00000030107	Usp18	chr6:121245905-121270916	WT_Veh	WT_CL	OK	0.927802	5.44018	2.55177	5.58877	5e-05	0.000463973	yes
ENSMUSG00000006445	Epha2	chr4:141301239-141329384	WT_Veh	WT_CL	OK	1.58471	9.2506	2.54533	5.89698	5e-05	0.000463973	yes
ENSMUSG00000072620	Slfn2	chr11:83065111-83070678	WT_Veh	WT_CL	OK	5.96961	34.6295	2.5363	9.87021	5e-05	0.000463973	yes
ENSMUSG00000013367	Iglon5	chr7:43472906-43490075	WT_Veh	WT_CL	OK	0.906095	5.1811	2.51552	6.38732	5e-05	0.000463973	yes
ENSMUSG00000056749	Nfil3	chr13:52967208-52981073	WT_Veh	WT_CL	OK	16.0931	91.1733	2.50216	11.818	5e-05	0.000463973	yes
ENSMUSG00000035640	Dos	chr10:80115802-80145818	WT_Veh	WT_CL	OK	3.68884	20.7892	2.49459	1.12404	0.0082	0.0409242	yes
ENSMUSG00000051022	Hs3st1	chr5:39613934-39755475	WT_Veh	WT_CL	OK	0.636173	3.54213	2.47713	3.26619	5e-05	0.000463973	yes
ENSMUSG00000033967	2310014L17Rik	chr7:12927415-12931072	WT_Veh	WT_CL	OK	0.352224	1.95808	2.47487	4.71536	5e-05	0.000463973	yes
ENSMUSG00000029371	Cxcl5	chr5:90759298-90761625	WT_Veh	WT_CL	OK	2.96257	16.4003	2.4688	7.45774	5e-05	0.000463973	yes
ENSMUSG00000041324	Inhba	chr13:16011850-16027211	WT_Veh	WT_CL	OK	43.2457	239.208	2.46764	12.1011	5e-05	0.000463973	yes
ENSMUSG00000030669	Calca	chr7:114631479-114636357	WT_Veh	WT_CL	OK	0.363043	1.9765	2.44474	2.74668	0.0029	0.0170536	yes
ENSMUSG00000053559	Smagp	chr15:100621341-100636865	WT_Veh	WT_CL	OK	0.458421	2.45675	2.42201	2.94752	0.00055	0.00404732	yes
ENSMUSG00000049128	Ivl	chr3:92570911-92573715	WT_Veh	WT_CL	OK	0.873982	4.65651	2.41358	5.98748	5e-05	0.000463973	yes
ENSMUSG00000029563	Foxp2	chr6:14901348-15441977	WT_Veh	WT_CL	OK	0.377064	1.99625	2.40441	1.44295	0.0003	0.00236321	yes
ENSMUSG00000000567	Sox9	chr11:112782223-112787760	WT_Veh	WT_CL	OK	3.11322	16.4198	2.39895	9.97034	5e-05	0.000463973	yes
ENSMUSG00000045110	Rassf8	chr6:145746747-145821079	WT_Veh	WT_CL	OK	5.04705	26.5476	2.39507	2.6984	0.001	0.00682755	yes
ENSMUSG00000015619	Gata3	chr2:9857077-9890034	WT_Veh	WT_CL	OK	0.48604	2.54718	2.38976	1.80074	0.0001	0.000880505	yes
ENSMUSG00000052837	Junb	chr8:84976908-84978748	WT_Veh	WT_CL	OK	51.1136	267.223	2.38626	11.3329	5e-05	0.000463973	yes
ENSMUSG00000031442	Mcf2l	chr8:12757013-13020905	WT_Veh	WT_CL	OK	1.4061	7.34312	2.38469	2.12124	0.0001	0.000880505	yes
ENSMUSG00000030162	Olr1	chr6:129485245-129507165	WT_Veh	WT_CL	OK	3.46436	18.0192	2.37887	3.58575	5e-05	0.000463973	yes
ENSMUSG00000052776	Oas1a	chr5:120896255-120907521	WT_Veh	WT_CL	OK	0.412629	2.13945	2.37432	3.9076	5e-05	0.000463973	yes
ENSMUSG00000071478	Hist1h2ad	chr13:23574380-23574952	WT_Veh	WT_CL	OK	0.660311	3.41311	2.36987	2.32339	0.0085	0.0421694	yes
ENSMUSG00000003541	Ier3	chr17:35821683-35822923	WT_Veh	WT_CL	OK	27.9658	143.939	2.36372	10.8735	5e-05	0.000463973	yes
ENSMUSG00000040663	Clcf1	chr19:4214237-4223490	WT_Veh	WT_CL	OK	23.6743	121.11	2.35492	7.90044	5e-05	0.000463973	yes
ENSMUSG00000036390	Gadd45a	chr6:67035095-67080654	WT_Veh	WT_CL	OK	18.9366	96.5787	2.35053	8.94626	5e-05	0.000463973	yes
ENSMUSG00000028583	Pdpn	chr4:143267430-143299564	WT_Veh	WT_CL	OK	30.5589	155.723	2.34932	11.4162	5e-05	0.000463973	yes
ENSMUSG00000022346	Myc	chr15:61985390-61990374	WT_Veh	WT_CL	OK	48.7817	247.526	2.34317	9.65917	5e-05	0.000463973	yes
ENSMUSG00000021260	Hhipl1	chr12:108306269-108328300	WT_Veh	WT_CL	OK	3.86627	19.5894	2.34105	8.97192	5e-05	0.000463973	yes
ENSMUSG00000067219	Nipal1	chr5:72647795-72671078	WT_Veh	WT_CL	OK	3.50222	17.7352	2.34027	9.81722	5e-05	0.000463973	yes
ENSMUSG00000056501	Cebpb	chr2:167553313-167690418	WT_Veh	WT_CL	OK	57.1291	288.684	2.3372	9.15457	5e-05	0.000463973	yes
ENSMUSG00000078816	Prkcg	chr7:3303531-3331094	WT_Veh	WT_CL	OK	1.04249	5.26299	2.33584	6.49648	5e-05	0.000463973	yes
ENSMUSG00000050541	Adra1b	chr11:43774605-43901210	WT_Veh	WT_CL	OK	1.30645	6.52451	2.32022	5.22214	5e-05	0.000463973	yes
ENSMUSG00000021822	Plau	chr14:20836661-20843388	WT_Veh	WT_CL	OK	10.4898	51.7995	2.30396	10.5387	5e-05	0.000463973	yes
ENSMUSG00000055148	Klf2	chr8:72319032-72321656	WT_Veh	WT_CL	OK	10.732	52.7189	2.2964	9.96586	5e-05	0.000463973	yes
ENSMUSG00000010095	Slc3a2	chr19:8706881-8723369	WT_Veh	WT_CL	OK	38.2935	187.657	2.29293	11.2834	5e-05	0.000463973	yes
ENSMUSG00000048120	Entpd1	chr19:40612365-40741602	WT_Veh	WT_CL	OK	1.11572	5.46381	2.29193	1.68222	0.00065	0.00468353	yes
ENSMUSG00000020363	Gfpt2	chr11:49794177-49838613	WT_Veh	WT_CL	OK	20.8119	101.165	2.28123	11.1616	5e-05	0.000463973	yes
ENSMUSG00000033717	Adra2a	chr19:54045181-54048982	WT_Veh	WT_CL	OK	1.8354	8.88784	2.27574	7.93361	5e-05	0.000463973	yes
ENSMUSG00000027313	Chac1	chr2:119351228-119354381	WT_Veh	WT_CL	OK	21.3201	102.906	2.27104	10.6678	5e-05	0.000463973	yes
ENSMUSG00000038059	2010002N04Rik	chr18:60474192-60501983	WT_Veh	WT_CL	OK	5.79463	27.9356	2.26932	9.00125	5e-05	0.000463973	yes
ENSMUSG00000032691	Nlrp3	chr11:59541567-59566956	WT_Veh	WT_CL	OK	0.848416	4.08562	2.26771	4.74016	5e-05	0.000463973	yes
ENSMUSG00000029201	Ugdh	chr5:65413201-65435946	WT_Veh	WT_CL	OK	81.9254	388.257	2.24463	7.24388	5e-05	0.000463973	yes
ENSMUSG00000030707	Coro1a	chr7:126699772-126707787	WT_Veh	WT_CL	OK	1.12235	5.30329	2.24036	2.58253	5e-05	0.000463973	yes
ENSMUSG00000056708	Ier5	chr1:155096366-155099636	WT_Veh	WT_CL	OK	21.1363	99.3864	2.23333	10.8907	5e-05	0.000463973	yes
ENSMUSG00000042622	Maff	chr15:79347540-79359072	WT_Veh	WT_CL	OK	52.8486	247.321	2.22645	10.9674	5e-05	0.000463973	yes
ENSMUSG00000007617	Homer1	chr13:93303756-93404129	WT_Veh	WT_CL	OK	4.65526	21.7726	2.22558	7.41213	5e-05	0.000463973	yes
ENSMUSG00000030022	Adamts9	chr6:92772698-93272889	WT_Veh	WT_CL	OK	2.05951	9.62098	2.22388	6.55198	5e-05	0.000463973	yes
ENSMUSG00000025877	Hk3	chr13:54949410-55021385	WT_Veh	WT_CL	OK	0.77465	3.61707	2.2232	2.79465	5e-05	0.000463973	yes
ENSMUSG00000029167	Ppargc1a	chr5:51454248-51567725	WT_Veh	WT_CL	OK	1.85178	8.59065	2.21386	2.70634	5e-05	0.000463973	yes
ENSMUSG00000054136	Adm2	chr15:89322971-89324728	WT_Veh	WT_CL	OK	3.30764	15.3345	2.2129	6.00308	5e-05	0.000463973	yes
ENSMUSG00000079254	Itprip	chr19:47737560-47919299	WT_Veh	WT_CL	OK	7.86659	36.3052	2.20637	5.1499	5e-05	0.000463973	yes
ENSMUSG00000042751	Nmnat2	chr1:152955100-153119260	WT_Veh	WT_CL	OK	1.3751	6.30705	2.19743	7.59699	5e-05	0.000463973	yes
ENSMUSG00000089672	Gp49a	chr10:51480631-51496613	WT_Veh	WT_CL	OK	8.71483	39.8282	2.19225	6.402	5e-05	0.000463973	yes
ENSMUSG00000031626	Sorbs2	chr8:45507787-45827906	WT_Veh	WT_CL	OK	0.917181	4.18097	2.18856	1.9927	5e-05	0.000463973	yes
ENSMUSG00000000078	Klf6	chr13:5861488-5870393	WT_Veh	WT_CL	OK	44.1554	201.267	2.18845	10.5057	5e-05	0.000463973	yes
ENSMUSG00000044786	Zfp36	chr7:28376783-28379255	WT_Veh	WT_CL	OK	73.6371	335.442	2.18756	10.6371	5e-05	0.000463973	yes
ENSMUSG00000079652	Fam71f2	chr6:29279592-29290680	WT_Veh	WT_CL	OK	1.09674	4.99334	2.18679	2.43224	0.0004	0.00304894	yes
ENSMUSG00000032076	Cadm1	chr9:47530172-47857637	WT_Veh	WT_CL	OK	0.487593	2.20005	2.17379	2.42038	5e-05	0.000463973	yes
ENSMUSG00000053560	Ier2	chr8:84661330-84662852	WT_Veh	WT_CL	OK	29.439	132.784	2.17329	10.238	5e-05	0.000463973	yes
ENSMUSG00000018238	Gdf9	chr11:53431022-53437904	WT_Veh	WT_CL	OK	0.869585	3.90706	2.16769	3.02028	5e-05	0.000463973	yes
ENSMUSG00000028766	Alpl	chr4:137741732-137796384	WT_Veh	WT_CL	OK	1.44119	6.45294	2.16269	3.37816	5e-05	0.000463973	yes
ENSMUSG00000024912	Fosl1	chr19:5447702-5455945	WT_Veh	WT_CL	OK	51.9137	231.108	2.15438	10.621	5e-05	0.000463973	yes
ENSMUSG00000055116	Arntl	chr7:113207464-113314122	WT_Veh	WT_CL	OK	10.8537	48.0443	2.14618	10.154	5e-05	0.000463973	yes
ENSMUSG00000022408	Fam83f	chr15:80671846-80700420	WT_Veh	WT_CL	OK	0.679598	2.97676	2.13099	5.07276	5e-05	0.000463973	yes
ENSMUSG00000056888	Glipr1	chr10:111972663-112002631	WT_Veh	WT_CL	OK	4.08828	17.8155	2.12356	1.96087	0.00255	0.0152879	yes
ENSMUSG00000046731	Kctd11	chr11:69878264-69880985	WT_Veh	WT_CL	OK	27.8383	120.217	2.1105	10.3674	5e-05	0.000463973	yes
ENSMUSG00000029819	Npy	chr6:49822709-49829507	WT_Veh	WT_CL	OK	4.33431	18.6903	2.10842	4.7108	5e-05	0.000463973	yes
ENSMUSG00000090946	Ccdc71l	chr12:32378788-32382943	WT_Veh	WT_CL	OK	8.34781	35.9631	2.10705	9.86016	5e-05	0.000463973	yes
ENSMUSG00000017929	B4galt5	chr2:167298443-167349183	WT_Veh	WT_CL	OK	17.2629	74.0485	2.10079	4.38572	5e-05	0.000463973	yes
ENSMUSG00000029561	Oasl2	chr5:114896935-114912234	WT_Veh	WT_CL	OK	1.61634	6.89867	2.09358	3.14056	5e-05	0.000463973	yes
ENSMUSG00000005413	Hmox1	chr8:75093590-75100596	WT_Veh	WT_CL	OK	352.956	1503.82	2.09107	8.66951	5e-05	0.000463973	yes
ENSMUSG00000087247	Fam150a	chr1:6359330-6394731	WT_Veh	WT_CL	OK	1.1621	4.78601	2.04209	3.34966	0.00015	0.00126998	yes
ENSMUSG00000019806	Aig1	chr10:13647053-13868980	WT_Veh	WT_CL	OK	2.57981	10.6198	2.04142	4.77695	5e-05	0.000463973	yes
ENSMUSG00000074934	Grem1	chr2:113746163-113758646	WT_Veh	WT_CL	OK	0.554483	2.27378	2.03587	5.07343	5e-05	0.000463973	yes
ENSMUSG00000035692	Isg15	chr4:156199423-156200818	WT_Veh	WT_CL	OK	9.15721	37.5364	2.03531	6.53723	5e-05	0.000463973	yes
ENSMUSG00000019256	Ahr	chr12:35497973-35535038	WT_Veh	WT_CL	OK	3.88288	15.7294	2.01827	8.53879	5e-05	0.000463973	yes
ENSMUSG00000042182	Bend6	chr1:33852051-33907816	WT_Veh	WT_CL	OK	0.599104	2.42288	2.01585	2.16759	0.00565	0.0299755	yes
ENSMUSG00000040511	Pvr	chr7:19903577-19927607	WT_Veh	WT_CL	OK	23.2375	93.7773	2.01278	6.90593	5e-05	0.000463973	yes
ENSMUSG00000052105	1110012J17Rik	chr17:66336981-66449750	WT_Veh	WT_CL	OK	1.50613	6.07786	2.01272	1.99903	0.0015	0.00968273	yes
ENSMUSG00000026479	Lamc2	chr1:153122755-153186447	WT_Veh	WT_CL	OK	1.86568	7.51959	2.01095	7.91562	5e-05	0.000463973	yes
ENSMUSG00000004267	Eno2	chr6:124760052-124769673	WT_Veh	WT_CL	OK	1.72575	6.95026	2.00985	3.19871	5e-05	0.000463973	yes
ENSMUSG00000022528	Hes1	chr16:30064383-30067796	WT_Veh	WT_CL	OK	17.9831	72.0808	2.00298	4.97708	5e-05	0.000463973	yes
ENSMUSG00000021457	Syk	chr13:52583172-52648792	WT_Veh	WT_CL	OK	1.36869	5.47159	1.99916	6.66794	5e-05	0.000463973	yes
ENSMUSG00000068245	D14Ertd668e	chr14:59347406-59365470	WT_Veh	WT_CL	OK	0.843477	3.34733	1.98859	3.75457	5e-05	0.000463973	yes
ENSMUSG00000046610	Oacyl	chr18:65698267-65751601	WT_Veh	WT_CL	OK	0.497612	1.95735	1.97581	2.04736	0.0011	0.00742215	yes
ENSMUSG00000059412	Fxyd2	chr9:45403137-45410278	WT_Veh	WT_CL	OK	1.01688	3.98788	1.97148	2.53464	0.0019	0.0118668	yes
ENSMUSG00000024737	Slc15a3	chr19:10839726-10869940	WT_Veh	WT_CL	OK	4.1239	16.1688	1.97113	3.91755	5e-05	0.000463973	yes
ENSMUSG00000029641	Rasl11a	chr5:146845070-146847726	WT_Veh	WT_CL	OK	24.0268	93.5755	1.96148	8.94763	5e-05	0.000463973	yes
ENSMUSG00000050064	Zfp697	chr3:98382480-98431948	WT_Veh	WT_CL	OK	2.4343	9.46234	1.95869	7.98184	5e-05	0.000463973	yes
ENSMUSG00000020121	Srgap1	chr10:121780990-122047315	WT_Veh	WT_CL	OK	1.34239	5.1785	1.94773	6.28222	5e-05	0.000463973	yes
ENSMUSG00000041488	Stx3	chr19:11775118-11819403	WT_Veh	WT_CL	OK	1.02666	3.95284	1.94492	5.27403	5e-05	0.000463973	yes
ENSMUSG00000042759	Apobr	chr7:126571206-126594941	WT_Veh	WT_CL	OK	6.07416	23.2943	1.93922	3.67271	5e-05	0.000463973	yes
ENSMUSG00000014846	Tppp3	chr8:105467492-105471526	WT_Veh	WT_CL	OK	0.815989	3.1219	1.9358	2.61178	0.00045	0.00338978	yes
ENSMUSG00000027068	Dhrs9	chr2:69380444-69404533	WT_Veh	WT_CL	OK	1.61269	6.11891	1.92381	6.73678	5e-05	0.000463973	yes
ENSMUSG00000049723	Mmp12	chr9:7344380-7388047	WT_Veh	WT_CL	OK	6.0514	22.8222	1.91509	6.23822	5e-05	0.000463973	yes
ENSMUSG00000043421	Hilpda	chr6:29272487-29275446	WT_Veh	WT_CL	OK	23.3959	87.5584	1.90399	8.16846	5e-05	0.000463973	yes
ENSMUSG00000001870	Ltbp1	chr17:75005567-75392512	WT_Veh	WT_CL	OK	2.89464	10.8274	1.90322	6.18538	5e-05	0.000463973	yes
ENSMUSG00000052631	Sh2d6	chr6:72513643-72521634	WT_Veh	WT_CL	OK	2.27179	8.47979	1.9002	2.02738	0.00535	0.0286379	yes
ENSMUSG00000046169	Adamts6	chr13:104287872-104494763	WT_Veh	WT_CL	OK	1.67409	6.24807	1.90003	7.02157	5e-05	0.000463973	yes
ENSMUSG00000075408	6030408B16Rik	chr15:101293211-101296615	WT_Veh	WT_CL	OK	0.909022	3.38636	1.89735	3.216	5e-05	0.000463973	yes
ENSMUSG00000039109	F13a1	chr13:36867177-37050244	WT_Veh	WT_CL	OK	3.3338	12.4127	1.89658	7.60729	5e-05	0.000463973	yes
ENSMUSG00000039396	Neil3	chr8:53586866-53639065	WT_Veh	WT_CL	OK	0.579935	2.15012	1.89046	2.20331	0.0002	0.0016418	yes
ENSMUSG00000032035	Ets1	chr9:32696041-32757820	WT_Veh	WT_CL	OK	8.20293	30.412	1.89043	9.06594	5e-05	0.000463973	yes
ENSMUSG00000038587	Akap12	chr10:4266328-4359468	WT_Veh	WT_CL	OK	60.4867	223.174	1.88348	8.57559	5e-05	0.000463973	yes
ENSMUSG00000031278	Acsl4	chrX:142317992-142390535	WT_Veh	WT_CL	OK	17.9361	66.1773	1.88347	2.21968	0.00015	0.00126998	yes
ENSMUSG00000046223	Plaur	chr7:24462499-24475873	WT_Veh	WT_CL	OK	39.9309	147.252	1.88271	9.1905	5e-05	0.000463973	yes
ENSMUSG00000024201	Kdm4b	chr17:56326061-56402870	WT_Veh	WT_CL	OK	10.9248	40.015	1.87294	7.73885	5e-05	0.000463973	yes
ENSMUSG00000020120	Plek	chr11:16971205-17079371	WT_Veh	WT_CL	OK	3.15129	11.5173	1.86979	5.04773	5e-05	0.000463973	yes
ENSMUSG00000024521	Pmaip1	chr18:66458603-66465550	WT_Veh	WT_CL	OK	1.35598	4.92005	1.85934	5.19508	5e-05	0.000463973	yes
ENSMUSG00000025610	ORF63	chr16:87553329-87595336	WT_Veh	WT_CL	OK	0.644748	2.33441	1.85625	3.23438	0.0001	0.000880505	yes
ENSMUSG00000059991	Nptx2	chr5:144545886-144557478	WT_Veh	WT_CL	OK	0.943347	3.38831	1.84471	4.54463	5e-05	0.000463973	yes
ENSMUSG00000027778	Ift80	chr3:68892498-69004570	WT_Veh	WT_CL	OK	1.2093	4.3432	1.84459	2.6372	5e-05	0.000463973	yes
ENSMUSG00000005148	Klf5	chr14:99298690-99313405	WT_Veh	WT_CL	OK	1.15609	4.11199	1.83058	4.15104	5e-05	0.000463973	yes
ENSMUSG00000041313	Slc7a1	chr5:148327409-148399904	WT_Veh	WT_CL	OK	13.947	49.5961	1.83027	9.06615	5e-05	0.000463973	yes
ENSMUSG00000035352	Ccl12	chr11:82101844-82103400	WT_Veh	WT_CL	OK	1.7191	6.10929	1.82935	2.61289	0.00135	0.00886179	yes
ENSMUSG00000039633	Lonrf1	chr8:36216063-36249516	WT_Veh	WT_CL	OK	2.40001	8.52173	1.82811	6.89766	5e-05	0.000463973	yes
ENSMUSG00000063889	Crem	chr18:3266047-3366863	WT_Veh	WT_CL	OK	11.7725	41.7247	1.82548	4.78014	5e-05	0.000463973	yes
ENSMUSG00000001021	S100a3	chr3:90600214-90602702	WT_Veh	WT_CL	OK	1.19454	4.19534	1.81233	2.65569	0.0012	0.00799091	yes
ENSMUSG00000067931	Zfp948	chr17:21567045-21588697	WT_Veh	WT_CL	OK	6.55648	22.7965	1.79782	7.78552	5e-05	0.000463973	yes
ENSMUSG00000050587	Lrrc4c	chr2:96318168-97631666	WT_Veh	WT_CL	OK	1.985	6.89231	1.79585	2.92105	0.00025	0.00200032	yes
ENSMUSG00000043017	Ptgir	chr7:16906489-16910905	WT_Veh	WT_CL	OK	3.08538	10.6939	1.79327	6.81856	5e-05	0.000463973	yes
ENSMUSG00000021453	Gadd45g	chr13:51846677-51848468	WT_Veh	WT_CL	OK	120.067	415.279	1.79024	8.72283	5e-05	0.000463973	yes
ENSMUSG00000027995	Tlr2	chr3:83836272-83841767	WT_Veh	WT_CL	OK	1.11245	3.8459	1.78958	4.84445	5e-05	0.000463973	yes
ENSMUSG00000030844	Rgs10	chr7:128373620-128418758	WT_Veh	WT_CL	OK	6.00514	20.6918	1.78479	4.0527	5e-05	0.000463973	yes
ENSMUSG00000026669	Mcm10	chr2:4989713-5012791	WT_Veh	WT_CL	OK	2.10671	7.25774	1.78453	2.86237	5e-05	0.000463973	yes
ENSMUSG00000044548	Dact1	chr12:71309883-71321660	WT_Veh	WT_CL	OK	0.929964	3.20287	1.78412	4.5874	5e-05	0.000463973	yes
ENSMUSG00000069792	Wfdc17	chr11:83703990-83706268	WT_Veh	WT_CL	OK	8.0251	27.6302	1.78366	4.6063	5e-05	0.000463973	yes
ENSMUSG00000001300	Efnb2	chr8:8617433-8660773	WT_Veh	WT_CL	OK	8.82522	30.3748	1.78317	5.9269	5e-05	0.000463973	yes
ENSMUSG00000030259	Rassf8	chr6:145746747-145821079	WT_Veh	WT_CL	OK	16.521	56.8436	1.7827	4.18727	5e-05	0.000463973	yes
ENSMUSG00000033060	Lmo7	chr14:101729956-101934710	WT_Veh	WT_CL	OK	0.592761	2.0279	1.77446	1.46127	0.00965	0.0468867	yes
ENSMUSG00000026204	Ptprn	chr1:75247040-75264208	WT_Veh	WT_CL	OK	7.33133	25.0688	1.77375	8.21205	5e-05	0.000463973	yes
ENSMUSG00000040552	C3ar1	chr6:122847137-122856161	WT_Veh	WT_CL	OK	5.44461	18.5646	1.76965	7.84167	5e-05	0.000463973	yes
ENSMUSG00000036040	Adamtsl2	chr2:27079378-27108981	WT_Veh	WT_CL	OK	0.793249	2.6944	1.76412	2.21267	0.00095	0.0065376	yes
ENSMUSG00000034586	Hid1	chr11:115347706-115367756	WT_Veh	WT_CL	OK	0.656595	2.22916	1.76342	1.55032	0.00345	0.0198013	yes
ENSMUSG00000063632	Sox11	chr12:27340696-27342709	WT_Veh	WT_CL	OK	1.6627	5.63198	1.76011	4.78414	5e-05	0.000463973	yes
ENSMUSG00000025190	Got1	chr19:43499751-43524605	WT_Veh	WT_CL	OK	17.4203	58.9692	1.75919	4.95986	5e-05	0.000463973	yes
ENSMUSG00000001964	Emd	chrX:74254686-74261548	WT_Veh	WT_CL	OK	64.2228	217.149	1.75753	7.74098	5e-05	0.000463973	yes
ENSMUSG00000024302	Dtna	chr18:23415414-23659714	WT_Veh	WT_CL	OK	1.44487	4.84683	1.7461	4.45345	5e-05	0.000463973	yes
ENSMUSG00000050271	D8Ertd82e	chr8:36094827-36147787	WT_Veh	WT_CL	OK	1.27469	4.26625	1.74283	5.97132	5e-05	0.000463973	yes
ENSMUSG00000031202	Rab39b	chrX:75572045-75578231	WT_Veh	WT_CL	OK	0.842233	2.81112	1.73885	4.35102	5e-05	0.000463973	yes
ENSMUSG00000021356	Irf4	chr13:30749225-30766927	WT_Veh	WT_CL	OK	1.84617	6.14345	1.73451	6.58147	5e-05	0.000463973	yes
ENSMUSG00000032244	Fem1b	chr9:62791831-62811648	WT_Veh	WT_CL	OK	7.57612	25.1834	1.73294	8.40946	5e-05	0.000463973	yes
ENSMUSG00000071076	Jund	chr8:70697738-70700616	WT_Veh	WT_CL	OK	40.982	136.113	1.73175	8.60637	5e-05	0.000463973	yes
ENSMUSG00000015312	Gadd45b	chr10:80930090-80932204	WT_Veh	WT_CL	OK	22.4871	74.647	1.73099	7.87983	5e-05	0.000463973	yes
ENSMUSG00000059401	Mamld1	chrX:71050255-71156056	WT_Veh	WT_CL	OK	1.17668	3.88412	1.72287	5.31712	5e-05	0.000463973	yes
ENSMUSG00000019214	Chtf18	chr17:25717170-25727419	WT_Veh	WT_CL	OK	1.77259	5.83196	1.71812	1.98942	0.0027	0.0160438	yes
ENSMUSG00000020250	Txnrd1	chr10:82859205-82897724	WT_Veh	WT_CL	OK	71.5754	235.376	1.71743	8.36382	5e-05	0.000463973	yes
ENSMUSG00000040258	Nxph4	chr10:127525472-127534559	WT_Veh	WT_CL	OK	1.54738	5.04163	1.70406	4.01788	5e-05	0.000463973	yes
ENSMUSG00000020427	Igfbp3	chr11:7206085-7213923	WT_Veh	WT_CL	OK	31.7665	103.033	1.69753	8.18725	5e-05	0.000463973	yes
ENSMUSG00000062593	Lilrb4	chr10:51480631-51496613	WT_Veh	WT_CL	OK	13.2853	43.087	1.69742	5.67459	5e-05	0.000463973	yes
ENSMUSG00000034936	Arl4d	chr11:101665540-101667832	WT_Veh	WT_CL	OK	6.65617	21.5787	1.69684	6.24118	5e-05	0.000463973	yes
ENSMUSG00000016239	Lonrf3	chrX:36328352-36362341	WT_Veh	WT_CL	OK	0.886291	2.87265	1.69653	3.75313	5e-05	0.000463973	yes
ENSMUSG00000039646	Vasn	chr16:4626132-4707695	WT_Veh	WT_CL	OK	61.016	197.286	1.69303	6.51513	5e-05	0.000463973	yes
ENSMUSG00000029135	Fosl2	chr5:32136471-32157831	WT_Veh	WT_CL	OK	23.2834	74.7953	1.68365	8.35594	5e-05	0.000463973	yes
ENSMUSG00000030786	Itgam	chr7:128062639-128128160	WT_Veh	WT_CL	OK	2.64164	8.47548	1.68186	1.96127	0.00055	0.00404732	yes
ENSMUSG00000020950	Foxg1	chr12:49382692-49407346	WT_Veh	WT_CL	OK	3.90754	12.5362	1.68176	6.2879	5e-05	0.000463973	yes
ENSMUSG00000044583	Tlr7	chrX:167304928-167330558	WT_Veh	WT_CL	OK	0.612652	1.9642	1.6808	1.87673	0.00025	0.00200032	yes
ENSMUSG00000045092	S1pr1	chr3:115710432-115715055	WT_Veh	WT_CL	OK	5.3789	17.2298	1.67953	7.10286	5e-05	0.000463973	yes
ENSMUSG00000020901	Pik3r5	chr11:68432120-68497849	WT_Veh	WT_CL	OK	1.74166	5.57882	1.6795	4.68449	5e-05	0.000463973	yes
ENSMUSG00000026315	Serpinb8	chr1:107590005-107608909	WT_Veh	WT_CL	OK	4.69961	15.0389	1.67808	1.85579	0.0057	0.030201	yes
ENSMUSG00000030468	Siglecg	chr7:43408203-43418358	WT_Veh	WT_CL	OK	7.21866	23.0823	1.67698	4.86351	5e-05	0.000463973	yes
ENSMUSG00000024803	Ankrd1	chr19:36111964-36119844	WT_Veh	WT_CL	OK	7.55077	24.1431	1.67692	6.9346	5e-05	0.000463973	yes
ENSMUSG00000079419	Ms4a6c	chr19:11469367-11482197	WT_Veh	WT_CL	OK	1.49372	4.73487	1.66442	4.16215	5e-05	0.000463973	yes
ENSMUSG00000029304	Spp1	chr5:104435117-104441050	WT_Veh	WT_CL	OK	121.177	384.079	1.66429	7.97872	5e-05	0.000463973	yes
ENSMUSG00000027806	Tsc22d2	chr3:58415688-58466787	WT_Veh	WT_CL	OK	8.66295	27.4285	1.66275	8.25438	5e-05	0.000463973	yes
ENSMUSG00000078612	1700024P16Rik	chr4:104913455-105016863	WT_Veh	WT_CL	OK	0.889252	2.81338	1.66164	4.38383	5e-05	0.000463973	yes
ENSMUSG00000053395	Cacng8	chr7:3394116-3415605	WT_Veh	WT_CL	OK	0.681658	2.14753	1.65556	2.58948	0.0011	0.00742215	yes
ENSMUSG00000020911	Krt19	chr11:100140809-100148665	WT_Veh	WT_CL	OK	8.52469	26.7407	1.64932	5.86864	5e-05	0.000463973	yes
ENSMUSG00000056313	1810011O10Rik	chr8:24422403-24440008	WT_Veh	WT_CL	OK	6.05469	18.9731	1.64783	5.87047	5e-05	0.000463973	yes
ENSMUSG00000031284	Pak3	chrX:143518590-143797796	WT_Veh	WT_CL	OK	1.41139	4.42206	1.6476	2.30895	5e-05	0.000463973	yes
ENSMUSG00000047407	Tgif1	chr17:70844204-70853546	WT_Veh	WT_CL	OK	34.5603	107.849	1.64182	6.12198	5e-05	0.000463973	yes
ENSMUSG00000061878	Sphk1	chr11:116530924-116536674	WT_Veh	WT_CL	OK	12.6017	39.2802	1.64018	5.527	5e-05	0.000463973	yes
ENSMUSG00000018774	Cd68	chr11:69664212-69666153	WT_Veh	WT_CL	OK	22.8936	71.3372	1.63971	6.76592	5e-05	0.000463973	yes
ENSMUSG00000040430	Pitpnc1	chr11:107207891-107470699	WT_Veh	WT_CL	OK	1.1171	3.47854	1.63873	4.50955	5e-05	0.000463973	yes
ENSMUSG00000000489	Pdgfb	chr15:79995899-80014808	WT_Veh	WT_CL	OK	0.656215	2.04285	1.63834	3.58696	5e-05	0.000463973	yes
ENSMUSG00000026271	Gpr35	chr1:92973118-92986391	WT_Veh	WT_CL	OK	0.958939	2.98391	1.63769	4.45608	5e-05	0.000463973	yes
ENSMUSG00000085156	Gm11974	chr11:6525590-6528760	WT_Veh	WT_CL	OK	13.0634	40.5971	1.63584	4.94731	5e-05	0.000463973	yes
ENSMUSG00000006403	Adamts4	chr1:171250420-171260637	WT_Veh	WT_CL	OK	2.69474	8.36778	1.6347	6.35807	5e-05	0.000463973	yes
ENSMUSG00000055301	Adh7	chr3:138217822-138233382	WT_Veh	WT_CL	OK	0.726301	2.25388	1.63377	3.98193	5e-05	0.000463973	yes
ENSMUSG00000027832	Ptx3	chr3:66053560-66296837	WT_Veh	WT_CL	OK	273.354	848.135	1.63352	7.05775	5e-05	0.000463973	yes
ENSMUSG00000026657	Frmd4a	chr2:4017716-4614043	WT_Veh	WT_CL	OK	24.7795	76.5775	1.62777	2.29342	5e-05	0.000463973	yes
ENSMUSG00000071722	Spin4	chrX:95022506-95026682	WT_Veh	WT_CL	OK	1.39261	4.29663	1.62541	5.04168	5e-05	0.000463973	yes
ENSMUSG00000074676	Foxs1	chr2:152931897-152933208	WT_Veh	WT_CL	OK	14.0321	43.1576	1.62088	6.92767	5e-05	0.000463973	yes
ENSMUSG00000046623	Gjb4	chr4:127351085-127354081	WT_Veh	WT_CL	OK	0.954706	2.93561	1.62053	3.11733	5e-05	0.000463973	yes
ENSMUSG00000028364	Tnc	chr4:63959784-64149924	WT_Veh	WT_CL	OK	113.149	347.599	1.61919	6.97986	5e-05	0.000463973	yes
ENSMUSG00000017400	Stac2	chr11:98036622-98053462	WT_Veh	WT_CL	OK	1.47972	4.54076	1.61761	4.75727	5e-05	0.000463973	yes
ENSMUSG00000033355	Rtp4	chr16:23609918-23614222	WT_Veh	WT_CL	OK	1.79142	5.49501	1.61702	4.04235	5e-05	0.000463973	yes
ENSMUSG00000045639	Zfp629	chr7:127607030-127615797	WT_Veh	WT_CL	OK	3.51227	10.7375	1.61219	3.09704	0.0063	0.0328067	yes
ENSMUSG00000056758	Hmga2	chr10:120361274-120476469	WT_Veh	WT_CL	OK	22.1293	67.4234	1.60729	7.94169	5e-05	0.000463973	yes
ENSMUSG00000019122	Ccl9	chr11:83572918-83578636	WT_Veh	WT_CL	OK	6.68605	20.3671	1.60701	2.85378	5e-05	0.000463973	yes
ENSMUSG00000040856	Dlk1	chr12:109452822-109463336	WT_Veh	WT_CL	OK	4.09473	12.4487	1.60416	3.67053	5e-05	0.000463973	yes
ENSMUSG00000026536	Mnda	chr1:173857220-173942672	WT_Veh	WT_CL	OK	2.74034	8.32203	1.60258	3.85298	5e-05	0.000463973	yes
ENSMUSG00000005357	Slc1a6	chr10:78780495-78814825	WT_Veh	WT_CL	OK	11.7339	35.5822	1.60047	7.2034	5e-05	0.000463973	yes
ENSMUSG00000011179	Odc1	chr12:17544872-17551502	WT_Veh	WT_CL	OK	50.0224	151.674	1.60032	7.94681	5e-05	0.000463973	yes
ENSMUSG00000083621	Gm14586	chrX:52772341-52772749	WT_Veh	WT_CL	OK	2.31967	7.01407	1.59633	2.05213	0.00665	0.0343464	yes
ENSMUSG00000031465	Angpt2	chr8:18595130-18803189	WT_Veh	WT_CL	OK	1.18115	3.55158	1.58828	2.9615	0.00025	0.00200032	yes
ENSMUSG00000020077	Srgn	chr10:62493832-62527451	WT_Veh	WT_CL	OK	5.80455	17.4491	1.58789	4.24083	5e-05	0.000463973	yes
ENSMUSG00000015837	Sqstm1	chr11:50174443-50210827	WT_Veh	WT_CL	OK	532.217	1596.83	1.58513	5.88607	5e-05	0.000463973	yes
ENSMUSG00000032724	Abtb2	chr2:103566309-103718423	WT_Veh	WT_CL	OK	1.91016	5.71897	1.58206	5.26795	5e-05	0.000463973	yes
ENSMUSG00000015880	Ncapg	chr5:45669921-45857615	WT_Veh	WT_CL	OK	2.35393	7.04392	1.58131	2.70585	5e-05	0.000463973	yes
ENSMUSG00000015656	Hspa8	chr9:40800983-40805200	WT_Veh	WT_CL	OK	546.656	1635.46	1.58099	5.25017	5e-05	0.000463973	yes
ENSMUSG00000028179	Cth	chr3:157894247-157925077	WT_Veh	WT_CL	OK	4.54788	13.5894	1.57922	3.93566	5e-05	0.000463973	yes
ENSMUSG00000052397	Ezr	chr17:6673457-6782784	WT_Veh	WT_CL	OK	1.84759	5.51315	1.57723	5.12784	5e-05	0.000463973	yes
ENSMUSG00000021699	Pde4d	chr13:108449947-109953461	WT_Veh	WT_CL	OK	3.38802	10.0971	1.57543	4.45754	5e-05	0.000463973	yes
ENSMUSG00000027560	Dok5	chr2:170731806-170879769	WT_Veh	WT_CL	OK	5.14928	15.3208	1.57304	5.79351	5e-05	0.000463973	yes
ENSMUSG00000018500	Adora2b	chr11:62248983-62266453	WT_Veh	WT_CL	OK	1.97777	5.86845	1.56911	4.24636	5e-05	0.000463973	yes
ENSMUSG00000022637	Cblb	chr16:52031548-52208047	WT_Veh	WT_CL	OK	11.3286	33.5098	1.56462	7.73655	5e-05	0.000463973	yes
ENSMUSG00000046962	Zfp295	chr16:97947434-97962621	WT_Veh	WT_CL	OK	3.43925	10.158	1.56245	6.90243	5e-05	0.000463973	yes
ENSMUSG00000039062	Anpep	chr7:79821802-79848210	WT_Veh	WT_CL	OK	0.834052	2.46317	1.56231	2.59589	5e-05	0.000463973	yes
ENSMUSG00000022895	Ets2	chr16:95702074-95721051	WT_Veh	WT_CL	OK	13.0771	38.6029	1.56167	5.91982	5e-05	0.000463973	yes
ENSMUSG00000083840	Gm15459	chr5:5781529-5783636	WT_Veh	WT_CL	OK	46.6804	137.785	1.56153	7.62951	5e-05	0.000463973	yes
ENSMUSG00000000628	Hk2	chr6:82725024-82774454	WT_Veh	WT_CL	OK	29.8206	88.0141	1.56143	3.79933	5e-05	0.000463973	yes
ENSMUSG00000026864	Hspa5	chr2:34771969-34776531	WT_Veh	WT_CL	OK	353.095	1037.83	1.55544	6.11073	5e-05	0.000463973	yes
ENSMUSG00000030109	Slc6a12	chr6:121343075-121365775	WT_Veh	WT_CL	OK	2.38041	6.96916	1.54978	2.47465	5e-05	0.000463973	yes
ENSMUSG00000073490	AI607873	chr1:173723429-173741809	WT_Veh	WT_CL	OK	6.66795	19.5201	1.54965	6.87612	5e-05	0.000463973	yes
ENSMUSG00000026712	Mrc1	chr2:14229413-14332057	WT_Veh	WT_CL	OK	5.3803	15.7484	1.54945	6.84994	5e-05	0.000463973	yes
ENSMUSG00000052942	Glis3	chr19:28258850-28720027	WT_Veh	WT_CL	OK	7.31261	21.3935	1.54872	1.62631	0.00745	0.0377385	yes
ENSMUSG00000044285	Gm1821	chr14:46084125-46084815	WT_Veh	WT_CL	OK	0.929023	2.71616	1.54778	2.05985	0.0056	0.0297424	yes
ENSMUSG00000020015	Cdk17	chr10:93160875-93241342	WT_Veh	WT_CL	OK	8.19786	23.8317	1.53956	7.12005	5e-05	0.000463973	yes
ENSMUSG00000000120	Ngfr	chr11:95568817-95587735	WT_Veh	WT_CL	OK	0.730725	2.11927	1.53617	3.86364	5e-05	0.000463973	yes
ENSMUSG00000030771	Micalcl	chr7:112368307-112413104	WT_Veh	WT_CL	OK	0.657151	1.90589	1.53617	2.85141	0.0002	0.0016418	yes
ENSMUSG00000054256	Msi1	chr5:115429598-115455698	WT_Veh	WT_CL	OK	2.01749	5.84805	1.5354	2.61895	5e-05	0.000463973	yes
ENSMUSG00000005667	Mthfd2	chr6:83305690-83317606	WT_Veh	WT_CL	OK	31.2834	90.0483	1.5253	4.38255	5e-05	0.000463973	yes
ENSMUSG00000032577	Mapkapk3	chr9:107254926-107289877	WT_Veh	WT_CL	OK	7.40125	21.1858	1.51726	3.43529	5e-05	0.000463973	yes
ENSMUSG00000032402	Smad3	chr9:63646766-63757994	WT_Veh	WT_CL	OK	9.13296	26.0902	1.51436	5.20654	5e-05	0.000463973	yes
ENSMUSG00000027698	Nceh1	chr3:27182964-27284608	WT_Veh	WT_CL	OK	1.81308	5.17517	1.51316	2.07684	0.001	0.00682755	yes
ENSMUSG00000078773	Rad54b	chr4:11558919-11615805	WT_Veh	WT_CL	OK	1.5636	4.45548	1.51071	2.12002	0.0002	0.0016418	yes
ENSMUSG00000062127	Cttnbp2nl	chr3:105001914-105053146	WT_Veh	WT_CL	OK	12.6469	35.9772	1.5083	7.43336	5e-05	0.000463973	yes
ENSMUSG00000022952	Runx1	chr16:92601466-92826066	WT_Veh	WT_CL	OK	6.72116	19.1197	1.50828	7.28224	5e-05	0.000463973	yes
ENSMUSG00000027397	Slc20a1	chr2:129198763-129235604	WT_Veh	WT_CL	OK	20.1701	57.2706	1.50557	5.03978	5e-05	0.000463973	yes
ENSMUSG00000043099	Hic1	chr11:75164564-75169519	WT_Veh	WT_CL	OK	8.63877	24.5161	1.50483	4.97373	5e-05	0.000463973	yes
ENSMUSG00000097039	AC126552.1	chr15:62037986-62378096	WT_Veh	WT_CL	OK	2.7052	7.64806	1.49936	5.22505	5e-05	0.000463973	yes
ENSMUSG00000070942	Il1rl2	chr1:40324626-40365471	WT_Veh	WT_CL	OK	9.47588	26.7819	1.49893	6.4844	5e-05	0.000463973	yes
ENSMUSG00000039232	Stx11	chr10:12939982-12964259	WT_Veh	WT_CL	OK	1.69108	4.77751	1.49831	4.24251	5e-05	0.000463973	yes
ENSMUSG00000031770	Herpud1	chr8:94377920-94395377	WT_Veh	WT_CL	OK	54.258	153.075	1.49633	5.14625	5e-05	0.000463973	yes
ENSMUSG00000017418	Arl5b	chr2:14995130-15082456	WT_Veh	WT_CL	OK	5.30664	14.9151	1.49091	3.14387	5e-05	0.000463973	yes
ENSMUSG00000039911	Spsb1	chr4:149896282-149955043	WT_Veh	WT_CL	OK	23.3346	65.5221	1.48951	3.45837	5e-05	0.000463973	yes
ENSMUSG00000020644	Id2	chr12:25093800-25096092	WT_Veh	WT_CL	OK	17.9643	50.4309	1.48917	6.53474	5e-05	0.000463973	yes
ENSMUSG00000005087	Cd44	chr2:102811140-102901665	WT_Veh	WT_CL	OK	44.854	125.782	1.48762	6.84355	5e-05	0.000463973	yes
ENSMUSG00000020875	Hoxb9	chr11:96271456-96276595	WT_Veh	WT_CL	OK	8.07217	22.5955	1.48501	4.8657	5e-05	0.000463973	yes
ENSMUSG00000023905	Tnfrsf12a	chr17:23675446-23677449	WT_Veh	WT_CL	OK	141.268	395.414	1.48493	7.42579	5e-05	0.000463973	yes
ENSMUSG00000022054	Nefm	chr14:68082589-68124846	WT_Veh	WT_CL	OK	1.25429	3.50391	1.48209	4.48998	5e-05	0.000463973	yes
ENSMUSG00000000531	Grasp	chr15:101224206-101232755	WT_Veh	WT_CL	OK	2.82095	7.87231	1.48061	4.66606	5e-05	0.000463973	yes
ENSMUSG00000053398	Phgdh	chr3:98313169-98339990	WT_Veh	WT_CL	OK	10.3767	28.9249	1.47897	6.27187	5e-05	0.000463973	yes
ENSMUSG00000034271	Jdp2	chr12:85599104-85639878	WT_Veh	WT_CL	OK	14.4983	40.4025	1.47856	6.58745	5e-05	0.000463973	yes
ENSMUSG00000069114	Zbtb10	chr3:9250601-9285333	WT_Veh	WT_CL	OK	1.95924	5.45379	1.47696	6.09135	5e-05	0.000463973	yes
ENSMUSG00000028156	Eif4e	chr3:138526190-138557599	WT_Veh	WT_CL	OK	32.8494	91.2032	1.47322	7.32584	5e-05	0.000463973	yes
ENSMUSG00000074661	Pde4d	chr13:109954108-109955963	WT_Veh	WT_CL	OK	1.41789	3.9308	1.47108	3.51928	5e-05	0.000463973	yes
ENSMUSG00000060063	Alox5ap	chr5:149265057-149288045	WT_Veh	WT_CL	OK	10.6177	29.3745	1.46809	1.34231	0.0023	0.0139727	yes
ENSMUSG00000049866	Arl4c	chr1:88673124-88702221	WT_Veh	WT_CL	OK	3.1329	8.65844	1.46661	5.86239	5e-05	0.000463973	yes
ENSMUSG00000038642	Ctss	chr3:95526785-95556403	WT_Veh	WT_CL	OK	20.9709	57.9397	1.46616	6.56356	5e-05	0.000463973	yes
ENSMUSG00000031530	Dusp4	chr8:34807296-34819894	WT_Veh	WT_CL	OK	24.957	68.9404	1.4659	7.23149	5e-05	0.000463973	yes
ENSMUSG00000097772	AC107744.1	chr5:100420841-100429516	WT_Veh	WT_CL	OK	5.55474	15.3367	1.4652	2.94119	5e-05	0.000463973	yes
ENSMUSG00000022367	Has2	chr15:56665626-56778399	WT_Veh	WT_CL	OK	7.20169	19.8381	1.46187	6.72109	5e-05	0.000463973	yes
ENSMUSG00000035385	Ccl2	chr11:82028223-82038562	WT_Veh	WT_CL	OK	241.498	664.815	1.46094	6.98101	5e-05	0.000463973	yes
ENSMUSG00000026576	Atp1b1	chr1:164437266-164458355	WT_Veh	WT_CL	OK	0.873229	2.40099	1.4592	3.26229	5e-05	0.000463973	yes
ENSMUSG00000027660	Skil	chr3:31095057-31122577	WT_Veh	WT_CL	OK	7.74166	21.273	1.45831	4.63136	5e-05	0.000463973	yes
ENSMUSG00000023868	Pde10a	chr17:8525371-8986648	WT_Veh	WT_CL	OK	2.06445	5.66273	1.45574	2.70797	0.00015	0.00126998	yes
ENSMUSG00000030220	Arhgdib	chr6:136923522-136941899	WT_Veh	WT_CL	OK	22.1621	60.7446	1.45466	6.20733	5e-05	0.000463973	yes
ENSMUSG00000054364	Rhob	chr12:8497762-8499985	WT_Veh	WT_CL	OK	141.787	388.004	1.45234	7.01578	5e-05	0.000463973	yes
ENSMUSG00000029373	Pf4	chr5:90772434-90773381	WT_Veh	WT_CL	OK	17.8846	48.9203	1.45171	5.00065	5e-05	0.000463973	yes
ENSMUSG00000036432	Siah2	chr3:58674937-58692400	WT_Veh	WT_CL	OK	10.3754	28.3453	1.44995	4.7998	5e-05	0.000463973	yes
ENSMUSG00000042608	Stk40	chr4:126103956-126141029	WT_Veh	WT_CL	OK	27.999	76.4659	1.44944	5.17635	5e-05	0.000463973	yes
ENSMUSG00000042379	Esm1	chr13:113171607-113225908	WT_Veh	WT_CL	OK	0.7472	2.03913	1.44839	2.92368	0.00015	0.00126998	yes
ENSMUSG00000023885	Thbs2	chr17:14665499-14694262	WT_Veh	WT_CL	OK	78.6017	214.355	1.44737	6.7338	5e-05	0.000463973	yes
ENSMUSG00000029321	Slc10a6	chr5:103605710-103629403	WT_Veh	WT_CL	OK	1.11132	3.02694	1.44558	3.37492	5e-05	0.000463973	yes
ENSMUSG00000042406	Atf4	chr15:80255183-80257540	WT_Veh	WT_CL	OK	163.383	444.876	1.44515	7.05839	5e-05	0.000463973	yes
ENSMUSG00000039607	Rbms3	chr9:116572745-117629913	WT_Veh	WT_CL	OK	4.1431	11.2658	1.44317	2.09149	0.00055	0.00404732	yes
ENSMUSG00000029657	Hsph1	chr5:149614286-149636376	WT_Veh	WT_CL	OK	9.99885	27.1794	1.44268	3.30815	5e-05	0.000463973	yes
ENSMUSG00000027322	Siglec1	chr2:131069219-131086765	WT_Veh	WT_CL	OK	1.35957	3.69182	1.44118	5.23029	5e-05	0.000463973	yes
ENSMUSG00000027379	Bub1	chr2:127801121-127831865	WT_Veh	WT_CL	OK	2.41794	6.56357	1.4407	1.84388	0.0045	0.0247926	yes
ENSMUSG00000035969	Rusc2	chr4:43381978-43429134	WT_Veh	WT_CL	OK	26.829	72.7864	1.43988	1.89262	0.0014	0.00912908	yes
ENSMUSG00000020649	Rrm2	chr12:24708240-24714146	WT_Veh	WT_CL	OK	50.8124	137.737	1.43866	6.87184	5e-05	0.000463973	yes
ENSMUSG00000035356	Nfkbiz	chr16:55811374-55838899	WT_Veh	WT_CL	OK	3.58605	9.70439	1.43624	5.76646	5e-05	0.000463973	yes
ENSMUSG00000058672	Tubb2a	chr13:34074300-34078008	WT_Veh	WT_CL	OK	34.0746	92.0124	1.43313	7.01236	5e-05	0.000463973	yes
ENSMUSG00000042436	Mfap4	chr11:61485430-61494406	WT_Veh	WT_CL	OK	3.94439	10.6499	1.43297	1.66196	0.00705	0.0360381	yes
ENSMUSG00000031129	Slc9a9	chr9:94669908-95230445	WT_Veh	WT_CL	OK	1.18952	3.20893	1.43172	4.02434	5e-05	0.000463973	yes
ENSMUSG00000025880	Smad7	chr18:75367528-75395935	WT_Veh	WT_CL	OK	14.5041	39.0932	1.43045	4.43822	5e-05	0.000463973	yes
ENSMUSG00000029223	Uchl1	chr5:66626494-66687231	WT_Veh	WT_CL	OK	6.46838	17.4239	1.42959	4.40891	5e-05	0.000463973	yes
ENSMUSG00000028525	Pde4b	chr4:102087542-102607259	WT_Veh	WT_CL	OK	2.23285	5.98372	1.42216	4.00374	5e-05	0.000463973	yes
ENSMUSG00000050931	Sgms2	chr3:131318984-131344940	WT_Veh	WT_CL	OK	4.34664	11.6303	1.41991	5.48636	5e-05	0.000463973	yes
ENSMUSG00000040751	Lat2	chr5:134600267-134615023	WT_Veh	WT_CL	OK	0.919409	2.45851	1.41901	2.70611	0.0004	0.00304894	yes
ENSMUSG00000081344	Gm14303	chr2:172509431-172509697	WT_Veh	WT_CL	OK	68.833	183.387	1.41372	2.24944	0.00235	0.0142218	yes
ENSMUSG00000018476	Kdm6b	chr11:69398507-69413675	WT_Veh	WT_CL	OK	11.0319	29.3812	1.4132	5.49255	5e-05	0.000463973	yes
ENSMUSG00000041180	Hectd2	chr19:36554638-36705641	WT_Veh	WT_CL	OK	0.966427	2.56665	1.40915	2.31183	0.00055	0.00404732	yes
ENSMUSG00000015340	Cybb	chrX:9435251-9487771	WT_Veh	WT_CL	OK	1.34305	3.56602	1.4088	3.77548	5e-05	0.000463973	yes
ENSMUSG00000025473	Adam8	chr7:139950395-139992562	WT_Veh	WT_CL	OK	14.139	37.521	1.40802	2.3516	0.0001	0.000880505	yes
ENSMUSG00000030144	Clec4d	chr6:123262106-123275268	WT_Veh	WT_CL	OK	5.6591	14.9931	1.40565	4.76145	5e-05	0.000463973	yes
ENSMUSG00000015766	Eps8	chr6:137477244-137654876	WT_Veh	WT_CL	OK	4.89988	12.9557	1.40277	2.75819	5e-05	0.000463973	yes
ENSMUSG00000040711	Sh3pxd2b	chr11:32347819-32428173	WT_Veh	WT_CL	OK	11.1028	29.2613	1.39807	6.95701	5e-05	0.000463973	yes
ENSMUSG00000073421	H2-Ab1	chr17:34263208-34269418	WT_Veh	WT_CL	OK	3.72839	9.8251	1.39792	2.80781	0.0001	0.000880505	yes
ENSMUSG00000040433	Zbtb38	chr9:96682762-96752831	WT_Veh	WT_CL	OK	14.4496	38.0273	1.39601	3.64237	5e-05	0.000463973	yes
ENSMUSG00000041112	Elmo1	chr13:20090506-20608353	WT_Veh	WT_CL	OK	1.13319	2.97381	1.39192	4.03916	5e-05	0.000463973	yes
ENSMUSG00000034311	Kif4	chrX:100622882-100727214	WT_Veh	WT_CL	OK	2.16387	5.66205	1.38771	2.27922	0.0007	0.00500228	yes
ENSMUSG00000028599	Tnfrsf1b	chr4:145213462-145246870	WT_Veh	WT_CL	OK	6.95345	18.1736	1.38604	6.12926	5e-05	0.000463973	yes
ENSMUSG00000087141	Plcxd2	chr16:45746242-46010218	WT_Veh	WT_CL	OK	2.32422	6.07308	1.38568	2.42253	0.00075	0.00530647	yes
ENSMUSG00000020598	Nrcam	chr12:44328884-44601846	WT_Veh	WT_CL	OK	3.24768	8.47573	1.38393	6.21367	5e-05	0.000463973	yes
ENSMUSG00000047963	Stbd1	chr5:92603050-92606579	WT_Veh	WT_CL	OK	5.50005	14.2924	1.37773	5.37608	5e-05	0.000463973	yes
ENSMUSG00000032715	Trib3	chr2:152337421-152344032	WT_Veh	WT_CL	OK	24.6824	64.0068	1.37474	5.15663	5e-05	0.000463973	yes
ENSMUSG00000024381	Bin1	chr18:32359056-32435736	WT_Veh	WT_CL	OK	34.6262	89.7185	1.37354	6.83606	5e-05	0.000463973	yes
ENSMUSG00000063193	Cd300lb	chr11:114922780-114934386	WT_Veh	WT_CL	OK	2.22331	5.75569	1.37228	1.72655	0.01015	0.0488708	yes
ENSMUSG00000037458	Azin1	chr15:38487429-38519266	WT_Veh	WT_CL	OK	32.9404	85.1133	1.36953	3.64612	5e-05	0.000463973	yes
ENSMUSG00000035373	Ccl7	chr11:82045711-82047525	WT_Veh	WT_CL	OK	118.005	304.894	1.36946	6.56611	5e-05	0.000463973	yes
ENSMUSG00000051335	Gfod1	chr13:43195518-43304172	WT_Veh	WT_CL	OK	1.23693	3.19539	1.36922	4.94171	5e-05	0.000463973	yes
ENSMUSG00000026166	Ccl20	chr1:83116765-83119167	WT_Veh	WT_CL	OK	0.925449	2.38397	1.36514	1.79569	0.00975	0.0472481	yes
ENSMUSG00000027340	Slc23a2	chr2:132052495-132220250	WT_Veh	WT_CL	OK	7.67531	19.7156	1.36104	1.92546	0.0027	0.0160438	yes
ENSMUSG00000039701	Usp53	chr3:122933600-122984447	WT_Veh	WT_CL	OK	3.26041	8.37134	1.36041	5.61564	5e-05	0.000463973	yes
ENSMUSG00000000555	Itga5	chr15:103344288-103366763	WT_Veh	WT_CL	OK	74.3882	190.75	1.35854	6.54804	5e-05	0.000463973	yes
ENSMUSG00000027435	Cd93	chr2:148436639-148443563	WT_Veh	WT_CL	OK	1.54198	3.95078	1.35736	5.19661	5e-05	0.000463973	yes
ENSMUSG00000027208	Fgf7	chr2:125830303-126152004	WT_Veh	WT_CL	OK	59.538	152.511	1.35703	4.13699	5e-05	0.000463973	yes
ENSMUSG00000021411	Pxdc1	chr13:34627839-34652681	WT_Veh	WT_CL	OK	5.71295	14.6173	1.35537	4.58524	5e-05	0.000463973	yes
ENSMUSG00000026399	Cd55	chr1:130439026-130557075	WT_Veh	WT_CL	OK	4.82852	12.3449	1.35427	3.89094	5e-05	0.000463973	yes
ENSMUSG00000018736	Ndel1	chr11:68821433-68871858	WT_Veh	WT_CL	OK	45.1521	115.395	1.35372	5.20791	5e-05	0.000463973	yes
ENSMUSG00000030638	Sh3gl3	chr7:82173839-82307419	WT_Veh	WT_CL	OK	0.902768	2.3072	1.35371	1.59224	0.0067	0.0345603	yes
ENSMUSG00000017897	Eya2	chr2:165595031-165771727	WT_Veh	WT_CL	OK	3.62987	9.26409	1.35173	1.77478	0.0015	0.00968273	yes
ENSMUSG00000028581	Laptm5	chr4:130913124-130936141	WT_Veh	WT_CL	OK	16.2038	41.1956	1.34616	4.27318	5e-05	0.000463973	yes
ENSMUSG00000024843	Chka	chr19:3767420-3894369	WT_Veh	WT_CL	OK	21.7035	55.1255	1.34479	1.81122	0.006	0.0314927	yes
ENSMUSG00000030562	Nox4	chr7:87246095-87398710	WT_Veh	WT_CL	OK	0.758978	1.92729	1.34444	2.04115	0.00085	0.00591658	yes
ENSMUSG00000048482	Bdnf	chr2:109674699-109727007	WT_Veh	WT_CL	OK	3.77371	9.5734	1.34305	5.57534	5e-05	0.000463973	yes
ENSMUSG00000058056	Palld	chr8:61513245-61922834	WT_Veh	WT_CL	OK	37.3799	94.8195	1.34292	6.52615	5e-05	0.000463973	yes
ENSMUSG00000047250	Ptgs1	chr2:36230425-36252272	WT_Veh	WT_CL	OK	12.5218	31.6694	1.33865	3.17585	5e-05	0.000463973	yes
ENSMUSG00000020142	Slc1a4	chr11:20302179-20332713	WT_Veh	WT_CL	OK	7.00556	17.7028	1.3374	6.09565	5e-05	0.000463973	yes
ENSMUSG00000029816	Gpnmb	chr6:49036517-49058182	WT_Veh	WT_CL	OK	10.2251	25.8375	1.33735	6.29559	5e-05	0.000463973	yes
ENSMUSG00000038894	Irs2	chr8:10986979-11054541	WT_Veh	WT_CL	OK	17.5125	44.208	1.33592	6.60227	5e-05	0.000463973	yes
ENSMUSG00000019843	Fyn	chr10:39368854-39732007	WT_Veh	WT_CL	OK	18.3568	46.3018	1.33476	2.76448	0.0001	0.000880505	yes
ENSMUSG00000036896	C1qc	chr4:136889803-136893065	WT_Veh	WT_CL	OK	27.986	70.5167	1.33326	6.01486	5e-05	0.000463973	yes
ENSMUSG00000015501	Hivep2	chr10:13966378-14151376	WT_Veh	WT_CL	OK	2.74707	6.9128	1.33138	6.17522	5e-05	0.000463973	yes
ENSMUSG00000039910	Cited2	chr10:17723227-17725673	WT_Veh	WT_CL	OK	67.7376	170.452	1.33134	6.54451	5e-05	0.000463973	yes
ENSMUSG00000029552	Tes	chr6:17065009-17171833	WT_Veh	WT_CL	OK	30.9387	77.7274	1.32901	4.5659	5e-05	0.000463973	yes
ENSMUSG00000031661	Nkd1	chr8:88521343-88594887	WT_Veh	WT_CL	OK	1.94918	4.89312	1.32789	4.8578	5e-05	0.000463973	yes
ENSMUSG00000027829	Ccnl1	chr3:65946150-65958249	WT_Veh	WT_CL	OK	27.5275	69.0721	1.32723	3.46912	5e-05	0.000463973	yes
ENSMUSG00000016128	Stard13	chr5:151037627-151233836	WT_Veh	WT_CL	OK	5.5685	13.931	1.32294	3.87591	5e-05	0.000463973	yes
ENSMUSG00000061175	Fnip2	chr3:79345375-79567796	WT_Veh	WT_CL	OK	2.16691	5.41663	1.32176	3.84734	5e-05	0.000463973	yes
ENSMUSG00000029254	Stap1	chr5:86071745-86103993	WT_Veh	WT_CL	OK	0.968234	2.42001	1.32159	2.24386	0.0016	0.0102357	yes
ENSMUSG00000026600	Soat1	chr1:156428107-156474328	WT_Veh	WT_CL	OK	9.84305	24.5603	1.31915	6.32528	5e-05	0.000463973	yes
ENSMUSG00000025007	Aldh18a1	chr19:40550256-40588463	WT_Veh	WT_CL	OK	18.447	45.8834	1.31459	2.59447	5e-05	0.000463973	yes
ENSMUSG00000038550	Gm129	chr3:95871521-95892005	WT_Veh	WT_CL	OK	1.4928	3.70742	1.3124	1.95451	0.0018	0.0113108	yes
ENSMUSG00000022021	Diap3	chr14:86655366-87141224	WT_Veh	WT_CL	OK	1.4534	3.60932	1.3123	4.53249	5e-05	0.000463973	yes
ENSMUSG00000049130	C5ar1	chr7:16246742-16259540	WT_Veh	WT_CL	OK	9.12116	22.6464	1.31199	5.66009	5e-05	0.000463973	yes
ENSMUSG00000016756	Cmah	chr13:24327419-24477285	WT_Veh	WT_CL	OK	3.80814	9.44713	1.31079	2.73628	5e-05	0.000463973	yes
ENSMUSG00000026051	1500015O10Rik	chr1:43730601-43742578	WT_Veh	WT_CL	OK	9.52206	23.6079	1.30992	4.51857	5e-05	0.000463973	yes
ENSMUSG00000034640	Tiparp	chr3:65507256-65555145	WT_Veh	WT_CL	OK	11.816	29.2806	1.30921	5.85911	5e-05	0.000463973	yes
ENSMUSG00000027514	Zbp1	chr2:173206611-173218923	WT_Veh	WT_CL	OK	1.65903	4.1014	1.30578	2.24615	0.0025	0.0150146	yes
ENSMUSG00000029322	Plac8	chr5:100553724-100572245	WT_Veh	WT_CL	OK	27.7503	68.539	1.30442	5.45067	5e-05	0.000463973	yes
ENSMUSG00000021217	Tshz3	chr7:36698117-36773545	WT_Veh	WT_CL	OK	2.11722	5.22657	1.30369	4.47055	5e-05	0.000463973	yes
ENSMUSG00000038729	Akap2	chr4:57434246-57896984	WT_Veh	WT_CL	OK	43.6355	107.66	1.30291	3.83273	5e-05	0.000463973	yes
ENSMUSG00000058715	Fcer1g	chr1:171229571-171234365	WT_Veh	WT_CL	OK	15.0852	37.2179	1.30286	4.48032	5e-05	0.000463973	yes
ENSMUSG00000045730	Adrb2	chr18:62177816-62179959	WT_Veh	WT_CL	OK	3.02181	7.44495	1.30085	4.21104	5e-05	0.000463973	yes
ENSMUSG00000011008	Mcoln2	chr3:146149832-146195513	WT_Veh	WT_CL	OK	0.888563	2.18761	1.29981	1.45342	0.0098	0.0474489	yes
ENSMUSG00000024528	Srfbp1	chr18:52465692-52490738	WT_Veh	WT_CL	OK	9.68556	23.8207	1.29831	5.37606	5e-05	0.000463973	yes
ENSMUSG00000022322	Shcbp1	chr8:4735979-4779534	WT_Veh	WT_CL	OK	1.45108	3.55921	1.29443	3.33445	5e-05	0.000463973	yes
ENSMUSG00000043613	Mmp3	chr9:7445821-7455972	WT_Veh	WT_CL	OK	2.55132	6.25553	1.29389	3.80646	5e-05	0.000463973	yes
ENSMUSG00000025602	Zfp202	chr9:40192315-40213604	WT_Veh	WT_CL	OK	1.54893	3.79643	1.29337	4.17868	5e-05	0.000463973	yes
ENSMUSG00000070871	Ccnyl1	chr1:64679870-64725644	WT_Veh	WT_CL	OK	11.8522	29.0419	1.29298	6.02286	5e-05	0.000463973	yes
ENSMUSG00000036905	C1qb	chr4:136880128-136886187	WT_Veh	WT_CL	OK	35.5388	86.9877	1.29142	5.85182	5e-05	0.000463973	yes
ENSMUSG00000040026	Saa3	chr7:46711997-46715676	WT_Veh	WT_CL	OK	3.59971	8.81089	1.29141	2.39458	0.00115	0.00771717	yes
ENSMUSG00000022488	Nckap1l	chr15:103453824-103498800	WT_Veh	WT_CL	OK	2.25327	5.50833	1.2896	4.93758	5e-05	0.000463973	yes
ENSMUSG00000036545	Adamts2	chr11:50599297-50807573	WT_Veh	WT_CL	OK	53.23	129.658	1.2844	2.12487	0.002	0.0124021	yes
ENSMUSG00000042570	Mier2	chr10:79540244-79555199	WT_Veh	WT_CL	OK	14.1642	34.4425	1.28194	2.31301	0.00025	0.00200032	yes
ENSMUSG00000032350	Gclc	chr9:77754534-77794485	WT_Veh	WT_CL	OK	20.9482	50.9208	1.28143	6.35887	5e-05	0.000463973	yes
ENSMUSG00000007207	Stx1a	chr5:135023481-135051100	WT_Veh	WT_CL	OK	1.58791	3.85587	1.27993	3.2351	5e-05	0.000463973	yes
ENSMUSG00000021270	Hsp90aa1	chr12:110690604-110702728	WT_Veh	WT_CL	OK	360.622	874.914	1.27865	5.03734	5e-05	0.000463973	yes
ENSMUSG00000040987	Mill2	chr7:18839965-18858654	WT_Veh	WT_CL	OK	1.04385	2.5321	1.27842	2.19373	0.00315	0.0183531	yes
ENSMUSG00000032812	Arap1	chr7:101348066-101412586	WT_Veh	WT_CL	OK	10.6246	25.7604	1.27775	1.90949	0.001	0.00682755	yes
ENSMUSG00000029313	Aff1	chr5:103692373-103855322	WT_Veh	WT_CL	OK	14.7	35.622	1.27695	5.37395	5e-05	0.000463973	yes
ENSMUSG00000006215	Zbtb17	chr4:141444653-141538597	WT_Veh	WT_CL	OK	9.14804	22.1627	1.2766	2.78982	5e-05	0.000463973	yes
ENSMUSG00000041548	Hspb8	chr5:116408490-116422864	WT_Veh	WT_CL	OK	83.2967	201.712	1.27596	6.37421	5e-05	0.000463973	yes
ENSMUSG00000021208	Ifi27l2b	chr12:103450897-103457223	WT_Veh	WT_CL	OK	7.63715	18.4551	1.27291	4.5811	5e-05	0.000463973	yes
ENSMUSG00000058736	Gm10047	chr5:104455137-104456467	WT_Veh	WT_CL	OK	0.80326	1.94074	1.27266	2.02064	0.0048	0.0261653	yes
ENSMUSG00000000154	Slc22a18	chr7:143473720-143499334	WT_Veh	WT_CL	OK	1.24094	2.99537	1.27129	1.98223	0.0036	0.0205529	yes
ENSMUSG00000041238	Rbbp8	chr18:11633275-11743207	WT_Veh	WT_CL	OK	3.72095	8.97197	1.26975	5.24636	5e-05	0.000463973	yes
ENSMUSG00000026480	Ncf2	chr1:152807889-152836990	WT_Veh	WT_CL	OK	1.07853	2.59929	1.26905	3.24476	5e-05	0.000463973	yes
ENSMUSG00000045136	Tubb2b	chr13:34127007-34130354	WT_Veh	WT_CL	OK	10.6567	25.6657	1.26808	5.5994	5e-05	0.000463973	yes
ENSMUSG00000074415	2610203C20Rik	chr9:41580740-41617772	WT_Veh	WT_CL	OK	18.2384	43.7867	1.26352	4.8256	5e-05	0.000463973	yes
ENSMUSG00000074813	Gm14005	chr2:128189986-128429349	WT_Veh	WT_CL	OK	13.1085	31.4177	1.26108	3.04816	5e-05	0.000463973	yes
ENSMUSG00000026193	Fn1	chr1:71585522-71662843	WT_Veh	WT_CL	OK	159.906	382.62	1.25869	5.05361	5e-05	0.000463973	yes
ENSMUSG00000032656	2003-03-01	chr18:56761715-56925548	WT_Veh	WT_CL	OK	12.9948	31.0688	1.25754	4.37392	5e-05	0.000463973	yes
ENSMUSG00000043556	Fbxl7	chr15:26543083-26895049	WT_Veh	WT_CL	OK	0.854404	2.03817	1.25429	2.23504	0.0023	0.0139727	yes
ENSMUSG00000039601	Rcan2	chr17:43801850-44039516	WT_Veh	WT_CL	OK	4.98661	11.8758	1.2519	3.87773	5e-05	0.000463973	yes
ENSMUSG00000031304	Il2rg	chrX:101261375-101269023	WT_Veh	WT_CL	OK	1.05838	2.52004	1.25158	1.5743	0.0091	0.0446952	yes
ENSMUSG00000017344	Vtn	chr11:78499090-78502324	WT_Veh	WT_CL	OK	2.94229	7.00359	1.25115	3.00212	5e-05	0.000463973	yes
ENSMUSG00000021025	Nfkbia	chr12:55489410-55492647	WT_Veh	WT_CL	OK	7.08884	16.8725	1.25105	4.78493	5e-05	0.000463973	yes
ENSMUSG00000037428	Vgf	chr5:137030294-137033351	WT_Veh	WT_CL	OK	24.8529	59.1529	1.25103	6.14241	5e-05	0.000463973	yes
ENSMUSG00000064023	Klk8	chr7:43690417-43803822	WT_Veh	WT_CL	OK	4.63976	11.0409	1.25074	3.8792	5e-05	0.000463973	yes
ENSMUSG00000028645	Slc2a1	chr4:119108710-119138801	WT_Veh	WT_CL	OK	67.892	161.533	1.25051	6.16985	5e-05	0.000463973	yes
ENSMUSG00000052727	Mtap1b	chr13:99421463-99516602	WT_Veh	WT_CL	OK	3.88606	9.24595	1.25051	6.09469	5e-05	0.000463973	yes
ENSMUSG00000023391	Dlx2	chr2:71543408-71546754	WT_Veh	WT_CL	OK	1.37391	3.26485	1.24874	2.33031	0.00105	0.00712715	yes
ENSMUSG00000019577	Pdk4	chr6:5483350-5496309	WT_Veh	WT_CL	OK	50.8069	120.591	1.24702	5.95595	5e-05	0.000463973	yes
ENSMUSG00000022893	Adamts1	chr16:85793826-85803113	WT_Veh	WT_CL	OK	21.586	51.2074	1.24625	5.11895	5e-05	0.000463973	yes
ENSMUSG00000001995	Sipa1l2	chr8:125418062-125492710	WT_Veh	WT_CL	OK	6.6671	15.8132	1.24599	6.01691	5e-05	0.000463973	yes
ENSMUSG00000020312	Shc2	chr10:79617939-79637918	WT_Veh	WT_CL	OK	4.22906	10.0238	1.24502	4.63012	5e-05	0.000463973	yes
ENSMUSG00000025931	Paqr8	chr1:20890621-20938755	WT_Veh	WT_CL	OK	1.35995	3.22251	1.24463	2.9058	5e-05	0.000463973	yes
ENSMUSG00000026768	Itga8	chr2:12106631-12311300	WT_Veh	WT_CL	OK	1.96914	4.66226	1.24347	1.95023	0.00085	0.00591658	yes
ENSMUSG00000031486	Gpr124	chr8:27085582-27123436	WT_Veh	WT_CL	OK	11.7433	27.7899	1.24273	4.26617	5e-05	0.000463973	yes
ENSMUSG00000037166	Ppp1r14a	chr7:29289319-29293390	WT_Veh	WT_CL	OK	9.78228	23.1489	1.2427	3.34912	5e-05	0.000463973	yes
ENSMUSG00000050910	Cdr2l	chr11:115381915-115396132	WT_Veh	WT_CL	OK	25.9604	61.4314	1.24266	6.2161	5e-05	0.000463973	yes
ENSMUSG00000048388	Fam171b	chr2:83812635-83883486	WT_Veh	WT_CL	OK	1.27701	3.0177	1.24068	2.79766	0.00015	0.00126998	yes
ENSMUSG00000022272	Myo10	chr15:25622524-25813673	WT_Veh	WT_CL	OK	5.84361	13.8045	1.24021	5.10628	5e-05	0.000463973	yes
ENSMUSG00000005124	Wisp1	chr15:66891319-66923201	WT_Veh	WT_CL	OK	16.1207	38.0662	1.2396	5.83526	5e-05	0.000463973	yes
ENSMUSG00000030793	Pycard	chr7:127992102-127993867	WT_Veh	WT_CL	OK	0.781615	1.84552	1.2395	2.15003	0.0032	0.0185833	yes
ENSMUSG00000028068	Iqgap3	chr3:88082050-88121048	WT_Veh	WT_CL	OK	1.24259	2.93373	1.23938	4.33172	5e-05	0.000463973	yes
ENSMUSG00000048109	Rbm15	chr3:107326109-107333289	WT_Veh	WT_CL	OK	3.24327	7.65514	1.23898	4.7565	5e-05	0.000463973	yes
ENSMUSG00000052609	Plekhg3	chr12:76533559-76579039	WT_Veh	WT_CL	OK	15.9993	37.6821	1.23587	6.16892	5e-05	0.000463973	yes
ENSMUSG00000096768	ERDR1	chrY:90784737-90816464	WT_Veh	WT_CL	OK	25.4074	59.7905	1.23467	4.99417	5e-05	0.000463973	yes
ENSMUSG00000060639	Hist1h4i	chr13:22040815-22041352	WT_Veh	WT_CL	OK	16.1344	37.9588	1.23429	3.88056	5e-05	0.000463973	yes
ENSMUSG00000008348	Ubc	chr5:125385964-125390554	WT_Veh	WT_CL	OK	95.63	224.538	1.23142	5.85623	5e-05	0.000463973	yes
ENSMUSG00000020122	Egfr	chr11:16752202-16918158	WT_Veh	WT_CL	OK	28.4566	66.5955	1.22666	2.55835	5e-05	0.000463973	yes
ENSMUSG00000085492	Trmt61b	chr17:71526895-71598755	WT_Veh	WT_CL	OK	4.46105	10.4335	1.22577	2.86804	5e-05	0.000463973	yes
ENSMUSG00000061589	Dot1l	chr10:80755205-80795461	WT_Veh	WT_CL	OK	20.3051	47.4078	1.22329	3.98495	5e-05	0.000463973	yes
ENSMUSG00000073599	Ecscr	chr18:35703224-35730869	WT_Veh	WT_CL	OK	6.05761	14.1346	1.22241	3.16414	5e-05	0.000463973	yes
ENSMUSG00000039899	Fgl2	chr5:21292960-21424677	WT_Veh	WT_CL	OK	3.0882	7.20271	1.22177	4.6813	5e-05	0.000463973	yes
ENSMUSG00000018648	Dusp14	chr11:84048040-84069261	WT_Veh	WT_CL	OK	2.32638	5.4236	1.22116	2.58944	0.00025	0.00200032	yes
ENSMUSG00000020812	1810032O08Rik	chr11:116671659-116694868	WT_Veh	WT_CL	OK	13.6612	31.7306	1.21579	3.6882	5e-05	0.000463973	yes
ENSMUSG00000031504	Rab20	chr8:11453391-11480241	WT_Veh	WT_CL	OK	8.85246	20.552	1.21513	4.49941	5e-05	0.000463973	yes
ENSMUSG00000096965	RP23-251I6.1	chr17:5798656-5803240	WT_Veh	WT_CL	OK	23.0595	53.2207	1.20662	3.68763	5e-05	0.000463973	yes
ENSMUSG00000082280	Gm7901	chr8:75448693-75984503	WT_Veh	WT_CL	OK	3.08964	7.1297	1.2064	3.85276	5e-05	0.000463973	yes
ENSMUSG00000039997	Ifi203	chr1:173857220-173942672	WT_Veh	WT_CL	OK	1.37295	3.16582	1.2053	1.66155	0.00645	0.0334579	yes
ENSMUSG00000015745	Plekho1	chr3:95988428-95996001	WT_Veh	WT_CL	OK	7.81657	18.0066	1.20392	3.63212	5e-05	0.000463973	yes
ENSMUSG00000041920	Slc16a6	chr11:109425945-109573330	WT_Veh	WT_CL	OK	2.60441	5.99915	1.2038	1.64001	0.003	0.0175786	yes
ENSMUSG00000033960	9430020K01Rik	chr18:4634928-4682868	WT_Veh	WT_CL	OK	12.238	28.1704	1.20281	5.99915	5e-05	0.000463973	yes
ENSMUSG00000038147	Cd84	chr1:171839696-171890718	WT_Veh	WT_CL	OK	2.88183	6.63295	1.20267	2.56837	0.0001	0.000880505	yes
ENSMUSG00000046675	Tmem251	chr12:102568581-102777701	WT_Veh	WT_CL	OK	3.17602	7.30517	1.2017	1.72682	0.00925	0.0453414	yes
ENSMUSG00000023827	Agpat4	chr17:12118703-12219645	WT_Veh	WT_CL	OK	11.3143	25.9903	1.19983	5.11645	5e-05	0.000463973	yes
ENSMUSG00000021268	Meg3	chr12:109541000-109571726	WT_Veh	WT_CL	OK	137.577	315.877	1.19913	4.2294	5e-05	0.000463973	yes
ENSMUSG00000026072	Il1r1	chr1:40225079-40316198	WT_Veh	WT_CL	OK	26.2119	60.1364	1.19802	5.99423	5e-05	0.000463973	yes
ENSMUSG00000028889	Yrdc	chr4:124802103-124862171	WT_Veh	WT_CL	OK	31.5216	72.0918	1.19349	2.84502	5e-05	0.000463973	yes
ENSMUSG00000026064	Ptp4a1	chr1:30940302-30949770	WT_Veh	WT_CL	OK	16.1443	36.8892	1.19217	2.71	5e-05	0.000463973	yes
ENSMUSG00000048787	Dcun1d3	chr7:119853162-119916756	WT_Veh	WT_CL	OK	21.83	49.8704	1.19187	1.78792	0.0068	0.0349743	yes
ENSMUSG00000050721	Plekho2	chr9:65554385-65580040	WT_Veh	WT_CL	OK	23.4277	53.5099	1.19159	5.92319	5e-05	0.000463973	yes
ENSMUSG00000016559	H3f3b	chr11:116021911-116027962	WT_Veh	WT_CL	OK	150.674	343.451	1.18867	5.15308	5e-05	0.000463973	yes
ENSMUSG00000003411	Rab3b	chr4:108879062-108972077	WT_Veh	WT_CL	OK	30.406	69.1158	1.18466	4.24603	5e-05	0.000463973	yes
ENSMUSG00000037148	Arhgap10	chr8:77250365-77517907	WT_Veh	WT_CL	OK	4.6112	10.4808	1.18453	4.90328	5e-05	0.000463973	yes
ENSMUSG00000037411	Serpine1	chr5:137061503-137072272	WT_Veh	WT_CL	OK	1256.73	2853.54	1.18308	3.8504	5e-05	0.000463973	yes
ENSMUSG00000075122	Cd80	chr16:38458932-38486933	WT_Veh	WT_CL	OK	3.17936	7.20688	1.18064	3.61981	5e-05	0.000463973	yes
ENSMUSG00000036887	C1qa	chr4:136895916-136898803	WT_Veh	WT_CL	OK	25.2105	57.1117	1.17976	5.09413	5e-05	0.000463973	yes
ENSMUSG00000024679	Ms4a6d	chr19:11586603-11604849	WT_Veh	WT_CL	OK	6.41592	14.5098	1.1773	2.10539	0.0035	0.0200596	yes
ENSMUSG00000040415	Dtx3	chr10:127190377-127211622	WT_Veh	WT_CL	OK	9.38886	21.2235	1.17664	1.79314	0.00345	0.0198013	yes
ENSMUSG00000018143	Mafk	chr5:139791512-139819917	WT_Veh	WT_CL	OK	17.5426	39.6419	1.17616	5.3935	5e-05	0.000463973	yes
ENSMUSG00000028059	Arhgef2	chr3:88607453-88648052	WT_Veh	WT_CL	OK	35.1479	79.376	1.17527	2.94935	5e-05	0.000463973	yes
ENSMUSG00000025854	Fam20c	chr5:138754513-138810077	WT_Veh	WT_CL	OK	13.0735	29.5104	1.17457	2.79765	5e-05	0.000463973	yes
ENSMUSG00000025646	Atrip	chr9:109057932-109074124	WT_Veh	WT_CL	OK	6.06417	13.6878	1.1745	1.69086	0.00985	0.047644	yes
ENSMUSG00000049516	Spty2d1	chr7:46990395-47008411	WT_Veh	WT_CL	OK	7.3344	16.5314	1.17246	5.59135	5e-05	0.000463973	yes
ENSMUSG00000029484	Anxa3	chr5:96793384-96845968	WT_Veh	WT_CL	OK	73.2533	164.841	1.17011	5.82965	5e-05	0.000463973	yes
ENSMUSG00000052160	Pld4	chr12:112760654-112768986	WT_Veh	WT_CL	OK	1.00532	2.25984	1.16857	2.50936	0.0002	0.0016418	yes
ENSMUSG00000029659	6330406I15Rik	chr5:149367635-149431723	WT_Veh	WT_CL	OK	17.2154	38.6845	1.16806	5.6389	5e-05	0.000463973	yes
ENSMUSG00000074896	Ifit3	chr19:34583530-34588731	WT_Veh	WT_CL	OK	0.89312	2.00135	1.16405	2.3582	0.00075	0.00530647	yes
ENSMUSG00000095562	CR536618.1	chrX:170009658-170019281	WT_Veh	WT_CL	OK	5.46763	12.2462	1.16334	2.34534	0.0012	0.00799091	yes
ENSMUSG00000020689	Itgb3	chr11:104607999-104670476	WT_Veh	WT_CL	OK	1.55509	3.48075	1.1624	4.24316	5e-05	0.000463973	yes
ENSMUSG00000024965	Fermt3	chr19:6996130-7019469	WT_Veh	WT_CL	OK	1.49289	3.33932	1.16144	2.70261	0.0003	0.00236321	yes
ENSMUSG00000063594	Gng8	chr7:16891785-16895435	WT_Veh	WT_CL	OK	3.79767	8.48047	1.15903	2.89408	0.00015	0.00126998	yes
ENSMUSG00000033722	BC034090	chr1:155212473-155232724	WT_Veh	WT_CL	OK	2.42648	5.41697	1.15862	4.33399	5e-05	0.000463973	yes
ENSMUSG00000015134	Aldh1a3	chr7:66390891-66427517	WT_Veh	WT_CL	OK	15.2313	33.9872	1.15795	5.0248	5e-05	0.000463973	yes
ENSMUSG00000045095	Magi1	chr6:93675454-94283322	WT_Veh	WT_CL	OK	1.14355	2.54704	1.15531	4.17663	5e-05	0.000463973	yes
ENSMUSG00000035967	Ddx26b	chrX:56454856-56507843	WT_Veh	WT_CL	OK	1.67105	3.7215	1.15513	2.46048	0.0001	0.000880505	yes
ENSMUSG00000037573	Tob1	chr11:94211453-94215495	WT_Veh	WT_CL	OK	41.4632	92.2906	1.15435	5.67796	5e-05	0.000463973	yes
ENSMUSG00000007783	Cpt1c	chr7:44959372-44974851	WT_Veh	WT_CL	OK	2.43545	5.41797	1.15356	3.84446	5e-05	0.000463973	yes
ENSMUSG00000039943	Plcb4	chr2:135659010-136014593	WT_Veh	WT_CL	OK	8.92401	19.8508	1.15344	3.16218	5e-05	0.000463973	yes
ENSMUSG00000040483	Xaf1	chr11:72301628-72313733	WT_Veh	WT_CL	OK	9.3018	20.6839	1.15293	2.04022	0.0008	0.00561179	yes
ENSMUSG00000074476	Spc24	chr9:21755441-21760286	WT_Veh	WT_CL	OK	1.88376	4.18664	1.15218	2.69437	0.00015	0.00126998	yes
ENSMUSG00000019838	Slc16a10	chr10:40033534-40142254	WT_Veh	WT_CL	OK	4.03021	8.9553	1.15189	5.01814	5e-05	0.000463973	yes
ENSMUSG00000016494	Cd34	chr1:194938820-195037908	WT_Veh	WT_CL	OK	1.60638	3.56791	1.15127	2.63993	0.00065	0.00468353	yes
ENSMUSG00000032501	Trib1	chr15:59648349-59656550	WT_Veh	WT_CL	OK	9.24777	20.5133	1.14938	5.38581	5e-05	0.000463973	yes
ENSMUSG00000047881	Rell1	chr5:63908895-63968905	WT_Veh	WT_CL	OK	6.57143	14.5611	1.14784	2.53906	5e-05	0.000463973	yes
ENSMUSG00000020108	Ddit4	chr10:59949674-59951770	WT_Veh	WT_CL	OK	16.066	35.5563	1.14609	5.17379	5e-05	0.000463973	yes
ENSMUSG00000057967	Fgf18	chr11:33117429-33147400	WT_Veh	WT_CL	OK	8.7675	19.3772	1.14413	3.94608	5e-05	0.000463973	yes
ENSMUSG00000094870	Zfp131	chr13:119765186-119790805	WT_Veh	WT_CL	OK	11.1179	24.5673	1.14385	5.40362	5e-05	0.000463973	yes
ENSMUSG00000025314	Ptprj	chr2:90429753-90580647	WT_Veh	WT_CL	OK	2.44989	5.41082	1.14313	4.70115	5e-05	0.000463973	yes
ENSMUSG00000037580	Gch1	chr14:47153894-47189413	WT_Veh	WT_CL	OK	1.04412	2.30496	1.14245	2.81212	0.0001	0.000880505	yes
ENSMUSG00000025981	Coq10b	chr1:55052769-55072701	WT_Veh	WT_CL	OK	32.7822	72.3448	1.14198	5.52657	5e-05	0.000463973	yes
ENSMUSG00000022548	Apod	chr16:31296191-31314808	WT_Veh	WT_CL	OK	65.776	144.926	1.13968	3.39125	5e-05	0.000463973	yes
ENSMUSG00000031871	Cdh5	chr8:104101624-104144502	WT_Veh	WT_CL	OK	1.74243	3.83713	1.13893	3.92792	5e-05	0.000463973	yes
ENSMUSG00000023951	Vegfa	chr17:46016992-46032377	WT_Veh	WT_CL	OK	155.167	340.386	1.13335	3.85555	5e-05	0.000463973	yes
ENSMUSG00000046711	Hmga1	chr17:27556619-27566220	WT_Veh	WT_CL	OK	73.3734	160.878	1.13264	5.22906	5e-05	0.000463973	yes
ENSMUSG00000010755	Cars	chr7:143557229-143600090	WT_Veh	WT_CL	OK	23.7406	52.0525	1.13261	2.90891	5e-05	0.000463973	yes
ENSMUSG00000038402	Foxf2	chr13:31625815-31631403	WT_Veh	WT_CL	OK	1.37229	3.00568	1.1311	2.85252	5e-05	0.000463973	yes
ENSMUSG00000049037	Clec4a1	chr6:122921847-122934619	WT_Veh	WT_CL	OK	1.69687	3.71637	1.13102	2.61739	0.0002	0.0016418	yes
ENSMUSG00000027878	Notch2	chr3:98013537-98150367	WT_Veh	WT_CL	OK	5.72449	12.5361	1.13087	5.57854	5e-05	0.000463973	yes
ENSMUSG00000085795	Zfp703	chr8:26977335-26981461	WT_Veh	WT_CL	OK	26.2364	57.3718	1.12877	5.67451	5e-05	0.000463973	yes
ENSMUSG00000007888	Crlf1	chr8:70493157-70504081	WT_Veh	WT_CL	OK	341.772	747.313	1.12868	3.62687	5e-05	0.000463973	yes
ENSMUSG00000060969	Irx1	chr13:71957920-71963723	WT_Veh	WT_CL	OK	17.3972	38.0222	1.12799	5.31676	5e-05	0.000463973	yes
ENSMUSG00000044098	Rsbn1	chr3:103914119-104220374	WT_Veh	WT_CL	OK	4.69693	10.2509	1.12596	3.21074	5e-05	0.000463973	yes
ENSMUSG00000079523	Tmsb10	chr6:72957346-72958748	WT_Veh	WT_CL	OK	72.9503	159.173	1.12561	4.93014	5e-05	0.000463973	yes
ENSMUSG00000025340	Rabgef1	chr5:130171797-130214342	WT_Veh	WT_CL	OK	18.684	40.7422	1.12472	3.89947	5e-05	0.000463973	yes
ENSMUSG00000025283	Sat1	chrX:155213131-155216449	WT_Veh	WT_CL	OK	172.73	376.538	1.12428	4.72111	5e-05	0.000463973	yes
ENSMUSG00000092074	Dynlt1a	chr17:6310546-6583118	WT_Veh	WT_CL	OK	3.31996	7.2234	1.12151	2.28062	0.00185	0.0115921	yes
ENSMUSG00000019966	Kitl	chr10:100015629-100100413	WT_Veh	WT_CL	OK	6.40645	13.9364	1.12126	3.99708	5e-05	0.000463973	yes
ENSMUSG00000027699	Ect2	chr3:27097221-27153878	WT_Veh	WT_CL	OK	3.44986	7.50276	1.12088	2.0368	0.0016	0.0102357	yes
ENSMUSG00000073489	Ifi204	chr1:173747292-173766876	WT_Veh	WT_CL	OK	8.85702	19.2069	1.11673	4.88787	5e-05	0.000463973	yes
ENSMUSG00000086290	Snhg12	chr4:132308677-132311024	WT_Veh	WT_CL	OK	63.7042	137.969	1.11489	4.41193	5e-05	0.000463973	yes
ENSMUSG00000063531	Sema3e	chr5:14025275-14256689	WT_Veh	WT_CL	OK	1.00694	2.17835	1.11325	3.4759	5e-05	0.000463973	yes
ENSMUSG00000009876	Cox4i2	chr2:152754172-152765037	WT_Veh	WT_CL	OK	4.23216	9.15521	1.1132	2.62521	0.0002	0.0016418	yes
ENSMUSG00000020184	Mdm2	chr10:117688887-117710758	WT_Veh	WT_CL	OK	48.3486	104.587	1.11316	4.21683	5e-05	0.000463973	yes
ENSMUSG00000030748	Il4ra	chr7:125552281-125579472	WT_Veh	WT_CL	OK	29.0128	62.7251	1.11236	5.56258	5e-05	0.000463973	yes
ENSMUSG00000028931	Kcnab2	chr4:152390741-152563183	WT_Veh	WT_CL	OK	1.34685	2.90244	1.10767	1.33052	0.01	0.0482694	yes
ENSMUSG00000040675	Mthfd1l	chr10:3973117-4167081	WT_Veh	WT_CL	OK	10.2189	22.0168	1.10736	3.18699	5e-05	0.000463973	yes
ENSMUSG00000022369	Mtbp	chr15:55534093-55626423	WT_Veh	WT_CL	OK	6.32058	13.5775	1.10309	1.69695	0.0104	0.0499062	yes
ENSMUSG00000021890	Eaf1	chr14:31495078-31509858	WT_Veh	WT_CL	OK	23.8959	51.3215	1.1028	5.51395	5e-05	0.000463973	yes
ENSMUSG00000051341	Zfp52	chr17:21555045-21562066	WT_Veh	WT_CL	OK	2.92238	6.26259	1.09961	3.59254	5e-05	0.000463973	yes
ENSMUSG00000037362	Nov	chr15:54745701-54754039	WT_Veh	WT_CL	OK	2.96963	6.36051	1.09886	3.86509	5e-05	0.000463973	yes
ENSMUSG00000029674	Limk1	chr5:134656038-134688590	WT_Veh	WT_CL	OK	12.4698	26.6392	1.09511	3.49544	5e-05	0.000463973	yes
ENSMUSG00000033256	Shf	chr2:122348891-122369162	WT_Veh	WT_CL	OK	3.93228	8.39932	1.0949	2.04131	0.0006	0.00436017	yes
ENSMUSG00000024883	Rin1	chr19:5050807-5057071	WT_Veh	WT_CL	OK	4.79774	10.2474	1.09484	4.81573	5e-05	0.000463973	yes
ENSMUSG00000046432	Ngfrap1	chrX:136270252-136271978	WT_Veh	WT_CL	OK	33.9526	72.5126	1.09471	4.7986	5e-05	0.000463973	yes
ENSMUSG00000027132	2410042D21Rik	chr2:112265824-112414240	WT_Veh	WT_CL	OK	5.79053	12.3518	1.09296	2.77948	0.0001	0.000880505	yes
ENSMUSG00000034248	Slc25a37	chr14:69241850-69285103	WT_Veh	WT_CL	OK	8.01794	17.0897	1.09182	5.06572	5e-05	0.000463973	yes
ENSMUSG00000074971	Fibin	chr2:110360924-110362993	WT_Veh	WT_CL	OK	1.85362	3.94868	1.09102	2.97187	0.00015	0.00126998	yes
ENSMUSG00000022995	Enah	chr1:181904444-182019980	WT_Veh	WT_CL	OK	10.5014	22.308	1.08698	5.0843	5e-05	0.000463973	yes
ENSMUSG00000054951	9130008F23Rik	chr17:40875481-40880558	WT_Veh	WT_CL	OK	2.70148	5.72444	1.08338	3.36839	5e-05	0.000463973	yes
ENSMUSG00000059498	Fcgr3	chr1:171051173-171064935	WT_Veh	WT_CL	OK	7.69884	16.2999	1.08215	3.91184	5e-05	0.000463973	yes
ENSMUSG00000019558	Slc6a8	chrX:73673149-73682502	WT_Veh	WT_CL	OK	33.0232	69.8914	1.08163	3.37921	5e-05	0.000463973	yes
ENSMUSG00000030203	Dusp16	chr6:134715472-134792625	WT_Veh	WT_CL	OK	6.7111	14.1908	1.08033	5.0105	5e-05	0.000463973	yes
ENSMUSG00000037405	Icam1	chr9:21015959-21039036	WT_Veh	WT_CL	OK	4.40785	9.3187	1.08005	3.98169	5e-05	0.000463973	yes
ENSMUSG00000030268	Bcat1	chr6:144993834-145076184	WT_Veh	WT_CL	OK	23.4391	49.4902	1.07822	3.30779	5e-05	0.000463973	yes
ENSMUSG00000028163	Nfkb1	chr3:135584654-135691547	WT_Veh	WT_CL	OK	17.8308	37.6331	1.07763	4.92499	5e-05	0.000463973	yes
ENSMUSG00000054855	Rnd1	chr15:98663420-98677461	WT_Veh	WT_CL	OK	4.96148	10.4695	1.07736	3.84898	5e-05	0.000463973	yes
ENSMUSG00000059430	Actg2	chr6:83512904-83536265	WT_Veh	WT_CL	OK	65.8943	139.031	1.07718	4.38451	5e-05	0.000463973	yes
ENSMUSG00000070643	Sox13	chr1:133382302-133424377	WT_Veh	WT_CL	OK	2.89042	6.09256	1.07577	2.60912	0.0001	0.000880505	yes
ENSMUSG00000026596	Abl2	chr1:156558785-156649568	WT_Veh	WT_CL	OK	4.90749	10.3403	1.07523	2.80742	0.00085	0.00591658	yes
ENSMUSG00000022505	Emp2	chr16:10281748-10313968	WT_Veh	WT_CL	OK	7.08293	14.9076	1.07363	4.83234	5e-05	0.000463973	yes
ENSMUSG00000010067	Rassf1	chr9:107551554-107568415	WT_Veh	WT_CL	OK	64.3611	135.365	1.07259	4.67839	5e-05	0.000463973	yes
ENSMUSG00000031565	Fgfr1	chr8:25513653-25575714	WT_Veh	WT_CL	OK	89.7777	188.669	1.07143	4.11686	5e-05	0.000463973	yes
ENSMUSG00000006651	Aplp1	chr7:30434980-30445582	WT_Veh	WT_CL	OK	2.551	5.35719	1.07041	3.48099	5e-05	0.000463973	yes
ENSMUSG00000028128	F3	chr3:121723536-121735052	WT_Veh	WT_CL	OK	196.078	411.762	1.07038	5.0973	5e-05	0.000463973	yes
ENSMUSG00000042549	Gm16516	chr11:60920916-60931867	WT_Veh	WT_CL	OK	2.67165	5.5994	1.06754	2.83037	0.0001	0.000880505	yes
ENSMUSG00000027460	Angpt4	chr2:151911209-151945337	WT_Veh	WT_CL	OK	2.09893	4.39348	1.06571	3.27996	5e-05	0.000463973	yes
ENSMUSG00000022033	Pbk	chr14:65805836-65817822	WT_Veh	WT_CL	OK	5.73033	11.9894	1.06507	1.73824	0.00705	0.0360381	yes
ENSMUSG00000037946	Fgd3	chr13:49261553-49320311	WT_Veh	WT_CL	OK	1.58151	3.30892	1.06505	3.57679	5e-05	0.000463973	yes
ENSMUSG00000056596	Trnp1	chr4:133491099-133498550	WT_Veh	WT_CL	OK	6.68525	13.9861	1.06494	2.34943	0.00075	0.00530647	yes
ENSMUSG00000046352	Gjb2	chr14:57098599-57104702	WT_Veh	WT_CL	OK	10.6188	22.2144	1.06487	4.79445	5e-05	0.000463973	yes
ENSMUSG00000044813	Shb	chr4:45423277-45532470	WT_Veh	WT_CL	OK	5.88944	12.3137	1.06407	2.42798	0.00015	0.00126998	yes
ENSMUSG00000025492	Ifitm3	chr7:141009585-141010770	WT_Veh	WT_CL	OK	333.077	696.266	1.06378	5.25754	5e-05	0.000463973	yes
ENSMUSG00000015053	Gata2	chr6:88193890-88207030	WT_Veh	WT_CL	OK	2.59392	5.41923	1.06295	3.78202	5e-05	0.000463973	yes
ENSMUSG00000022180	Slc7a8	chr14:54722215-54781886	WT_Veh	WT_CL	OK	4.04499	8.43786	1.06074	4.38123	5e-05	0.000463973	yes
ENSMUSG00000020657	Dnajc27	chr12:4082573-4110612	WT_Veh	WT_CL	OK	1.86175	3.87967	1.05927	3.57871	5e-05	0.000463973	yes
ENSMUSG00000001131	Timp1	chrX:20797813-20921004	WT_Veh	WT_CL	OK	963.974	2004.96	1.05651	4.53703	5e-05	0.000463973	yes
ENSMUSG00000025743	Sdc3	chr4:130792536-130826319	WT_Veh	WT_CL	OK	19.3777	40.2155	1.05336	2.70823	5e-05	0.000463973	yes
ENSMUSG00000032725	Folr2	chr7:101839989-101845331	WT_Veh	WT_CL	OK	9.44579	19.5899	1.05237	3.77739	5e-05	0.000463973	yes
ENSMUSG00000024044	Epb4.1l3	chr17:69156809-69289985	WT_Veh	WT_CL	OK	9.56851	19.8401	1.05206	5.04911	5e-05	0.000463973	yes
ENSMUSG00000074305	C230081A13Rik	chr9:56201130-56418050	WT_Veh	WT_CL	OK	10.6806	22.1119	1.04983	5.25114	5e-05	0.000463973	yes
ENSMUSG00000070462	Mesdc1	chr7:83880494-83884341	WT_Veh	WT_CL	OK	12.4822	25.8408	1.04978	5.0343	5e-05	0.000463973	yes
ENSMUSG00000028108	Ecm1	chr3:95734146-95739569	WT_Veh	WT_CL	OK	95.6031	197.677	1.04802	3.80585	5e-05	0.000463973	yes
ENSMUSG00000038917	3930402G23Rik	chr8:10924426-10928457	WT_Veh	WT_CL	OK	0.956215	1.97515	1.04656	2.55561	0.00025	0.00200032	yes
ENSMUSG00000051331	Cacna1c	chr6:118592318-118780324	WT_Veh	WT_CL	OK	1.09718	2.26554	1.04606	3.74652	5e-05	0.000463973	yes
ENSMUSG00000003847	Nfat5	chr8:107293469-107379517	WT_Veh	WT_CL	OK	5.49888	11.3498	1.04546	1.94551	0.00015	0.00126998	yes
ENSMUSG00000020893	Per1	chr11:69095216-69109960	WT_Veh	WT_CL	OK	16.8713	34.7846	1.04388	4.20316	5e-05	0.000463973	yes
ENSMUSG00000000290	Itgb2	chr10:77530251-77565708	WT_Veh	WT_CL	OK	6.07254	12.5134	1.0431	2.26941	0.00135	0.00886179	yes
ENSMUSG00000024587	Nars	chr18:64499664-64516557	WT_Veh	WT_CL	OK	63.9365	131.575	1.04118	5.20441	5e-05	0.000463973	yes
ENSMUSG00000035671	Zswim4	chr8:84210941-84237042	WT_Veh	WT_CL	OK	6.93694	14.273	1.04092	4.82576	5e-05	0.000463973	yes
ENSMUSG00000091747	D17H6S56E-5	chr17:34996735-35016322	WT_Veh	WT_CL	OK	9.73843	20.0353	1.04079	1.80582	0.0059	0.0310821	yes
ENSMUSG00000029070	Mxra8	chr4:155839491-155844088	WT_Veh	WT_CL	OK	76.7502	157.86	1.0404	3.4577	5e-05	0.000463973	yes
ENSMUSG00000032400	Zwilch	chr9:64117146-64173104	WT_Veh	WT_CL	OK	6.23903	12.8273	1.03983	1.70582	0.00925	0.0453414	yes
ENSMUSG00000024678	Ms4a4d	chr19:11536800-11558467	WT_Veh	WT_CL	OK	35.7253	73.4271	1.03937	4.9695	5e-05	0.000463973	yes
ENSMUSG00000031849	Comp	chr8:70373547-70382065	WT_Veh	WT_CL	OK	6.00162	12.3285	1.03858	4.22956	5e-05	0.000463973	yes
ENSMUSG00000078249	Hmga1-rs1	chr11:120762793-120764392	WT_Veh	WT_CL	OK	2.15032	4.41583	1.03813	2.15229	0.00045	0.00338978	yes
ENSMUSG00000022371	Col14a1	chr15:55307749-55520803	WT_Veh	WT_CL	OK	1.00156	2.05564	1.03734	2.52499	0.0002	0.0016418	yes
ENSMUSG00000040747	Cd53	chr3:106758860-106790149	WT_Veh	WT_CL	OK	2.17373	4.45525	1.03533	3.18502	5e-05	0.000463973	yes
ENSMUSG00000032252	Glce	chr9:62057247-62070606	WT_Veh	WT_CL	OK	9.86809	20.198	1.03337	4.96631	5e-05	0.000463973	yes
ENSMUSG00000023886	Smoc2	chr17:14279505-14404790	WT_Veh	WT_CL	OK	2.38356	4.87799	1.03317	3.48704	5e-05	0.000463973	yes
ENSMUSG00000048644	Ctxn1	chr8:4257647-4259274	WT_Veh	WT_CL	OK	7.67063	15.6975	1.03312	3.58916	5e-05	0.000463973	yes
ENSMUSG00000020303	Stc2	chr11:31357306-31370074	WT_Veh	WT_CL	OK	2.66883	5.45717	1.03195	3.23735	5e-05	0.000463973	yes
ENSMUSG00000046718	Bst2	chr8:71534263-71537437	WT_Veh	WT_CL	OK	22.7453	46.4801	1.03105	4.11507	5e-05	0.000463973	yes
ENSMUSG00000028893	Sesn2	chr4:132492031-132510501	WT_Veh	WT_CL	OK	16.7364	34.1922	1.03068	5.02411	5e-05	0.000463973	yes
ENSMUSG00000031875	Cmtm3	chr8:104340593-104347672	WT_Veh	WT_CL	OK	32.549	66.4958	1.03065	4.96218	5e-05	0.000463973	yes
ENSMUSG00000026475	Rgs16	chr1:153740348-153745468	WT_Veh	WT_CL	OK	56.8782	116.103	1.02945	5.10142	5e-05	0.000463973	yes
ENSMUSG00000029860	Zyx	chr6:42349827-42373268	WT_Veh	WT_CL	OK	260.115	530.818	1.02907	4.75584	5e-05	0.000463973	yes
ENSMUSG00000062175	Tgif2	chr2:156840076-156862945	WT_Veh	WT_CL	OK	0.970274	1.97834	1.02783	1.54683	0.0095	0.0463002	yes
ENSMUSG00000040488	Ltbp4	chr7:27305135-27337692	WT_Veh	WT_CL	OK	4.13391	8.42817	1.02771	1.7868	0.0052	0.0279737	yes
ENSMUSG00000002897	Il17ra	chr6:120463196-120483727	WT_Veh	WT_CL	OK	20.376	41.5182	1.02687	5.06459	5e-05	0.000463973	yes
ENSMUSG00000028917	Plekhm2	chr4:141625733-141664899	WT_Veh	WT_CL	OK	11.2653	22.9464	1.02638	2.3847	5e-05	0.000463973	yes
ENSMUSG00000056394	Lig1	chr7:13258966-13311433	WT_Veh	WT_CL	OK	7.72796	15.7355	1.02586	2.31029	0.00055	0.00404732	yes
ENSMUSG00000046805	Mpeg1	chr19:12460778-12465284	WT_Veh	WT_CL	OK	7.70626	15.6885	1.0256	4.68081	5e-05	0.000463973	yes
ENSMUSG00000026748	Plxdc2	chr2:16356303-16755839	WT_Veh	WT_CL	OK	6.66186	13.5611	1.02548	3.57315	5e-05	0.000463973	yes
ENSMUSG00000051495	Irf2bp2	chr8:126566969-126593436	WT_Veh	WT_CL	OK	21.8629	44.5048	1.02547	5.11021	5e-05	0.000463973	yes
ENSMUSG00000039202	Abhd2	chr7:79273200-79365508	WT_Veh	WT_CL	OK	9.15469	18.6275	1.02485	5.04053	5e-05	0.000463973	yes
ENSMUSG00000091562	Gm9581	chr16:59558012-59600886	WT_Veh	WT_CL	OK	0.919838	1.87164	1.02485	2.51524	0.0004	0.00304894	yes
ENSMUSG00000032220	Myo1e	chr9:70207349-70400067	WT_Veh	WT_CL	OK	4.22658	8.59871	1.02463	4.53936	5e-05	0.000463973	yes
ENSMUSG00000071984	Fndc1	chr17:7738568-7827302	WT_Veh	WT_CL	OK	3.91465	7.96239	1.02432	1.89373	0.0017	0.010768	yes
ENSMUSG00000024696	Lpxn	chr19:12798605-12833807	WT_Veh	WT_CL	OK	3.11459	6.33472	1.02424	3.09527	5e-05	0.000463973	yes
ENSMUSG00000045763	Basp1	chr15:25363284-25413764	WT_Veh	WT_CL	OK	63.4439	128.69	1.02035	5.0992	5e-05	0.000463973	yes
ENSMUSG00000037447	Arid5a	chr1:36307732-36324029	WT_Veh	WT_CL	OK	8.91035	18.0607	1.0193	2.54741	5e-05	0.000463973	yes
ENSMUSG00000085385	9430008C03Rik	chr2:158355306-158361580	WT_Veh	WT_CL	OK	17.8051	36.0882	1.01924	1.98434	0.00375	0.0212748	yes
ENSMUSG00000048285	Frmd6	chr12:70825513-70902232	WT_Veh	WT_CL	OK	14.3879	29.1584	1.01905	5.02895	5e-05	0.000463973	yes
ENSMUSG00000054027	Nt5dc3	chr10:86779004-86838389	WT_Veh	WT_CL	OK	5.63499	11.4156	1.01853	4.74984	5e-05	0.000463973	yes
ENSMUSG00000048677	Tpcn2	chr7:145253922-145283927	WT_Veh	WT_CL	OK	2.7522	5.56249	1.01515	3.54526	5e-05	0.000463973	yes
ENSMUSG00000006369	Fbln1	chr15:85205948-85286535	WT_Veh	WT_CL	OK	16.1672	32.6745	1.01509	4.27285	5e-05	0.000463973	yes
ENSMUSG00000027405	Nop56	chr2:130274429-130284547	WT_Veh	WT_CL	OK	112.713	227.688	1.01441	2.29829	0.0006	0.00436017	yes
ENSMUSG00000026456	Cyb5r1	chr1:134405780-134411740	WT_Veh	WT_CL	OK	60.1816	121.508	1.01366	3.33259	5e-05	0.000463973	yes
ENSMUSG00000026464	Zc3h11a	chr1:133619870-133661380	WT_Veh	WT_CL	OK	10.0022	20.1891	1.01326	3.48756	5e-05	0.000463973	yes
ENSMUSG00000005686	Ampd3	chr7:110766676-110844457	WT_Veh	WT_CL	OK	40.63	81.8994	1.01131	3.83668	5e-05	0.000463973	yes
ENSMUSG00000044258	Ctla2a	chr13:60934154-60936625	WT_Veh	WT_CL	OK	64.5499	129.906	1.00899	4.98453	5e-05	0.000463973	yes
ENSMUSG00000031596	Slc7a2	chr8:40862394-40922308	WT_Veh	WT_CL	OK	1.93293	3.88912	1.00866	3.1051	5e-05	0.000463973	yes
ENSMUSG00000020044	Timp3	chr10:86055124-86498896	WT_Veh	WT_CL	OK	165.015	331.841	1.0079	4.27642	5e-05	0.000463973	yes
ENSMUSG00000022723	Crybg3	chr16:59471774-59555752	WT_Veh	WT_CL	OK	2.42891	4.88219	1.00722	2.46264	0.0004	0.00304894	yes
ENSMUSG00000044254	Pcsk9	chr4:106442328-106464329	WT_Veh	WT_CL	OK	1.44505	2.90337	1.00661	3.08005	5e-05	0.000463973	yes
ENSMUSG00000071359	Tbpl1	chr10:22645010-22731938	WT_Veh	WT_CL	OK	16.1714	32.4863	1.00638	2.64404	0.0002	0.0016418	yes
ENSMUSG00000026202	Tuba4a	chr1:75210837-75219253	WT_Veh	WT_CL	OK	12.1454	24.3971	1.0063	2.90654	5e-05	0.000463973	yes
ENSMUSG00000026429	Ube2t	chr1:134962564-134974162	WT_Veh	WT_CL	OK	3.83846	7.70864	1.00595	2.72421	0.00015	0.00126998	yes
ENSMUSG00000031877	Ces2g	chr8:104961717-104969537	WT_Veh	WT_CL	OK	1.81659	3.64705	1.0055	3.02878	5e-05	0.000463973	yes
ENSMUSG00000029414	Kntc1	chr5:123749725-123821593	WT_Veh	WT_CL	OK	1.13979	2.28804	1.00535	3.54606	5e-05	0.000463973	yes
ENSMUSG00000034997	Htr2a	chr14:74640839-74706859	WT_Veh	WT_CL	OK	3.23206	6.48697	1.00509	3.66136	5e-05	0.000463973	yes
ENSMUSG00000020692	Nle1	chr11:82892123-82908411	WT_Veh	WT_CL	OK	12.9393	25.9521	1.00409	2.06043	0.00385	0.0217224	yes
ENSMUSG00000022438	Parvb	chr15:84232042-84315688	WT_Veh	WT_CL	OK	1.87552	3.76102	1.00384	2.62876	5e-05	0.000463973	yes
ENSMUSG00000017677	Wsb1	chr11:79239371-79254671	WT_Veh	WT_CL	OK	32.674	65.5123	1.00362	4.2353	5e-05	0.000463973	yes
ENSMUSG00000036057	Ptpn23	chr9:110385088-110408210	WT_Veh	WT_CL	OK	15.0636	30.1851	1.00277	4.9924	5e-05	0.000463973	yes
ENSMUSG00000048107	Kctd12	chr14:102978219-102982528	WT_Veh	WT_CL	OK	4.73347	9.48057	1.00208	4.19322	5e-05	0.000463973	yes
ENSMUSG00000069516	Lyz2	chr10:117277333-117282274	WT_Veh	WT_CL	OK	132.031	264.174	1.00062	4.84539	5e-05	0.000463973	yes
ENSMUSG00000030199	Etv6	chr6:134035699-134270158	WT_Veh	WT_CL	OK	12.5199	25.0457	1.00034	2.02839	0.001	0.00682755	yes
ENSMUSG00000031367	Ap1s2	chrX:163909016-163933666	WT_Veh	WT_CL	OK	8.44947	16.8947	0.999641	3.91548	5e-05	0.000463973	yes
ENSMUSG00000033039	Micall1	chr15:79108971-79141251	WT_Veh	WT_CL	OK	18.382	36.722	0.998347	4.97123	5e-05	0.000463973	yes
ENSMUSG00000026014	Raph1	chr1:60483235-60567104	WT_Veh	WT_CL	OK	5.79635	11.5788	0.998271	2.38061	0.0004	0.00304894	yes
ENSMUSG00000004952	Rasa4	chr5:136083915-136111860	WT_Veh	WT_CL	OK	7.29796	14.5758	0.998012	2.97045	5e-05	0.000463973	yes
ENSMUSG00000034612	Chst11	chr10:82985497-83195900	WT_Veh	WT_CL	OK	35.2409	70.3749	0.997813	4.95196	5e-05	0.000463973	yes
ENSMUSG00000032011	Thy1	chr9:44043383-44048579	WT_Veh	WT_CL	OK	168.299	335.685	0.996078	4.90305	5e-05	0.000463973	yes
ENSMUSG00000031387	Renbp	chrX:73922120-73930850	WT_Veh	WT_CL	OK	29.9191	59.6582	0.995653	3.09296	5e-05	0.000463973	yes
ENSMUSG00000030522	Mtmr10	chr7:64287652-64345964	WT_Veh	WT_CL	OK	8.25046	16.4355	0.994268	3.04938	5e-05	0.000463973	yes
ENSMUSG00000027966	Col11a1	chr3:114030539-114220718	WT_Veh	WT_CL	OK	1.85336	3.68949	0.993275	2.46431	5e-05	0.000463973	yes
ENSMUSG00000032846	Zswim6	chr13:107724617-107890064	WT_Veh	WT_CL	OK	3.55062	7.06801	0.993231	4.2787	5e-05	0.000463973	yes
ENSMUSG00000032860	P2ry2	chr7:100996571-101011991	WT_Veh	WT_CL	OK	10.1798	20.2406	0.991542	4.27909	5e-05	0.000463973	yes
ENSMUSG00000015839	Nfe2l2	chr2:75675512-75704641	WT_Veh	WT_CL	OK	47.1485	93.673	0.990422	4.8569	5e-05	0.000463973	yes
ENSMUSG00000043336	Filip1l	chr16:57302198-57606825	WT_Veh	WT_CL	OK	9.63666	19.1389	0.989907	4.48626	5e-05	0.000463973	yes
ENSMUSG00000026648	Dclre1c	chr2:3424130-3475031	WT_Veh	WT_CL	OK	3.34536	6.64115	0.989269	1.81651	0.0042	0.0233842	yes
ENSMUSG00000031960	Aars	chr8:111033143-111057664	WT_Veh	WT_CL	OK	63.937	126.829	0.988164	2.0309	0.0017	0.010768	yes
ENSMUSG00000043858	Nup62	chr7:44812256-44840809	WT_Veh	WT_CL	OK	21.2552	42.1376	0.987295	2.25532	0.0004	0.00304894	yes
ENSMUSG00000024011	Pi16	chr17:29318876-29329413	WT_Veh	WT_CL	OK	1.79342	3.55462	0.98698	2.2197	0.0011	0.00742215	yes
ENSMUSG00000014905	Dnajb9	chr12:44205896-44210068	WT_Veh	WT_CL	OK	42.3055	83.8508	0.986978	4.86135	5e-05	0.000463973	yes
ENSMUSG00000019899	Lama2	chr10:26981287-27616942	WT_Veh	WT_CL	OK	2.43738	4.83012	0.986731	4.45933	5e-05	0.000463973	yes
ENSMUSG00000030847	Bag3	chr7:128523582-128546977	WT_Veh	WT_CL	OK	81.3955	160.787	0.982134	4.8868	5e-05	0.000463973	yes
ENSMUSG00000036356	Csgalnact1	chr8:68356780-68735146	WT_Veh	WT_CL	OK	17.8306	35.2165	0.981895	2.12411	0.0014	0.00912908	yes
ENSMUSG00000024750	Zfand5	chr19:21272277-21282289	WT_Veh	WT_CL	OK	41.5622	82.0874	0.98189	2.33174	0.0008	0.00561179	yes
ENSMUSG00000027534	Snx16	chr3:10417818-10440124	WT_Veh	WT_CL	OK	2.48994	4.91756	0.981831	3.18239	5e-05	0.000463973	yes
ENSMUSG00000041773	Enc1	chr13:97241104-97253039	WT_Veh	WT_CL	OK	36.24	71.5507	0.981382	4.90611	5e-05	0.000463973	yes
ENSMUSG00000052430	Bmpr1b	chr3:141837135-142169425	WT_Veh	WT_CL	OK	1.35102	2.66446	0.979795	2.9328	5e-05	0.000463973	yes
ENSMUSG00000018927	Ccl6	chr11:83582055-83623693	WT_Veh	WT_CL	OK	11.0765	21.8381	0.979338	2.6792	5e-05	0.000463973	yes
ENSMUSG00000034771	Tle2	chr10:81572611-81590845	WT_Veh	WT_CL	OK	4.93779	9.72577	0.977947	1.89657	0.00135	0.00886179	yes
ENSMUSG00000044811	AF251705	chr11:114996720-115001880	WT_Veh	WT_CL	OK	1.39664	2.74958	0.977252	1.91842	0.00495	0.0268837	yes
ENSMUSG00000050777	Tmem37	chr1:120067376-120074074	WT_Veh	WT_CL	OK	11.0214	21.6893	0.976673	3.81254	5e-05	0.000463973	yes
ENSMUSG00000018906	P4ha2	chr11:54100094-54131665	WT_Veh	WT_CL	OK	69.0191	135.731	0.975683	3.89616	5e-05	0.000463973	yes
ENSMUSG00000031340	Gabre	chrX:72255998-72274803	WT_Veh	WT_CL	OK	1.01395	1.99301	0.974964	1.96699	0.0045	0.0247926	yes
ENSMUSG00000008384	Sertad1	chr7:27486909-27490316	WT_Veh	WT_CL	OK	25.8613	50.7897	0.97374	4.43707	5e-05	0.000463973	yes
ENSMUSG00000029528	Pxn	chr5:115506675-115555987	WT_Veh	WT_CL	OK	19.9201	39.1004	0.97296	3.74155	0.00015	0.00126998	yes
ENSMUSG00000034353	Ramp1	chr1:91179821-91225196	WT_Veh	WT_CL	OK	7.5058	14.7299	0.972667	3.84322	5e-05	0.000463973	yes
ENSMUSG00000032085	Tagln	chr9:45838579-45936058	WT_Veh	WT_CL	OK	838.101	1642.82	0.970981	3.92901	5e-05	0.000463973	yes
ENSMUSG00000026135	Zfp142	chr1:74409375-74588246	WT_Veh	WT_CL	OK	4.16365	8.15877	0.970505	1.15829	0.00565	0.0299755	yes
ENSMUSG00000090958	Lrrc32	chr7:98494221-98501831	WT_Veh	WT_CL	OK	213.582	418.498	0.970434	4.36358	5e-05	0.000463973	yes
ENSMUSG00000047648	Fbxo30	chr10:11281329-11298052	WT_Veh	WT_CL	OK	9.81471	19.2209	0.96966	4.15041	5e-05	0.000463973	yes
ENSMUSG00000040280	Ndufa4l2	chr10:127514938-127522444	WT_Veh	WT_CL	OK	73.5251	143.949	0.969245	2.53004	0.0002	0.0016418	yes
ENSMUSG00000037465	Klf10	chr15:38294412-38300707	WT_Veh	WT_CL	OK	13.7912	26.9951	0.968947	4.6174	5e-05	0.000463973	yes
ENSMUSG00000046441	Ftsjd1	chr8:110217959-110224489	WT_Veh	WT_CL	OK	2.8093	5.49651	0.968303	3.54628	5e-05	0.000463973	yes
ENSMUSG00000050335	Lgals3	chr14:47367750-47386160	WT_Veh	WT_CL	OK	212.041	414.45	0.966855	4.75104	5e-05	0.000463973	yes
ENSMUSG00000057346	Apol9b	chr15:77403788-77411080	WT_Veh	WT_CL	OK	1.18825	2.31917	0.964777	2.00479	0.0026	0.0155246	yes
ENSMUSG00000075012	Fjx1	chr2:102449367-102451792	WT_Veh	WT_CL	OK	9.09473	17.7394	0.963854	4.14219	5e-05	0.000463973	yes
ENSMUSG00000032332	Col12a1	chr9:79598990-79718831	WT_Veh	WT_CL	OK	116.505	227.152	0.963258	2.55463	5e-05	0.000463973	yes
ENSMUSG00000032548	Slco2a1	chr9:103008488-103087849	WT_Veh	WT_CL	OK	49.678	96.8557	0.963231	4.8044	5e-05	0.000463973	yes
ENSMUSG00000027994	Ccdc109b	chr3:129914959-129970206	WT_Veh	WT_CL	OK	20.6458	40.2401	0.962785	2.65781	0.0001	0.000880505	yes
ENSMUSG00000070436	Serpinh1	chr7:99345374-99353230	WT_Veh	WT_CL	OK	537.11	1046.74	0.962617	4.06988	5e-05	0.000463973	yes
ENSMUSG00000042256	3110082D06Rik	chr17:42315946-42507741	WT_Veh	WT_CL	OK	1.62353	3.16318	0.962242	3.67396	5e-05	0.000463973	yes
ENSMUSG00000021493	Pdlim7	chr13:55495794-55513676	WT_Veh	WT_CL	OK	41.2656	80.3613	0.961563	4.17019	5e-05	0.000463973	yes
ENSMUSG00000055653	Gpc3	chrX:52272425-52619047	WT_Veh	WT_CL	OK	5.39558	10.5031	0.960967	3.70415	5e-05	0.000463973	yes
ENSMUSG00000022799	Arhgap31	chr16:38598339-38713274	WT_Veh	WT_CL	OK	5.65196	10.9948	0.959997	4.60141	5e-05	0.000463973	yes
ENSMUSG00000032006	Pdgfd	chr9:6168611-6378843	WT_Veh	WT_CL	OK	3.50815	6.8204	0.959145	3.21518	5e-05	0.000463973	yes
ENSMUSG00000032575	Manf	chr9:106821873-106891979	WT_Veh	WT_CL	OK	86.1128	167.297	0.958112	2.99947	5e-05	0.000463973	yes
ENSMUSG00000068748	Ptprz1	chr6:22875501-23052916	WT_Veh	WT_CL	OK	1.73539	3.37011	0.95754	3.8799	5e-05	0.000463973	yes
ENSMUSG00000055866	Per2	chr1:91415983-91459330	WT_Veh	WT_CL	OK	1.71778	3.33448	0.956919	3.63329	5e-05	0.000463973	yes
ENSMUSG00000033669	Zfp7	chr15:76879258-76892392	WT_Veh	WT_CL	OK	2.12809	4.12802	0.955888	3.08241	5e-05	0.000463973	yes
ENSMUSG00000011256	Adam19	chr11:46055991-46147343	WT_Veh	WT_CL	OK	30.9461	59.957	0.954173	4.21275	5e-05	0.000463973	yes
ENSMUSG00000024539	Ptpn2	chr18:67665510-67724595	WT_Veh	WT_CL	OK	9.14295	17.7093	0.953773	3.82967	5e-05	0.000463973	yes
ENSMUSG00000047123	Ticam1	chr17:56269318-56276786	WT_Veh	WT_CL	OK	7.69035	14.8955	0.953753	4.25459	5e-05	0.000463973	yes
ENSMUSG00000057596	Trim30d	chr7:104470013-104507849	WT_Veh	WT_CL	OK	1.90797	3.69389	0.953102	2.48616	0.0004	0.00304894	yes
ENSMUSG00000028464	Tpm2	chr4:43514710-43523765	WT_Veh	WT_CL	OK	381.971	739.242	0.952584	3.07602	5e-05	0.000463973	yes
ENSMUSG00000022831	Hcls1	chr16:36934982-36963212	WT_Veh	WT_CL	OK	3.26438	6.31346	0.951623	3.05335	5e-05	0.000463973	yes
ENSMUSG00000097451	AC152063.2	chr12:109603944-109661709	WT_Veh	WT_CL	OK	36.2222	69.985	0.950172	4.09782	5e-05	0.000463973	yes
ENSMUSG00000009687	Fxyd5	chr7:31032721-31042481	WT_Veh	WT_CL	OK	11.0665	21.3726	0.949567	2.22816	0.00055	0.00404732	yes
ENSMUSG00000033327	Tnxb	chr17:34670534-34722252	WT_Veh	WT_CL	OK	1.50545	2.90673	0.949198	3.92853	5e-05	0.000463973	yes
ENSMUSG00000022246	Rai14	chr15:10568978-10714631	WT_Veh	WT_CL	OK	9.51073	18.3557	0.948604	4.60232	5e-05	0.000463973	yes
ENSMUSG00000027894	Slc6a17	chr3:107467542-107518018	WT_Veh	WT_CL	OK	4.12731	7.96341	0.948186	1.81193	0.0054	0.0288637	yes
ENSMUSG00000029436	Mmp17	chr5:129584154-129608875	WT_Veh	WT_CL	OK	3.15335	6.08136	0.947508	2.63355	0.0001	0.000880505	yes
ENSMUSG00000031375	Bgn	chrX:73483601-73495933	WT_Veh	WT_CL	OK	1767.02	3404.87	0.946283	3.08496	5e-05	0.000463973	yes
ENSMUSG00000023505	Cdca3	chr6:124829546-124833701	WT_Veh	WT_CL	OK	14.0519	27.075	0.9462	2.60931	5e-05	0.000463973	yes
ENSMUSG00000023224	Serping1	chr2:84765386-84775444	WT_Veh	WT_CL	OK	88.8868	171.223	0.945833	4.575	5e-05	0.000463973	yes
ENSMUSG00000001473	Tubb6	chr18:67390716-67402748	WT_Veh	WT_CL	OK	155.604	299.664	0.945463	4.66183	5e-05	0.000463973	yes
ENSMUSG00000066278	Vps37b	chr5:124004640-124032260	WT_Veh	WT_CL	OK	7.38049	14.2079	0.944899	4.01161	5e-05	0.000463973	yes
ENSMUSG00000026185	Igfbp5	chr1:72857931-72874884	WT_Veh	WT_CL	OK	3.29631	6.34474	0.944711	4.0621	5e-05	0.000463973	yes
ENSMUSG00000038705	Gmeb2	chr2:181251448-181288035	WT_Veh	WT_CL	OK	5.20666	10.0124	0.943356	3.55806	5e-05	0.000463973	yes
ENSMUSG00000028901	Gmeb1	chr4:132221024-132261602	WT_Veh	WT_CL	OK	5.29934	10.1874	0.9429	2.65682	5e-05	0.000463973	yes
ENSMUSG00000038086	Hspb2	chr9:50751071-50752354	WT_Veh	WT_CL	OK	3.17165	6.09615	0.942664	2.08548	0.0021	0.0129262	yes
ENSMUSG00000029033	Acap3	chr4:155891821-155907251	WT_Veh	WT_CL	OK	14.6915	28.2241	0.941945	2.54987	0.0001	0.000880505	yes
ENSMUSG00000006221	Hspb7	chr4:141420778-141425311	WT_Veh	WT_CL	OK	57.6301	110.714	0.941938	4.70961	5e-05	0.000463973	yes
ENSMUSG00000035799	Twist1	chr12:33957670-33959817	WT_Veh	WT_CL	OK	37.4777	71.9693	0.941347	4.58606	5e-05	0.000463973	yes
ENSMUSG00000038594	Gm9766	chr10:53278080-53379851	WT_Veh	WT_CL	OK	1.11906	2.14708	0.940091	2.42754	0.00065	0.00468353	yes
ENSMUSG00000040613	Apobec1	chr6:122577791-122602444	WT_Veh	WT_CL	OK	9.13347	17.5235	0.940055	3.04508	5e-05	0.000463973	yes
ENSMUSG00000029174	Tbc1d1	chr5:64159450-64351486	WT_Veh	WT_CL	OK	13.3595	25.6215	0.939488	2.26699	0.0005	0.00371895	yes
ENSMUSG00000064080	Fbln2	chr6:91212454-91272540	WT_Veh	WT_CL	OK	587.762	1127.07	0.939272	2.64923	5e-05	0.000463973	yes
ENSMUSG00000024613	Tcof1	chr18:60813754-60848971	WT_Veh	WT_CL	OK	8.10766	15.5397	0.938599	3.29228	5e-05	0.000463973	yes
ENSMUSG00000023852	Chd1	chr17:15704966-15772610	WT_Veh	WT_CL	OK	12.2218	23.4219	0.938408	3.14203	5e-05	0.000463973	yes
ENSMUSG00000075327	Zbtb2	chr10:4367073-4388108	WT_Veh	WT_CL	OK	4.92468	9.41184	0.934449	3.75257	5e-05	0.000463973	yes
ENSMUSG00000020473	Aebp1	chr11:5861946-5872088	WT_Veh	WT_CL	OK	106.792	204.088	0.934393	4.28804	5e-05	0.000463973	yes
ENSMUSG00000036768	Kif15	chr9:122951080-123018725	WT_Veh	WT_CL	OK	1.02412	1.95714	0.934368	2.90703	5e-05	0.000463973	yes
ENSMUSG00000030595	Nfkbib	chr7:28756173-28788665	WT_Veh	WT_CL	OK	18.4376	35.2041	0.933091	2.07764	0.00175	0.0110452	yes
ENSMUSG00000041974	2310008H04Rik	chr16:15889226-16146851	WT_Veh	WT_CL	OK	2.41367	4.60495	0.931958	3.2634	5e-05	0.000463973	yes
ENSMUSG00000020681	Ace	chr11:105965607-105989964	WT_Veh	WT_CL	OK	27.9405	53.2162	0.929508	3.53421	5e-05	0.000463973	yes
ENSMUSG00000024247	Pkdcc	chr17:83215291-83225070	WT_Veh	WT_CL	OK	13.8004	26.2568	0.927978	3.07758	5e-05	0.000463973	yes
ENSMUSG00000046768	Rhoj	chr12:75308321-75401456	WT_Veh	WT_CL	OK	94.2174	179.251	0.927917	3.13969	5e-05	0.000463973	yes
ENSMUSG00000039239	Tgfb2	chr1:186623185-186705992	WT_Veh	WT_CL	OK	3.33842	6.35078	0.927768	3.81467	5e-05	0.000463973	yes
ENSMUSG00000009772	Nuak2	chr1:132316125-132333488	WT_Veh	WT_CL	OK	5.56081	10.5767	0.927521	3.05973	5e-05	0.000463973	yes
ENSMUSG00000022508	Bcl6	chr16:23965051-23988852	WT_Veh	WT_CL	OK	10.3754	19.7215	0.926606	4.3579	5e-05	0.000463973	yes
ENSMUSG00000049643	2310022A10Rik	chr7:27553294-27582094	WT_Veh	WT_CL	OK	6.75134	12.832	0.926506	3.90476	5e-05	0.000463973	yes
ENSMUSG00000039208	Metrnl	chr11:121701543-121716306	WT_Veh	WT_CL	OK	37.5704	71.3852	0.926027	4.34118	5e-05	0.000463973	yes
ENSMUSG00000026305	Lrrfip1	chr1:90998726-91128944	WT_Veh	WT_CL	OK	45.6949	86.8155	0.925919	4.41325	5e-05	0.000463973	yes
ENSMUSG00000025220	Mgea5	chr19:45747733-45783520	WT_Veh	WT_CL	OK	10.7412	20.4016	0.92553	4.3313	5e-05	0.000463973	yes
ENSMUSG00000041120	Nbl1	chr4:139082283-139092993	WT_Veh	WT_CL	OK	43.0264	81.6982	0.925081	3.34029	5e-05	0.000463973	yes
ENSMUSG00000046792	Zfp787	chr7:6131488-6155971	WT_Veh	WT_CL	OK	7.048	13.3719	0.923917	3.65138	5e-05	0.000463973	yes
ENSMUSG00000037408	Cnnm4	chr1:36471619-36508764	WT_Veh	WT_CL	OK	1.36804	2.59389	0.923007	2.9717	5e-05	0.000463973	yes
ENSMUSG00000041559	Fmod	chr1:134037253-134048277	WT_Veh	WT_CL	OK	7.3202	13.8692	0.921925	4.01527	5e-05	0.000463973	yes
ENSMUSG00000035164	Zc3h12c	chr9:52111984-52168111	WT_Veh	WT_CL	OK	1.02053	1.93291	0.921458	2.97525	5e-05	0.000463973	yes
ENSMUSG00000057895	Zfp105	chr9:122923071-122931028	WT_Veh	WT_CL	OK	2.39286	4.52924	0.920533	2.32531	0.00155	0.00995757	yes
ENSMUSG00000097188	AC025794.1	chr19:8723495-8726442	WT_Veh	WT_CL	OK	9.06699	17.1481	0.919349	3.95176	5e-05	0.000463973	yes
ENSMUSG00000028234	Rps20	chr4:3831333-3835665	WT_Veh	WT_CL	OK	95.306	180.147	0.918536	2.86627	5e-05	0.000463973	yes
ENSMUSG00000055491	Pprc1	chr19:46032592-46072915	WT_Veh	WT_CL	OK	25.7626	48.6588	0.917423	1.22822	0.00865	0.0427889	yes
ENSMUSG00000046589	Lrrc8e	chr8:4226826-4237470	WT_Veh	WT_CL	OK	1.12111	2.11541	0.916011	2.62453	0.00015	0.00126998	yes
ENSMUSG00000038244	Mical2	chr7:112225855-112355194	WT_Veh	WT_CL	OK	54.1793	102.201	0.915592	4.05645	5e-05	0.000463973	yes
ENSMUSG00000017817	Jph2	chr2:163336241-163397993	WT_Veh	WT_CL	OK	2.82251	5.31957	0.914329	3.51412	5e-05	0.000463973	yes
ENSMUSG00000022462	Slc38a2	chr15:96687393-96699698	WT_Veh	WT_CL	OK	26.2736	49.5045	0.913947	4.58035	5e-05	0.000463973	yes
ENSMUSG00000068794	Col28a1	chr6:7997807-8192617	WT_Veh	WT_CL	OK	5.18085	9.75896	0.913538	3.8246	5e-05	0.000463973	yes
ENSMUSG00000022849	Hspbap1	chr16:35770385-35828446	WT_Veh	WT_CL	OK	2.02835	3.81285	0.910564	3.27524	5e-05	0.000463973	yes
ENSMUSG00000020580	Rock2	chr12:16894977-16988274	WT_Veh	WT_CL	OK	40.8058	76.6833	0.91014	4.43659	5e-05	0.000463973	yes
ENSMUSG00000006014	Prg4	chr1:150361304-150466165	WT_Veh	WT_CL	OK	31.572	59.2715	0.908695	1.94287	0.00185	0.0115921	yes
ENSMUSG00000028497	Ptplad2	chr4:88094628-88438928	WT_Veh	WT_CL	OK	2.34185	4.39399	0.907881	2.07593	0.00225	0.0137009	yes
ENSMUSG00000021728	Emb	chr13:117218700-117274098	WT_Veh	WT_CL	OK	23.4226	43.9456	0.907818	4.3726	5e-05	0.000463973	yes
ENSMUSG00000023992	Trem2	chr17:48346400-48354147	WT_Veh	WT_CL	OK	9.99637	18.7531	0.907652	2.33109	0.0002	0.0016418	yes
ENSMUSG00000025403	Shmt2	chr10:127514938-127522444	WT_Veh	WT_CL	OK	37.6531	70.6297	0.907507	2.89611	5e-05	0.000463973	yes
ENSMUSG00000047139	Cd24a	chr10:43579168-43584262	WT_Veh	WT_CL	OK	2.75655	5.16863	0.906917	2.56449	0.0002	0.0016418	yes
ENSMUSG00000036160	Surf6	chr2:26888627-26902879	WT_Veh	WT_CL	OK	10.0049	18.7578	0.906787	3.61764	5e-05	0.000463973	yes
ENSMUSG00000013698	Pea15a	chr1:172196727-172206804	WT_Veh	WT_CL	OK	58.6257	109.873	0.906227	4.36221	5e-05	0.000463973	yes
ENSMUSG00000028718	Stil	chr4:115000158-115043196	WT_Veh	WT_CL	OK	1.31374	2.46073	0.905405	2.00096	0.0026	0.0155246	yes
ENSMUSG00000031917	Nip7	chr8:107056876-107060926	WT_Veh	WT_CL	OK	10.4482	19.5607	0.904706	4.14712	5e-05	0.000463973	yes
ENSMUSG00000028111	Ctsk	chr3:95499285-95509362	WT_Veh	WT_CL	OK	26.3162	49.2323	0.903653	4.24402	5e-05	0.000463973	yes
ENSMUSG00000031799	Tpm4	chr8:72134974-72160855	WT_Veh	WT_CL	OK	572.367	1070.77	0.903632	3.81991	5e-05	0.000463973	yes
ENSMUSG00000049969	Plekhf2	chr4:10988661-11007927	WT_Veh	WT_CL	OK	8.87781	16.6001	0.902916	2.72917	5e-05	0.000463973	yes
ENSMUSG00000049775	Tmsb4x	chrX:167207092-167209315	WT_Veh	WT_CL	OK	512.437	957.504	0.901905	4.4391	5e-05	0.000463973	yes
ENSMUSG00000026491	Ahctf1	chr1:179695296-179804676	WT_Veh	WT_CL	OK	20.7972	38.8294	0.900759	2.02639	0.0018	0.0113108	yes
ENSMUSG00000004951	Hspb1	chr5:135887918-135889563	WT_Veh	WT_CL	OK	149.381	278.882	0.900658	4.48198	5e-05	0.000463973	yes
ENSMUSG00000033777	Tlr13	chrX:106143203-106160493	WT_Veh	WT_CL	OK	1.34766	2.51339	0.899172	1.57518	0.0038	0.0214979	yes
ENSMUSG00000071856	Mcc	chr18:44425060-44812182	WT_Veh	WT_CL	OK	1.07724	2.00837	0.898681	3.19292	5e-05	0.000463973	yes
ENSMUSG00000021569	Trip13	chr13:73912461-73937767	WT_Veh	WT_CL	OK	2.27611	4.24172	0.898075	2.70066	0.0001	0.000880505	yes
ENSMUSG00000000278	Scpep1	chr11:88905927-88955465	WT_Veh	WT_CL	OK	33.6395	62.6743	0.897719	4.43076	5e-05	0.000463973	yes
ENSMUSG00000024949	Sf1	chr19:6341134-6378030	WT_Veh	WT_CL	OK	123.602	230.28	0.897687	2.67585	5e-05	0.000463973	yes
ENSMUSG00000063760	Rnf217	chr10:31502312-31609184	WT_Veh	WT_CL	OK	4.558	8.49183	0.897676	3.12734	5e-05	0.000463973	yes
ENSMUSG00000026109	Tmeff2	chr1:50900646-51187270	WT_Veh	WT_CL	OK	2.91772	5.43476	0.897373	3.18635	5e-05	0.000463973	yes
ENSMUSG00000071547	Nt5dc2	chr14:31134852-31168641	WT_Veh	WT_CL	OK	26.7052	49.7347	0.897134	2.81931	5e-05	0.000463973	yes
ENSMUSG00000027470	Mylk2	chr2:152911351-152923068	WT_Veh	WT_CL	OK	2.11347	3.93523	0.896836	2.95858	5e-05	0.000463973	yes
ENSMUSG00000042743	Sgtb	chr13:104109740-104141735	WT_Veh	WT_CL	OK	4.40978	8.20175	0.895224	2.71058	5e-05	0.000463973	yes
ENSMUSG00000028345	Tex10	chr4:48279759-48473459	WT_Veh	WT_CL	OK	11.6176	21.605	0.895054	1.87037	0.00395	0.0221905	yes
ENSMUSG00000007080	Pole	chr5:110286305-110337474	WT_Veh	WT_CL	OK	2.91007	5.39993	0.891889	2.27579	0.00105	0.00712715	yes
ENSMUSG00000072872	Rybp	chr6:100228565-100287441	WT_Veh	WT_CL	OK	2.50953	4.65591	0.891649	3.34656	5e-05	0.000463973	yes
ENSMUSG00000036501	Fam13b	chr18:34409422-34506823	WT_Veh	WT_CL	OK	4.90317	9.09615	0.891541	3.66333	5e-05	0.000463973	yes
ENSMUSG00000078521	Aunip	chr4:134510998-134523927	WT_Veh	WT_CL	OK	1.29752	2.40561	0.890653	1.73879	0.01015	0.0488708	yes
ENSMUSG00000017009	Sdc4	chr2:164424246-164443887	WT_Veh	WT_CL	OK	103.64	192.105	0.890314	4.40099	5e-05	0.000463973	yes
ENSMUSG00000015143	Actn1	chr12:80167541-80260371	WT_Veh	WT_CL	OK	87.6937	162.512	0.890001	4.34089	5e-05	0.000463973	yes
ENSMUSG00000032532	Cck	chr9:121489824-121495689	WT_Veh	WT_CL	OK	8.71027	16.1416	0.889992	2.51233	0.00025	0.00200032	yes
ENSMUSG00000039236	Isg20	chr7:78913423-78920362	WT_Veh	WT_CL	OK	13.8602	25.6778	0.889577	3.51446	5e-05	0.000463973	yes
ENSMUSG00000067818	Myl9	chr2:156775419-156781658	WT_Veh	WT_CL	OK	439.967	814.893	0.889215	2.9692	5e-05	0.000463973	yes
ENSMUSG00000056025	Clca1	chr3:144729676-144760977	WT_Veh	WT_CL	OK	2.62003	4.85117	0.888748	3.22533	5e-05	0.000463973	yes
ENSMUSG00000047215	Rpl9	chr5:65388363-65391443	WT_Veh	WT_CL	OK	5.7354	10.6106	0.88754	1.891	0.00375	0.0212748	yes
ENSMUSG00000028126	Pip5k1a	chr3:95058529-95106930	WT_Veh	WT_CL	OK	16.0551	29.681	0.886507	2.75166	5e-05	0.000463973	yes
ENSMUSG00000024590	Lmnb1	chr18:56707812-56753424	WT_Veh	WT_CL	OK	9.35678	17.2782	0.884872	3.45306	5e-05	0.000463973	yes
ENSMUSG00000027361	Gabpb1	chr2:126627441-126676337	WT_Veh	WT_CL	OK	6.67795	12.322	0.883757	1.70389	0.00755	0.0381447	yes
ENSMUSG00000002111	Sfpi1	chr2:91082389-91115756	WT_Veh	WT_CL	OK	9.14062	16.8528	0.882625	1.92305	0.00525	0.0281913	yes
ENSMUSG00000024084	Qpct	chr17:79051905-79090243	WT_Veh	WT_CL	OK	6.18363	11.3995	0.882449	3.34442	5e-05	0.000463973	yes
ENSMUSG00000040734	Ppp1r13l	chr7:19359748-19378533	WT_Veh	WT_CL	OK	10.9583	20.1921	0.881776	1.97052	0.0034	0.0195422	yes
ENSMUSG00000030103	Bhlhe40	chr6:108577038-108666925	WT_Veh	WT_CL	OK	39.4408	72.5251	0.878793	2.43457	0.00015	0.00126998	yes
ENSMUSG00000021390	Ogn	chr13:49464026-49652746	WT_Veh	WT_CL	OK	4.33197	7.96542	0.878727	2.25703	0.0006	0.00436017	yes
ENSMUSG00000035107	Dcbld2	chr16:58408442-58524243	WT_Veh	WT_CL	OK	14.7476	27.1109	0.878396	2.29542	0.00065	0.00468353	yes
ENSMUSG00000053746	Ptrh1	chr2:32775785-32784428	WT_Veh	WT_CL	OK	17.3307	31.8216	0.876677	3.49643	5e-05	0.000463973	yes
ENSMUSG00000020325	Fstl3	chr10:79777271-79790961	WT_Veh	WT_CL	OK	28.4685	52.2695	0.876601	4.09509	5e-05	0.000463973	yes
ENSMUSG00000027078	Ube2l6	chr2:84798827-84810335	WT_Veh	WT_CL	OK	4.88483	8.96595	0.876146	2.06135	0.0012	0.00799091	yes
ENSMUSG00000029171	Pgm1	chr5:64092935-64128355	WT_Veh	WT_CL	OK	12.2211	22.42	0.875415	3.42394	5e-05	0.000463973	yes
ENSMUSG00000092035	Peg10	chr6:4747305-4760517	WT_Veh	WT_CL	OK	9.575	17.5566	0.874672	3.73417	5e-05	0.000463973	yes
ENSMUSG00000002297	Dbf4	chr5:8396972-8422716	WT_Veh	WT_CL	OK	5.62078	10.2977	0.873481	2.76194	5e-05	0.000463973	yes
ENSMUSG00000022241	Tars	chr15:11383662-11399658	WT_Veh	WT_CL	OK	28.7121	52.5831	0.872942	4.33616	5e-05	0.000463973	yes
ENSMUSG00000040152	Thbs1	chr2:118111875-118127133	WT_Veh	WT_CL	OK	1286.03	2353.96	0.872166	2.27246	0.00025	0.00200032	yes
ENSMUSG00000027750	Postn	chr3:54361108-54391034	WT_Veh	WT_CL	OK	777.412	1421.66	0.870826	2.73919	5e-05	0.000463973	yes
ENSMUSG00000044042	Fmn1	chr2:113327735-113716767	WT_Veh	WT_CL	OK	4.24649	7.76542	0.870793	2.54107	0.0005	0.00371895	yes
ENSMUSG00000024621	Csf1r	chr18:61105571-61177050	WT_Veh	WT_CL	OK	11.0528	20.2073	0.870467	2.81933	5e-05	0.000463973	yes
ENSMUSG00000031103	Elf4	chrX:48411045-48463132	WT_Veh	WT_CL	OK	3.81871	6.98054	0.870253	3.8316	5e-05	0.000463973	yes
ENSMUSG00000050953	Gja1	chr10:56377299-56390419	WT_Veh	WT_CL	OK	7.87892	14.3974	0.86974	3.85593	5e-05	0.000463973	yes
ENSMUSG00000020330	Hmmr	chr11:40701394-40733422	WT_Veh	WT_CL	OK	2.54078	4.64279	0.86972	3.13406	5e-05	0.000463973	yes
ENSMUSG00000025278	Flnb	chr14:7817956-7951588	WT_Veh	WT_CL	OK	50.4136	92.0875	0.869191	4.14963	5e-05	0.000463973	yes
ENSMUSG00000039323	Igfbp2	chr1:72824502-72852474	WT_Veh	WT_CL	OK	33.3172	60.7882	0.867524	3.93849	5e-05	0.000463973	yes
ENSMUSG00000048327	Ckap2l	chr2:129246375-129297212	WT_Veh	WT_CL	OK	3.76058	6.85965	0.867179	3.42884	5e-05	0.000463973	yes
ENSMUSG00000045671	Spred2	chr11:19924374-20024026	WT_Veh	WT_CL	OK	11.0684	20.1865	0.86694	4.01794	5e-05	0.000463973	yes
ENSMUSG00000024335	Brd2	chr17:34112022-34122634	WT_Veh	WT_CL	OK	81.3864	148.429	0.866916	2.46537	5e-05	0.000463973	yes
ENSMUSG00000046876	Atxn1	chr13:45549757-45964991	WT_Veh	WT_CL	OK	2.0429	3.7239	0.866198	3.78924	5e-05	0.000463973	yes
ENSMUSG00000038900	Rpl12	chr2:32876113-32964496	WT_Veh	WT_CL	OK	542.968	989.195	0.865387	2.15228	0.00055	0.00404732	yes
ENSMUSG00000022844	Pdia5	chr16:35397312-35490873	WT_Veh	WT_CL	OK	4.69228	8.53904	0.863784	3.06935	5e-05	0.000463973	yes
ENSMUSG00000049470	Aff4	chr11:53350832-53421830	WT_Veh	WT_CL	OK	31.0764	56.5528	0.863778	1.57327	0.00355	0.0202989	yes
ENSMUSG00000022836	Mylk	chr16:34745209-35002420	WT_Veh	WT_CL	OK	11.1614	20.3099	0.863658	4.28826	5e-05	0.000463973	yes
ENSMUSG00000029185	Fam114a1	chr5:64970070-65041874	WT_Veh	WT_CL	OK	37.264	67.7511	0.862462	3.1833	5e-05	0.000463973	yes
ENSMUSG00000043091	Tuba1c	chr15:99029890-99038105	WT_Veh	WT_CL	OK	34.2156	62.1877	0.861974	4.23803	5e-05	0.000463973	yes
ENSMUSG00000022150	Dab2	chr15:6299787-6440712	WT_Veh	WT_CL	OK	22.2419	40.4217	0.861849	2.30065	0.00165	0.0105055	yes
ENSMUSG00000020019	Ntn4	chr10:93640680-93747207	WT_Veh	WT_CL	OK	10.6436	19.34	0.8616	4.06822	5e-05	0.000463973	yes
ENSMUSG00000029718	Pcolce	chr5:137605102-137629002	WT_Veh	WT_CL	OK	290.522	527.889	0.861586	3.34524	5e-05	0.000463973	yes
ENSMUSG00000031756	Cenpn	chr8:116921739-116941503	WT_Veh	WT_CL	OK	3.73575	6.78754	0.861493	2.74968	5e-05	0.000463973	yes
ENSMUSG00000028840	Zfp593	chr4:134243288-134245873	WT_Veh	WT_CL	OK	6.69444	12.1621	0.861363	3.38602	5e-05	0.000463973	yes
ENSMUSG00000026020	Nop58	chr1:59685005-59711510	WT_Veh	WT_CL	OK	52.5623	95.4849	0.861244	4.29665	5e-05	0.000463973	yes
ENSMUSG00000039103	Nexn	chr3:152236985-152266320	WT_Veh	WT_CL	OK	5.00124	9.07375	0.859412	3.50931	5e-05	0.000463973	yes
ENSMUSG00000032012	Pvrl1	chr9:43744575-43807454	WT_Veh	WT_CL	OK	5.79929	10.501	0.856582	3.9387	5e-05	0.000463973	yes
ENSMUSG00000037104	Socs5	chr17:87107678-87137583	WT_Veh	WT_CL	OK	26.0503	47.153	0.856053	4.2824	5e-05	0.000463973	yes
ENSMUSG00000004730	Emr1	chr17:57358685-57483529	WT_Veh	WT_CL	OK	6.68646	12.1006	0.855763	3.63888	5e-05	0.000463973	yes
ENSMUSG00000029061	Mmp23	chr4:155650654-155653384	WT_Veh	WT_CL	OK	39.0334	70.5914	0.854784	3.0102	5e-05	0.000463973	yes
ENSMUSG00000068758	Il3ra	chr14:14346494-14355490	WT_Veh	WT_CL	OK	17.9279	32.4171	0.85455	3.75813	5e-05	0.000463973	yes
ENSMUSG00000042354	Gnl3	chr14:30999825-31019089	WT_Veh	WT_CL	OK	21.4537	38.7825	0.854177	2.6375	5e-05	0.000463973	yes
ENSMUSG00000035840	Lysmd3	chr13:81657805-81671888	WT_Veh	WT_CL	OK	6.12336	11.0656	0.853691	3.61504	5e-05	0.000463973	yes
ENSMUSG00000026728	Vim	chr2:13573926-13582826	WT_Veh	WT_CL	OK	1644.77	2969.97	0.85256	2.32327	0.0003	0.00236321	yes
ENSMUSG00000030208	Emp1	chr6:135362930-135383173	WT_Veh	WT_CL	OK	186.049	335.524	0.850735	4.07684	5e-05	0.000463973	yes
ENSMUSG00000034006	Pqlc1	chr18:80253291-80292725	WT_Veh	WT_CL	OK	16.1657	29.15	0.850564	2.64375	5e-05	0.000463973	yes
ENSMUSG00000015957	Wnt11	chr7:98835111-98855195	WT_Veh	WT_CL	OK	6.94749	12.5264	0.850403	2.48117	5e-05	0.000463973	yes
ENSMUSG00000056427	Slit3	chr11:35121223-35708507	WT_Veh	WT_CL	OK	66.8319	120.293	0.847949	3.68882	5e-05	0.000463973	yes
ENSMUSG00000041057	Wdr43	chr17:71616214-71659031	WT_Veh	WT_CL	OK	25.4488	45.7966	0.847643	4.23493	5e-05	0.000463973	yes
ENSMUSG00000021567	Nkd2	chr13:73818533-73847631	WT_Veh	WT_CL	OK	3.06012	5.50527	0.847227	2.96666	5e-05	0.000463973	yes
ENSMUSG00000023809	Rps6ka2	chr17:7170114-7303313	WT_Veh	WT_CL	OK	2.61246	4.69929	0.847035	3.41815	5e-05	0.000463973	yes
ENSMUSG00000005410	Mcm5	chr8:75109527-75128439	WT_Veh	WT_CL	OK	7.36741	13.2489	0.846649	3.7739	5e-05	0.000463973	yes
ENSMUSG00000032231	Anxa2	chr9:69453619-69491795	WT_Veh	WT_CL	OK	628.358	1129.91	0.846554	3.65808	5e-05	0.000463973	yes
ENSMUSG00000034154	Ino80	chr2:119373041-119477687	WT_Veh	WT_CL	OK	3.94011	7.08265	0.846054	3.7111	5e-05	0.000463973	yes
ENSMUSG00000031431	Tsc22d3	chrX:140539527-140600659	WT_Veh	WT_CL	OK	16.8544	30.2531	0.843956	3.81263	5e-05	0.000463973	yes
ENSMUSG00000027787	Nmd3	chr3:69721984-69749042	WT_Veh	WT_CL	OK	34.1057	61.2113	0.843787	3.01187	5e-05	0.000463973	yes
ENSMUSG00000055707	Klhl26	chr8:70450227-70476943	WT_Veh	WT_CL	OK	24.9333	44.7249	0.843004	4.19599	5e-05	0.000463973	yes
ENSMUSG00000031838	Ifi30	chr8:70762773-70766663	WT_Veh	WT_CL	OK	6.32033	11.3355	0.842781	2.57371	0.00025	0.00200032	yes
ENSMUSG00000046179	E2f8	chr7:48866428-48886608	WT_Veh	WT_CL	OK	1.60475	2.87812	0.842778	2.33798	0.0002	0.0016418	yes
ENSMUSG00000034459	Ifit1	chr19:34640870-34650009	WT_Veh	WT_CL	OK	1.1749	2.10696	0.842627	2.15904	0.0019	0.0118668	yes
ENSMUSG00000060860	Ube2s	chr7:4808154-4812351	WT_Veh	WT_CL	OK	5.49476	9.85309	0.842519	2.29996	0.00065	0.00468353	yes
ENSMUSG00000028273	Pdlim5	chr3:142239585-142395696	WT_Veh	WT_CL	OK	53.4728	95.8725	0.842312	4.04631	5e-05	0.000463973	yes
ENSMUSG00000039004	Bmp6	chr13:38345715-38499728	WT_Veh	WT_CL	OK	1.32914	2.38196	0.841656	2.1244	0.0022	0.0134482	yes
ENSMUSG00000028741	Mrto4	chr4:139347434-139352576	WT_Veh	WT_CL	OK	13.2373	23.7215	0.841586	2.69376	5e-05	0.000463973	yes
ENSMUSG00000023046	Igfbp6	chr15:102144361-102149511	WT_Veh	WT_CL	OK	121.986	218.586	0.841489	4.21685	5e-05	0.000463973	yes
ENSMUSG00000020186	Csrp2	chr10:110920176-110939599	WT_Veh	WT_CL	OK	27.36	48.9562	0.839422	3.70765	5e-05	0.000463973	yes
ENSMUSG00000022009	Nufip1	chr14:76110890-76137379	WT_Veh	WT_CL	OK	4.3514	7.78563	0.839334	3.52833	5e-05	0.000463973	yes
ENSMUSG00000019986	Ahi1	chr10:20952546-21080428	WT_Veh	WT_CL	OK	2.08811	3.73301	0.83814	2.98167	5e-05	0.000463973	yes
ENSMUSG00000037805	Rpl10a	chr17:28328470-28331032	WT_Veh	WT_CL	OK	227.765	406.949	0.837303	3.62842	5e-05	0.000463973	yes
ENSMUSG00000019916	P4ha1	chr10:59323295-59373304	WT_Veh	WT_CL	OK	79.2908	141.647	0.837072	4.06566	5e-05	0.000463973	yes
ENSMUSG00000032839	Trpc1	chr9:95706626-95750358	WT_Veh	WT_CL	OK	1.23601	2.20747	0.836709	2.22767	0.00145	0.00940524	yes
ENSMUSG00000030116	Mfap5	chr6:122505844-122529290	WT_Veh	WT_CL	OK	234.953	419.479	0.836223	3.46355	5e-05	0.000463973	yes
ENSMUSG00000045624	Esf1	chr2:140119882-140170564	WT_Veh	WT_CL	OK	6.05075	10.8008	0.835957	3.01959	0.0001	0.000880505	yes
ENSMUSG00000022221	Ripk3	chr14:55784995-55788857	WT_Veh	WT_CL	OK	13.1165	23.4089	0.835674	3.73878	5e-05	0.000463973	yes
ENSMUSG00000000031	H19	chr7:142575528-142578143	WT_Veh	WT_CL	OK	7.31093	13.0416	0.835	2.14597	0.00115	0.00771717	yes
ENSMUSG00000032060	Cryab	chr9:50752757-50756633	WT_Veh	WT_CL	OK	146.539	261.393	0.834935	4.18541	5e-05	0.000463973	yes
ENSMUSG00000053279	Aldh1a1	chr19:20601960-20643462	WT_Veh	WT_CL	OK	42.4081	75.5947	0.833945	4.10277	5e-05	0.000463973	yes
ENSMUSG00000050989	Sepn1	chr4:134537891-134552166	WT_Veh	WT_CL	OK	22.9312	40.8628	0.833472	2.54283	0.0001	0.000880505	yes
ENSMUSG00000040659	Efhd2	chr4:141858141-141874920	WT_Veh	WT_CL	OK	32.1989	57.3501	0.832785	4.12729	5e-05	0.000463973	yes
ENSMUSG00000021186	Fbln5	chr12:101746564-101819055	WT_Veh	WT_CL	OK	7.5521	13.4473	0.832364	3.98375	5e-05	0.000463973	yes
ENSMUSG00000031253	Srpx2	chrX:133908425-133932446	WT_Veh	WT_CL	OK	22.4477	39.9399	0.831263	4.02803	5e-05	0.000463973	yes
ENSMUSG00000028378	Ptgr1	chr4:58965438-58987119	WT_Veh	WT_CL	OK	1.35058	2.40261	0.831025	2.06026	0.00195	0.0121362	yes
ENSMUSG00000044017	Gpr133	chr5:129096749-129204599	WT_Veh	WT_CL	OK	50.6868	90.1425	0.830598	2.61421	0.0002	0.0016418	yes
ENSMUSG00000039220	Ppp1r10	chr17:35916433-35932281	WT_Veh	WT_CL	OK	14.1272	25.0724	0.827623	2.48516	0.0001	0.000880505	yes
ENSMUSG00000034591	Slc41a2	chr10:83230847-83337882	WT_Veh	WT_CL	OK	8.02083	14.2329	0.827402	1.89608	0.00245	0.0147463	yes
ENSMUSG00000072235	Tuba1a	chr15:98949840-98953551	WT_Veh	WT_CL	OK	120.285	212.913	0.8238	3.60976	5e-05	0.000463973	yes
ENSMUSG00000042272	Sestd1	chr2:77180339-77280592	WT_Veh	WT_CL	OK	7.67007	13.5741	0.823551	2.30027	0.00035	0.00270745	yes
ENSMUSG00000047821	Trim16	chr11:62820230-62877465	WT_Veh	WT_CL	OK	9.67628	17.1233	0.823439	2.52203	0.0003	0.00236321	yes
ENSMUSG00000053950	Adnp2	chr18:80126337-80151482	WT_Veh	WT_CL	OK	5.24136	9.27485	0.823382	3.72031	5e-05	0.000463973	yes
ENSMUSG00000021373	Cap2	chr13:46501847-46649642	WT_Veh	WT_CL	OK	2.42724	4.29456	0.823196	2.60205	5e-05	0.000463973	yes
ENSMUSG00000035390	Brsk1	chr7:4690603-4725249	WT_Veh	WT_CL	OK	2.69021	4.75943	0.823073	2.56903	0.0002	0.0016418	yes
ENSMUSG00000035992	Fnip1	chr11:54438198-54518235	WT_Veh	WT_CL	OK	6.11157	10.8123	0.823055	3.86617	5e-05	0.000463973	yes
ENSMUSG00000003348	Mob3a	chr10:80681837-80701820	WT_Veh	WT_CL	OK	22.4798	39.7556	0.822531	4.02385	5e-05	0.000463973	yes
ENSMUSG00000060147	Serpinb6a	chr13:33917917-34037147	WT_Veh	WT_CL	OK	141.139	249.574	0.822352	3.07489	5e-05	0.000463973	yes
ENSMUSG00000038884	A230050P20Rik	chr9:20868641-20879727	WT_Veh	WT_CL	OK	4.25497	7.5239	0.822331	1.89613	0.00465	0.0254605	yes
ENSMUSG00000037513	Samd4b	chr7:28399548-28598185	WT_Veh	WT_CL	OK	27.8412	49.2205	0.822035	3.95845	5e-05	0.000463973	yes
ENSMUSG00000027656	Wisp2	chr2:163820860-163833146	WT_Veh	WT_CL	OK	180.001	318.179	0.821831	3.87003	5e-05	0.000463973	yes
ENSMUSG00000031538	Plat	chr8:22757743-22782847	WT_Veh	WT_CL	OK	10.2008	18.0181	0.820765	3.70157	5e-05	0.000463973	yes
ENSMUSG00000025161	Slc16a3	chr11:120948479-120960868	WT_Veh	WT_CL	OK	42.6255	75.284	0.820626	3.26361	5e-05	0.000463973	yes
ENSMUSG00000023067	Cdkn1a	chr17:29090978-29100722	WT_Veh	WT_CL	OK	207.847	366.574	0.818585	3.88428	5e-05	0.000463973	yes
ENSMUSG00000030659	Nucb2	chr7:116504373-116540584	WT_Veh	WT_CL	OK	18.3777	32.4007	0.818072	3.8135	5e-05	0.000463973	yes
ENSMUSG00000054520	Sh3bp2	chr5:34525837-34563638	WT_Veh	WT_CL	OK	3.46692	6.11109	0.817776	2.33816	0.0011	0.00742215	yes
ENSMUSG00000001504	Irx2	chr13:72628819-72634196	WT_Veh	WT_CL	OK	14.2622	25.1382	0.817682	2.21087	0.00025	0.00200032	yes
ENSMUSG00000016024	Lbp	chr2:158306492-158332852	WT_Veh	WT_CL	OK	34.9126	61.5234	0.817387	1.91552	0.00255	0.0152879	yes
ENSMUSG00000019929	Dcn	chr10:97479499-97518162	WT_Veh	WT_CL	OK	78.8806	139.003	0.817369	4.08294	5e-05	0.000463973	yes
ENSMUSG00000025809	Itgb1	chr8:128685653-128733200	WT_Veh	WT_CL	OK	400.341	704.6	0.815574	2.70984	5e-05	0.000463973	yes
ENSMUSG00000031380	Figf	chrX:164373377-164402650	WT_Veh	WT_CL	OK	49.6715	87.3755	0.81481	3.97537	5e-05	0.000463973	yes
ENSMUSG00000033909	Usp36	chr11:118259650-118290244	WT_Veh	WT_CL	OK	11.4182	20.0842	0.814726	3.09498	5e-05	0.000463973	yes
ENSMUSG00000026142	Rhbdd1	chr1:82316451-82445366	WT_Veh	WT_CL	OK	11.6749	20.5326	0.814503	3.88164	5e-05	0.000463973	yes
ENSMUSG00000024622	Hmgxb3	chr18:61105571-61177050	WT_Veh	WT_CL	OK	6.55259	11.5208	0.814108	2.2618	0.0005	0.00371895	yes
ENSMUSG00000030878	Cdr2	chr7:120957035-120982312	WT_Veh	WT_CL	OK	23.858	41.9204	0.813178	4.00867	5e-05	0.000463973	yes
ENSMUSG00000002602	Axl	chr7:25757272-25788705	WT_Veh	WT_CL	OK	101.043	177.532	0.813112	2.00644	0.0034	0.0195422	yes
ENSMUSG00000029478	Ncor2	chr5:125017152-125179219	WT_Veh	WT_CL	OK	25.0751	44.042	0.812624	2.26496	0.0007	0.00500228	yes
ENSMUSG00000053907	Mat2a	chr6:72432798-72439558	WT_Veh	WT_CL	OK	89.3197	156.745	0.811367	4.04599	5e-05	0.000463973	yes
ENSMUSG00000033166	Dis3	chr14:99076633-99254493	WT_Veh	WT_CL	OK	5.16951	9.06595	0.810431	3.1265	5e-05	0.000463973	yes
ENSMUSG00000019539	Rcn3	chr7:45082912-45092221	WT_Veh	WT_CL	OK	122.514	214.853	0.810398	2.79081	5e-05	0.000463973	yes
ENSMUSG00000070056	Mfhas1	chr8:35582571-35679449	WT_Veh	WT_CL	OK	3.41155	5.98185	0.810164	2.49501	0.00095	0.0065376	yes
ENSMUSG00000018076	Med13l	chr5:118560718-118765435	WT_Veh	WT_CL	OK	6.72779	11.789	0.809236	3.98572	5e-05	0.000463973	yes
ENSMUSG00000051439	Cd14	chr18:36725073-36726736	WT_Veh	WT_CL	OK	16.0206	28.0613	0.808653	3.49581	5e-05	0.000463973	yes
ENSMUSG00000022769	Sdf2l1	chr16:17130137-17132383	WT_Veh	WT_CL	OK	13.8799	24.2969	0.807778	3.15665	5e-05	0.000463973	yes
ENSMUSG00000033420	Antxr1	chr6:87133853-87335775	WT_Veh	WT_CL	OK	6.11506	10.7001	0.807181	3.75276	5e-05	0.000463973	yes
ENSMUSG00000075602	Ly6a	chr15:74994877-74997634	WT_Veh	WT_CL	OK	153.05	267.804	0.807175	4.01567	5e-05	0.000463973	yes
ENSMUSG00000044229	Nxpe4	chr9:48362040-48400025	WT_Veh	WT_CL	OK	1.56654	2.7411	0.807172	2.38387	0.00025	0.00200032	yes
ENSMUSG00000018378	Cuedc1	chr11:88098057-88194140	WT_Veh	WT_CL	OK	11.6447	20.3753	0.807144	1.70153	0.00585	0.0308591	yes
ENSMUSG00000027797	Dclk1	chr3:55242525-55539064	WT_Veh	WT_CL	OK	6.22666	10.8946	0.807087	3.76773	5e-05	0.000463973	yes
ENSMUSG00000041859	Mcm3	chr1:20802973-20820278	WT_Veh	WT_CL	OK	5.76021	10.0766	0.806817	3.40509	5e-05	0.000463973	yes
ENSMUSG00000026421	Csrp1	chr1:135720060-135752232	WT_Veh	WT_CL	OK	290.996	508.841	0.806216	3.84181	5e-05	0.000463973	yes
ENSMUSG00000038774	Ascc3	chr10:50592668-50851202	WT_Veh	WT_CL	OK	6.09027	10.6493	0.806183	3.89291	5e-05	0.000463973	yes
ENSMUSG00000031595	Pdgfrl	chr8:40926211-40990785	WT_Veh	WT_CL	OK	2.35364	4.11521	0.806073	2.12734	0.0015	0.00968273	yes
ENSMUSG00000026615	Eprs	chr1:185363094-185428355	WT_Veh	WT_CL	OK	51.4715	89.9858	0.805924	3.98028	5e-05	0.000463973	yes
ENSMUSG00000064337	mt-Rnr1	chrM:69-1024	WT_Veh	WT_CL	OK	2690.4	4702.83	0.805708	3.16164	5e-05	0.000463973	yes
ENSMUSG00000031320	Rps4x	chrX:102184940-102189394	WT_Veh	WT_CL	OK	88.6182	154.904	0.805696	3.56977	5e-05	0.000463973	yes
ENSMUSG00000040212	Emp3	chr7:45918022-45921426	WT_Veh	WT_CL	OK	46.9049	81.9648	0.805264	3.62646	5e-05	0.000463973	yes
ENSMUSG00000020256	Aldh1l2	chr10:83487449-83534140	WT_Veh	WT_CL	OK	7.13458	12.4671	0.805227	2.92087	5e-05	0.000463973	yes
ENSMUSG00000062661	Ncs1	chr2:31245822-31295989	WT_Veh	WT_CL	OK	16.5511	28.9085	0.804569	3.96732	5e-05	0.000463973	yes
ENSMUSG00000025362	Rps26	chr10:128624529-128626506	WT_Veh	WT_CL	OK	413.421	722.046	0.804476	3.99319	5e-05	0.000463973	yes
ENSMUSG00000033161	Atp1a1	chr3:101576218-101604603	WT_Veh	WT_CL	OK	42.6764	74.484	0.803491	3.28424	5e-05	0.000463973	yes
ENSMUSG00000095115	Itpripl2	chr7:118485113-118491975	WT_Veh	WT_CL	OK	32.3009	56.3333	0.802415	4.00757	5e-05	0.000463973	yes
ENSMUSG00000035725	Prkx	chrX:77761410-77796278	WT_Veh	WT_CL	OK	4.96099	8.65055	0.802163	3.45895	5e-05	0.000463973	yes
ENSMUSG00000048332	Lhfp	chr3:53041527-53261679	WT_Veh	WT_CL	OK	77.4597	134.935	0.800752	3.98111	5e-05	0.000463973	yes
ENSMUSG00000035735	Dagla	chr19:10245264-10304877	WT_Veh	WT_CL	OK	1.98421	3.4563	0.800667	1.78893	0.0068	0.0349743	yes
ENSMUSG00000020422	Tns3	chr11:8431651-8664535	WT_Veh	WT_CL	OK	22.2957	38.8158	0.799876	2.2295	0.00035	0.00270745	yes
ENSMUSG00000028843	Sh3bgrl3	chr4:134102569-134128789	WT_Veh	WT_CL	OK	207.303	360.864	0.799718	3.52881	5e-05	0.000463973	yes
ENSMUSG00000035783	Acta2	chr19:34241089-34255336	WT_Veh	WT_CL	OK	1309.88	2280.03	0.799623	3.10308	5e-05	0.000463973	yes
ENSMUSG00000018819	Lsp1	chr7:142460808-142516009	WT_Veh	WT_CL	OK	23.5957	41.0659	0.799418	2.24168	0.00055	0.00404732	yes
ENSMUSG00000020592	Sdc1	chr12:8771322-8793715	WT_Veh	WT_CL	OK	54.4856	94.7779	0.798676	2.75183	5e-05	0.000463973	yes
ENSMUSG00000018920	Cxcl16	chr11:70453982-70466202	WT_Veh	WT_CL	OK	3.30906	5.75462	0.798301	2.1697	0.0012	0.00799091	yes
ENSMUSG00000079442	St6galnac4	chr2:32587094-32599698	WT_Veh	WT_CL	OK	16.0779	27.9587	0.798217	2.09533	0.0009	0.00622448	yes
ENSMUSG00000026249	Serpine2	chr1:79794196-79858696	WT_Veh	WT_CL	OK	22.7161	39.4932	0.797887	3.83279	5e-05	0.000463973	yes
ENSMUSG00000007041	Clic1	chr17:35049965-35058749	WT_Veh	WT_CL	OK	92.3254	160.258	0.795601	3.84271	5e-05	0.000463973	yes
ENSMUSG00000040749	Siah1b	chrX:164070704-164076493	WT_Veh	WT_CL	OK	2.83964	4.92858	0.795462	2.03507	0.00325	0.0188193	yes
ENSMUSG00000062421	Arf2	chr11:103966738-103985337	WT_Veh	WT_CL	OK	21.441	37.207	0.795199	3.72434	5e-05	0.000463973	yes
ENSMUSG00000021831	Ero1l	chr14:45283091-45318572	WT_Veh	WT_CL	OK	8.32576	14.4355	0.793964	3.63794	5e-05	0.000463973	yes
ENSMUSG00000020520	Galnt10	chr11:57623697-57787514	WT_Veh	WT_CL	OK	9.16	15.8665	0.792561	3.55424	5e-05	0.000463973	yes
ENSMUSG00000097328	Tnfsf12	chr11:69682137-69696098	WT_Veh	WT_CL	OK	8.7432	15.1407	0.792198	2.82821	5e-05	0.000463973	yes
ENSMUSG00000013846	St3gal1	chr15:67102874-67113992	WT_Veh	WT_CL	OK	17.7857	30.7954	0.791995	3.95479	5e-05	0.000463973	yes
ENSMUSG00000003352	Cacnb3	chr15:98632219-98644530	WT_Veh	WT_CL	OK	5.51557	9.54633	0.791438	3.24623	5e-05	0.000463973	yes
ENSMUSG00000021838	Samd4	chr14:46882853-47116161	WT_Veh	WT_CL	OK	18.3309	31.6864	0.789585	3.52657	5e-05	0.000463973	yes
ENSMUSG00000028982	Slc25a33	chr4:149744035-149774277	WT_Veh	WT_CL	OK	7.20974	12.4584	0.789104	3.06441	5e-05	0.000463973	yes
ENSMUSG00000020593	Lpin1	chr12:16535668-16589770	WT_Veh	WT_CL	OK	21.122	36.4823	0.788448	3.96994	5e-05	0.000463973	yes
ENSMUSG00000026683	Nuf2	chr1:169497933-169531464	WT_Veh	WT_CL	OK	2.40929	4.16115	0.788377	2.35642	0.00035	0.00270745	yes
ENSMUSG00000063317	Usp31	chr7:121642020-121708011	WT_Veh	WT_CL	OK	2.83987	4.90459	0.788311	3.59003	5e-05	0.000463973	yes
ENSMUSG00000026355	Mcm6	chr1:128331590-128359656	WT_Veh	WT_CL	OK	7.73915	13.3583	0.787485	3.46915	5e-05	0.000463973	yes
ENSMUSG00000004655	Aqp1	chr6:55336431-55348555	WT_Veh	WT_CL	OK	2.99857	5.17348	0.786862	2.66997	0.0001	0.000880505	yes
ENSMUSG00000000776	Polr3d	chr14:70438747-70443471	WT_Veh	WT_CL	OK	14.2556	24.5877	0.78641	3.59258	5e-05	0.000463973	yes
ENSMUSG00000049800	Sertad2	chr11:20543252-20653021	WT_Veh	WT_CL	OK	7.25874	12.5182	0.786235	2.15703	0.00165	0.0105055	yes
ENSMUSG00000027188	Pamr1	chr2:102550011-102643041	WT_Veh	WT_CL	OK	3.41192	5.8825	0.785848	1.88799	0.0039	0.0219626	yes
ENSMUSG00000028152	Tspan5	chr3:138742194-138904433	WT_Veh	WT_CL	OK	9.35539	16.1274	0.785648	2.5597	0.0004	0.00304894	yes
ENSMUSG00000039529	Atp8b1	chr18:64528978-64661000	WT_Veh	WT_CL	OK	2.12588	3.66377	0.785267	3.14015	5e-05	0.000463973	yes
ENSMUSG00000030089	Slc41a3	chr6:90604724-90646412	WT_Veh	WT_CL	OK	3.79774	6.54448	0.785138	2.73892	5e-05	0.000463973	yes
ENSMUSG00000004100	Ppan	chr9:20888174-20892178	WT_Veh	WT_CL	OK	53.3294	91.8461	0.784288	2.34105	0.0005	0.00371895	yes
ENSMUSG00000021226	Acot2	chr12:83987860-83993873	WT_Veh	WT_CL	OK	14.8867	25.6348	0.784083	3.58769	5e-05	0.000463973	yes
ENSMUSG00000055044	Pdlim1	chr19:40222240-40271616	WT_Veh	WT_CL	OK	26.3313	45.3079	0.782987	3.68049	5e-05	0.000463973	yes
ENSMUSG00000002847	Pla1a	chr16:38396118-38433145	WT_Veh	WT_CL	OK	16.6802	28.6952	0.78267	3.59846	5e-05	0.000463973	yes
ENSMUSG00000023944	Hsp90ab1	chr17:45567774-45573271	WT_Veh	WT_CL	OK	425.302	731.18	0.781738	2.25421	0.00015	0.00126998	yes
ENSMUSG00000054690	Emcn	chr3:137341066-137432185	WT_Veh	WT_CL	OK	1.9852	3.41283	0.781681	1.80224	0.0071	0.0362644	yes
ENSMUSG00000026674	Ddr2	chr1:169969408-170110501	WT_Veh	WT_CL	OK	26.6464	45.7772	0.78069	3.81073	5e-05	0.000463973	yes
ENSMUSG00000022012	Enox1	chr14:77156762-77721760	WT_Veh	WT_CL	OK	1.43935	2.47136	0.779886	2.36516	0.0002	0.0016418	yes
ENSMUSG00000031906	Smpd3	chr8:106210935-106425889	WT_Veh	WT_CL	OK	6.67006	11.4383	0.778101	2.19255	0.00155	0.00995757	yes
ENSMUSG00000020075	Ddx21	chr10:62580247-62602298	WT_Veh	WT_CL	OK	31.155	53.3811	0.776866	3.89741	5e-05	0.000463973	yes
ENSMUSG00000039191	Rbpj	chr5:53555778-53657445	WT_Veh	WT_CL	OK	11.4125	19.5497	0.776536	3.78646	5e-05	0.000463973	yes
ENSMUSG00000034686	Prr7	chr13:55464266-55473155	WT_Veh	WT_CL	OK	3.29182	5.63317	0.775063	2.06249	0.0017	0.010768	yes
ENSMUSG00000040204	2810417H13Rik	chr9:65828929-65908794	WT_Veh	WT_CL	OK	5.64467	9.65858	0.774922	1.76456	0.0098	0.0474489	yes
ENSMUSG00000034998	Foxn2	chr17:88440710-88490533	WT_Veh	WT_CL	OK	6.72384	11.5028	0.774621	3.47411	5e-05	0.000463973	yes
ENSMUSG00000002020	Ltbp2	chr12:84783211-84878132	WT_Veh	WT_CL	OK	39.4049	67.3714	0.773761	1.77069	0.0051	0.0275395	yes
ENSMUSG00000024640	Psat1	chr19:15904677-15947337	WT_Veh	WT_CL	OK	107.264	183.34	0.773359	3.11574	5e-05	0.000463973	yes
ENSMUSG00000001403	Ube2c	chr2:164769897-164779967	WT_Veh	WT_CL	OK	27.5422	47.0759	0.773344	3.37819	5e-05	0.000463973	yes
ENSMUSG00000021508	Cxcl14	chr13:56288646-56296551	WT_Veh	WT_CL	OK	71.3688	121.82	0.771388	3.86784	5e-05	0.000463973	yes
ENSMUSG00000012017	Scarf2	chr16:17797281-17808287	WT_Veh	WT_CL	OK	17.8502	30.4657	0.771244	3.75083	5e-05	0.000463973	yes
ENSMUSG00000060036	Rpl3	chr15:80077780-80083406	WT_Veh	WT_CL	OK	40.397	68.9424	0.771144	3.7421	5e-05	0.000463973	yes
ENSMUSG00000026547	Tagln2	chr1:172500046-172507380	WT_Veh	WT_CL	OK	207.441	353.913	0.770693	3.63006	5e-05	0.000463973	yes
ENSMUSG00000027488	Snta1	chr2:154376312-154408099	WT_Veh	WT_CL	OK	25.9297	44.2351	0.770587	3.73606	5e-05	0.000463973	yes
ENSMUSG00000034641	Cd300ld	chr11:114982273-114989922	WT_Veh	WT_CL	OK	3.0229	5.15553	0.770188	2.65526	5e-05	0.000463973	yes
ENSMUSG00000008136	Fhl2	chr1:43123073-43163961	WT_Veh	WT_CL	OK	27.9035	47.5892	0.770187	3.63174	5e-05	0.000463973	yes
ENSMUSG00000030579	Tyrobp	chr7:30413787-30417577	WT_Veh	WT_CL	OK	24.5107	41.7966	0.76997	2.67682	5e-05	0.000463973	yes
ENSMUSG00000059901	Adamts14	chr10:61197111-61273438	WT_Veh	WT_CL	OK	2.11366	3.60272	0.769343	2.93066	5e-05	0.000463973	yes
ENSMUSG00000025140	Pycr1	chr11:120635711-120643769	WT_Veh	WT_CL	OK	8.35996	14.2484	0.769231	2.94459	5e-05	0.000463973	yes
ENSMUSG00000051048	P4ha3	chr7:100285519-100319699	WT_Veh	WT_CL	OK	15.6148	26.6076	0.768922	3.46293	5e-05	0.000463973	yes
ENSMUSG00000025395	Prim1	chr10:128015167-128030037	WT_Veh	WT_CL	OK	4.48447	7.63855	0.768362	2.42136	0.0005	0.00371895	yes
ENSMUSG00000026437	Cdk18	chr1:132113549-132139685	WT_Veh	WT_CL	OK	6.02361	10.2591	0.7682	3.25737	5e-05	0.000463973	yes
ENSMUSG00000020460	Rps27a	chr11:29545845-29578367	WT_Veh	WT_CL	OK	9.56428	16.2767	0.76708	2.19719	0.0013	0.0085781	yes
ENSMUSG00000042677	Zc3h12a	chr4:125118422-125127840	WT_Veh	WT_CL	OK	7.39925	12.5918	0.767037	2.55574	0.00015	0.00126998	yes
ENSMUSG00000002603	Tgfb1	chr7:25687001-25705077	WT_Veh	WT_CL	OK	32.2921	54.9376	0.766611	3.76401	5e-05	0.000463973	yes
ENSMUSG00000031570	Ppapdc1b	chr8:25720060-25724887	WT_Veh	WT_CL	OK	38.5438	65.5382	0.765838	3.04723	5e-05	0.000463973	yes
ENSMUSG00000055723	Rras2	chr7:114046784-114117781	WT_Veh	WT_CL	OK	32.8763	55.8896	0.765532	3.77075	5e-05	0.000463973	yes
ENSMUSG00000018848	Rars	chr11:35808380-35834506	WT_Veh	WT_CL	OK	28.6087	48.6279	0.76533	2.85961	5e-05	0.000463973	yes
ENSMUSG00000038539	Atf5	chr7:44812256-44840809	WT_Veh	WT_CL	OK	140.19	238.176	0.764639	3.29485	5e-05	0.000463973	yes
ENSMUSG00000038172	Ttc39b	chr4:83220299-83324255	WT_Veh	WT_CL	OK	11.2044	19.0238	0.763739	2.3647	0.0003	0.00236321	yes
ENSMUSG00000021281	Tnfaip2	chr12:111442468-111455018	WT_Veh	WT_CL	OK	43.608	74.0413	0.763736	2.34863	0.0014	0.00912908	yes
ENSMUSG00000026490	Cdc42bpa	chr1:179960471-180199602	WT_Veh	WT_CL	OK	13.558	23.0051	0.762807	2.31241	5e-05	0.000463973	yes
ENSMUSG00000061731	Ext1	chr15:53064037-53346159	WT_Veh	WT_CL	OK	38.8036	65.8155	0.762236	2.74128	5e-05	0.000463973	yes
ENSMUSG00000031451	Gas6	chr8:13465373-13494535	WT_Veh	WT_CL	OK	143.74	243.726	0.7618	3.59696	5e-05	0.000463973	yes
ENSMUSG00000022364	Wdr67	chr15:57912198-57970067	WT_Veh	WT_CL	OK	5.35088	9.06887	0.761146	2.26353	0.00055	0.00404732	yes
ENSMUSG00000001542	Ell2	chr13:75707483-75772356	WT_Veh	WT_CL	OK	24.3423	41.2368	0.760468	3.79728	5e-05	0.000463973	yes
ENSMUSG00000027996	Sfrp2	chr3:83766320-83789956	WT_Veh	WT_CL	OK	8.73561	14.7967	0.760293	2.26615	0.00045	0.00338978	yes
ENSMUSG00000047721	Bola2	chr7:126687458-126697058	WT_Veh	WT_CL	OK	90.8317	153.835	0.760117	2.16804	0.00245	0.0147463	yes
ENSMUSG00000079641	Rpl39	chrX:37082519-37085402	WT_Veh	WT_CL	OK	73.4532	124.378	0.759838	3.45142	5e-05	0.000463973	yes
ENSMUSG00000052146	Rps10	chr17:27630421-27636862	WT_Veh	WT_CL	OK	4.48985	7.60263	0.759831	1.77783	0.00575	0.0304077	yes
ENSMUSG00000026670	Uap1	chr1:170141937-170174957	WT_Veh	WT_CL	OK	119.798	202.803	0.759475	2.13015	0.00065	0.00468353	yes
ENSMUSG00000029761	Cald1	chr6:34598499-34775473	WT_Veh	WT_CL	OK	318.366	538.826	0.759136	1.74096	0.0003	0.00236321	yes
ENSMUSG00000046417	BC046404	chr11:62604883-62648523	WT_Veh	WT_CL	OK	6.70537	11.3479	0.759039	1.89853	0.0051	0.0275395	yes
ENSMUSG00000050315	Synpo2	chr3:123076518-123236149	WT_Veh	WT_CL	OK	2.41137	4.07544	0.757102	1.7917	0.00585	0.0308591	yes
ENSMUSG00000035049	Rrp12	chr19:41862851-41896153	WT_Veh	WT_CL	OK	3.52171	5.95196	0.757089	3.13252	5e-05	0.000463973	yes
ENSMUSG00000052688	5430435G22Rik	chr1:131688694-131713542	WT_Veh	WT_CL	OK	7.97449	13.477	0.757039	2.59851	0.0001	0.000880505	yes
ENSMUSG00000031578	Mak16	chr8:31150315-31168724	WT_Veh	WT_CL	OK	17.3507	29.3189	0.756834	2.74058	5e-05	0.000463973	yes
ENSMUSG00000045312	Lhfpl2	chr13:94057795-94195409	WT_Veh	WT_CL	OK	17.3718	29.3439	0.756316	2.65897	0.0004	0.00304894	yes
ENSMUSG00000054342	Kcnn4	chr7:24370262-24385209	WT_Veh	WT_CL	OK	1.81765	3.07015	0.756233	1.95593	0.00335	0.0193049	yes
ENSMUSG00000005533	Igf1r	chr7:67952858-68226780	WT_Veh	WT_CL	OK	6.34107	10.7056	0.75557	3.45934	5e-05	0.000463973	yes
ENSMUSG00000030521	Mphosph10	chr7:64376575-64392268	WT_Veh	WT_CL	OK	9.52886	16.0854	0.755379	2.80046	5e-05	0.000463973	yes
ENSMUSG00000037966	Ninj1	chr13:49187484-49196244	WT_Veh	WT_CL	OK	26.2746	44.35	0.755263	2.29625	0.00045	0.00338978	yes
ENSMUSG00000078768	Zfp566	chr7:30077336-30090510	WT_Veh	WT_CL	OK	1.44856	2.44434	0.754827	1.71214	0.0083	0.0413254	yes
ENSMUSG00000034220	Gpc1	chr1:92831644-92860198	WT_Veh	WT_CL	OK	9.99139	16.8496	0.753962	3.54069	5e-05	0.000463973	yes
ENSMUSG00000062006	Rpl34	chr3:130726830-130730398	WT_Veh	WT_CL	OK	40.3978	68.1196	0.753792	2.74292	5e-05	0.000463973	yes
ENSMUSG00000014599	Csf1	chr3:107741047-107760469	WT_Veh	WT_CL	OK	724.058	1220.36	0.75313	2.09355	0.00105	0.00712715	yes
ENSMUSG00000037313	Tacc3	chr5:33658127-33678995	WT_Veh	WT_CL	OK	11.3669	19.1583	0.753129	2.84683	5e-05	0.000463973	yes
ENSMUSG00000032359	Ctsh	chr9:90054151-90076089	WT_Veh	WT_CL	OK	76.0763	128.144	0.752249	2.83332	0.0001	0.000880505	yes
ENSMUSG00000038806	Sde2	chr1:180851150-180868097	WT_Veh	WT_CL	OK	13.3266	22.4368	0.751553	3.55137	5e-05	0.000463973	yes
ENSMUSG00000020439	Smtn	chr11:3517522-3540612	WT_Veh	WT_CL	OK	15.8246	26.6405	0.751458	2.39449	0.0002	0.0016418	yes
ENSMUSG00000052353	9930013L23Rik	chr7:83932856-84086502	WT_Veh	WT_CL	OK	36.4566	61.3505	0.750894	2.94504	5e-05	0.000463973	yes
ENSMUSG00000052557	Gan	chr8:117158134-117205834	WT_Veh	WT_CL	OK	1.7282	2.90656	0.750037	2.22921	0.00065	0.00468353	yes
ENSMUSG00000004891	Nes	chr3:87971077-87980451	WT_Veh	WT_CL	OK	5.55451	9.33984	0.749738	3.08106	5e-05	0.000463973	yes
ENSMUSG00000040740	Slc25a34	chr4:141618823-141623821	WT_Veh	WT_CL	OK	2.24382	3.77189	0.749329	2.3475	0.0008	0.00561179	yes
ENSMUSG00000021177	Tdp1	chr12:99884516-99955219	WT_Veh	WT_CL	OK	8.39264	14.1036	0.748863	1.94807	0.00375	0.0212748	yes
ENSMUSG00000049907	Rasl11b	chr5:74195295-74199478	WT_Veh	WT_CL	OK	3.02983	5.09078	0.748652	2.24293	0.00035	0.00270745	yes
ENSMUSG00000036412	Arsi	chr18:60911779-60918561	WT_Veh	WT_CL	OK	2.59947	4.36687	0.748383	2.51768	5e-05	0.000463973	yes
ENSMUSG00000037852	Cpe	chr8:64592557-64693040	WT_Veh	WT_CL	OK	27.3619	45.9546	0.748039	3.61869	5e-05	0.000463973	yes
ENSMUSG00000025784	Clec3b	chr9:123150945-123157430	WT_Veh	WT_CL	OK	10.075	16.8902	0.74541	2.62648	5e-05	0.000463973	yes
ENSMUSG00000022378	Fam49b	chr15:63929096-64060448	WT_Veh	WT_CL	OK	9.01376	15.1035	0.744682	2.93939	5e-05	0.000463973	yes
ENSMUSG00000017466	Timp2	chr11:118301068-118355740	WT_Veh	WT_CL	OK	123.985	207.725	0.744504	3.55078	5e-05	0.000463973	yes
ENSMUSG00000025964	Adam23	chr1:63445890-63596515	WT_Veh	WT_CL	OK	24.5232	41.0533	0.743352	2.65182	0.0003	0.00236321	yes
ENSMUSG00000038146	Notch3	chr17:32113428-32166880	WT_Veh	WT_CL	OK	3.21268	5.37624	0.74282	3.24253	5e-05	0.000463973	yes
ENSMUSG00000074406	Zfp628	chr7:4915216-4922003	WT_Veh	WT_CL	OK	3.89206	6.51228	0.742627	2.96123	5e-05	0.000463973	yes
ENSMUSG00000067274	Rplp0	chr5:115559466-115563727	WT_Veh	WT_CL	OK	894.511	1496.55	0.742468	3.2099	5e-05	0.000463973	yes
ENSMUSG00000022306	Zfpm2	chr15:40655041-41104592	WT_Veh	WT_CL	OK	1.35572	2.26776	0.742212	2.45744	0.0002	0.0016418	yes
ENSMUSG00000044949	Ubtd2	chr11:32455369-32516687	WT_Veh	WT_CL	OK	14.0436	23.4869	0.741948	2.89503	5e-05	0.000463973	yes
ENSMUSG00000034412	Tbc1d10a	chr11:4186788-4215505	WT_Veh	WT_CL	OK	15.1256	25.2773	0.74085	3.00567	5e-05	0.000463973	yes
ENSMUSG00000000753	Serpinf1	chr11:75409768-75422701	WT_Veh	WT_CL	OK	797.736	1331.7	0.739284	3.05208	5e-05	0.000463973	yes
ENSMUSG00000022433	Csnk1e	chr15:79417855-79443919	WT_Veh	WT_CL	OK	41.0972	68.5975	0.739117	2.53167	0.0001	0.000880505	yes
ENSMUSG00000066687	Zbtb16	chr9:48654310-48835945	WT_Veh	WT_CL	OK	6.07574	10.1409	0.739059	3.41283	5e-05	0.000463973	yes
ENSMUSG00000003814	Calr	chr8:84841849-84846934	WT_Veh	WT_CL	OK	383.174	639.343	0.738592	2.88473	5e-05	0.000463973	yes
ENSMUSG00000048387	Osr1	chr12:9574441-9581499	WT_Veh	WT_CL	OK	13.2146	22.048	0.738509	3.27537	5e-05	0.000463973	yes
ENSMUSG00000028811	Yars	chr4:129189759-129261404	WT_Veh	WT_CL	OK	41.3173	68.9236	0.738253	2.35967	0.00045	0.00338978	yes
ENSMUSG00000025648	Pfkfb4	chr9:108991901-109032223	WT_Veh	WT_CL	OK	4.44392	7.4117	0.737972	2.28495	0.00035	0.00270745	yes
ENSMUSG00000078651	Aoc2	chr11:101325062-101329702	WT_Veh	WT_CL	OK	2.17333	3.62326	0.737383	2.20465	0.00105	0.00712715	yes
ENSMUSG00000033350	Chst2	chr9:95400928-95407270	WT_Veh	WT_CL	OK	1.63265	2.72142	0.737143	2.70966	0.0001	0.000880505	yes
ENSMUSG00000054196	Cthrc1	chr15:39076931-39087121	WT_Veh	WT_CL	OK	18.9743	31.6246	0.737004	2.99633	5e-05	0.000463973	yes
ENSMUSG00000028081	Rps3a	chr3:86137939-86142702	WT_Veh	WT_CL	OK	76.5321	127.546	0.736876	3.62537	5e-05	0.000463973	yes
ENSMUSG00000041747	Utp15	chr13:98246844-98262992	WT_Veh	WT_CL	OK	5.45067	9.07732	0.735833	3.19897	5e-05	0.000463973	yes
ENSMUSG00000032436	Cmtm7	chr9:114756836-114782257	WT_Veh	WT_CL	OK	23.2622	38.7132	0.734842	3.12218	5e-05	0.000463973	yes
ENSMUSG00000056091	St3gal5	chr6:72097612-72154570	WT_Veh	WT_CL	OK	8.2202	13.6763	0.734432	3.10358	5e-05	0.000463973	yes
ENSMUSG00000047466	8030462N17Rik	chr18:77633280-77714010	WT_Veh	WT_CL	OK	5.07481	8.44197	0.734226	3.04532	5e-05	0.000463973	yes
ENSMUSG00000036499	Eea1	chr10:95940662-96045518	WT_Veh	WT_CL	OK	9.36052	15.5656	0.733705	3.64331	5e-05	0.000463973	yes
ENSMUSG00000027469	Tpx2	chr2:152847963-152895321	WT_Veh	WT_CL	OK	11.229	18.6717	0.733618	2.30676	0.00095	0.0065376	yes
ENSMUSG00000022744	Cldn25	chr16:58727909-58734251	WT_Veh	WT_CL	OK	29.4837	49.01	0.733158	2.74567	5e-05	0.000463973	yes
ENSMUSG00000049115	Agtr1a	chr13:30336440-30382867	WT_Veh	WT_CL	OK	14.3639	23.8743	0.733005	3.25064	5e-05	0.000463973	yes
ENSMUSG00000031710	Ucp1	chr8:83290347-83298456	WT_Veh	WT_CL	OK	1.78322	2.96282	0.732483	1.75256	0.0085	0.0421694	yes
ENSMUSG00000031107	Rbmx2	chrX:48695003-48710723	WT_Veh	WT_CL	OK	2.40239	3.99131	0.732393	1.91048	0.00285	0.0167841	yes
ENSMUSG00000023004	Tuba1b	chr15:98931424-98934565	WT_Veh	WT_CL	OK	44.183	73.386	0.732013	3.61026	5e-05	0.000463973	yes
ENSMUSG00000022090	Pdlim2	chr14:70164217-70177681	WT_Veh	WT_CL	OK	27.5621	45.7622	0.731474	2.54852	0.0002	0.0016418	yes
ENSMUSG00000034520	Gjc1	chr11:102799578-102819700	WT_Veh	WT_CL	OK	4.34533	7.21084	0.7307	2.41534	0.0002	0.0016418	yes
ENSMUSG00000063524	Eno1	chr4:150236720-150248879	WT_Veh	WT_CL	OK	540.37	896.681	0.730648	2.30304	0.00025	0.00200032	yes
ENSMUSG00000028194	Ddah1	chr3:145758674-145894277	WT_Veh	WT_CL	OK	74.406	123.426	0.730156	3.3268	5e-05	0.000463973	yes
ENSMUSG00000004508	Gab2	chr7:97081750-97308940	WT_Veh	WT_CL	OK	5.69366	9.4443	0.730088	3.41062	5e-05	0.000463973	yes
ENSMUSG00000053931	Cnn3	chr3:121426540-121458205	WT_Veh	WT_CL	OK	128.936	213.798	0.729598	3.6246	5e-05	0.000463973	yes
ENSMUSG00000048546	Tob2	chr15:81848269-81858796	WT_Veh	WT_CL	OK	15.8902	26.3377	0.728986	3.56507	5e-05	0.000463973	yes
ENSMUSG00000022443	Myh9	chr15:77760586-77842175	WT_Veh	WT_CL	OK	88.2771	146.221	0.728041	3.16697	5e-05	0.000463973	yes
ENSMUSG00000002845	Tmem39a	chr16:38558697-38592162	WT_Veh	WT_CL	OK	49.3527	81.7281	0.727704	2.33294	0.0001	0.000880505	yes
ENSMUSG00000005802	Slc30a4	chr2:122681232-122721456	WT_Veh	WT_CL	OK	7.66292	12.6891	0.727621	3.43188	5e-05	0.000463973	yes
ENSMUSG00000027777	Schip1	chr3:68064941-68626482	WT_Veh	WT_CL	OK	3.84947	6.37311	0.727338	2.28685	0.0006	0.00436017	yes
ENSMUSG00000021388	Aspn	chr13:49464026-49652746	WT_Veh	WT_CL	OK	5.68098	9.39163	0.725236	1.9962	0.0026	0.0155246	yes
ENSMUSG00000072825	AW555464	chr12:112722173-112746591	WT_Veh	WT_CL	OK	10.434	17.2475	0.725096	3.4225	5e-05	0.000463973	yes
ENSMUSG00000043415	Otud1	chr2:19658061-19660590	WT_Veh	WT_CL	OK	4.80773	7.94661	0.724983	2.68358	5e-05	0.000463973	yes
ENSMUSG00000023942	Slc29a1	chr17:45585199-45599606	WT_Veh	WT_CL	OK	15.6486	25.8624	0.724821	1.65217	0.0083	0.0413254	yes
ENSMUSG00000002233	Rhoc	chr3:104789010-104794459	WT_Veh	WT_CL	OK	253.996	419.451	0.7237	3.53825	5e-05	0.000463973	yes
ENSMUSG00000028035	Dnajb4	chr3:152178510-152210279	WT_Veh	WT_CL	OK	32.5662	53.751	0.722915	3.13922	5e-05	0.000463973	yes
ENSMUSG00000059005	Hnrnpa3	chr2:75659243-75669407	WT_Veh	WT_CL	OK	80.7059	133.024	0.720942	3.32021	5e-05	0.000463973	yes
ENSMUSG00000024384	Iws1	chr18:32067733-32104331	WT_Veh	WT_CL	OK	3.5004	5.7672	0.720352	3.34677	5e-05	0.000463973	yes
ENSMUSG00000022587	Ly6e	chr15:74955050-74959905	WT_Veh	WT_CL	OK	50.4232	83.0282	0.719514	3.57912	5e-05	0.000463973	yes
ENSMUSG00000030772	Dkk3	chr7:112116018-112159057	WT_Veh	WT_CL	OK	2.48756	4.09491	0.719103	2.51574	0.00015	0.00126998	yes
ENSMUSG00000070348	Ccnd1	chr7:144915099-144939869	WT_Veh	WT_CL	OK	37.2082	61.2411	0.718879	2.00745	0.0028	0.0165381	yes
ENSMUSG00000038784	Cnot4	chr6:35022065-35133737	WT_Veh	WT_CL	OK	8.07743	13.2944	0.718847	3.24438	5e-05	0.000463973	yes
ENSMUSG00000061244	Exoc5	chr14:49012145-49087723	WT_Veh	WT_CL	OK	13.9586	22.9719	0.718723	1.73281	0.0077	0.0388095	yes
ENSMUSG00000001270	Ckb	chr12:111669354-111672338	WT_Veh	WT_CL	OK	29.5716	48.6411	0.717963	3.40623	5e-05	0.000463973	yes
ENSMUSG00000021262	Evl	chr12:108370956-108702306	WT_Veh	WT_CL	OK	11.6359	19.1265	0.716988	2.12218	0.0006	0.00436017	yes
ENSMUSG00000047712	Ust	chr10:8204752-8518825	WT_Veh	WT_CL	OK	1.58675	2.60756	0.71663	2.33093	0.0004	0.00304894	yes
ENSMUSG00000024360	Etf1	chr18:34902784-34932007	WT_Veh	WT_CL	OK	48.3095	79.383	0.716525	3.52547	5e-05	0.000463973	yes
ENSMUSG00000039316	Rftn1	chr17:49992256-50190674	WT_Veh	WT_CL	OK	5.63265	9.25486	0.716397	2.65507	5e-05	0.000463973	yes
ENSMUSG00000001025	S100a6	chr3:90612893-90614414	WT_Veh	WT_CL	OK	1387.53	2278.25	0.715409	3.30766	5e-05	0.000463973	yes
ENSMUSG00000032024	Clmp	chr9:40685961-40785319	WT_Veh	WT_CL	OK	8.55722	14.0438	0.714716	2.13839	0.00105	0.00712715	yes
ENSMUSG00000075702	Selm	chr11:3514683-3517351	WT_Veh	WT_CL	OK	64.5652	105.951	0.714572	3.32046	5e-05	0.000463973	yes
ENSMUSG00000021253	Tgfb3	chr12:85824658-86079041	WT_Veh	WT_CL	OK	16.8118	27.5761	0.713941	3.16365	5e-05	0.000463973	yes
ENSMUSG00000018830	Myh11	chr16:14194526-14291408	WT_Veh	WT_CL	OK	6.21285	10.1902	0.71386	3.44813	5e-05	0.000463973	yes
ENSMUSG00000019854	Reps1	chr10:18055860-18125155	WT_Veh	WT_CL	OK	18.7564	30.7554	0.713455	2.51942	5e-05	0.000463973	yes
ENSMUSG00000031659	Adcy7	chr8:88272402-88329962	WT_Veh	WT_CL	OK	1.58976	2.60672	0.713425	2.60409	0.00015	0.00126998	yes
ENSMUSG00000032118	Fez1	chr9:36821938-36878924	WT_Veh	WT_CL	OK	8.19399	13.4324	0.713074	2.05697	0.0014	0.00912908	yes
ENSMUSG00000031827	Cotl1	chr8:119809224-119840579	WT_Veh	WT_CL	OK	25.7782	42.2258	0.711977	3.3442	5e-05	0.000463973	yes
ENSMUSG00000027712	Anxa5	chr3:36448924-36475843	WT_Veh	WT_CL	OK	87.4558	143.229	0.711696	3.5784	5e-05	0.000463973	yes
ENSMUSG00000022146	Osmr	chr15:6813576-6874969	WT_Veh	WT_CL	OK	26.858	43.9691	0.711141	2.97341	5e-05	0.000463973	yes
ENSMUSG00000028641	Lepre1	chr4:119232914-119248975	WT_Veh	WT_CL	OK	48.1253	78.7759	0.710957	1.65151	0.0096	0.0467002	yes
ENSMUSG00000030432	Rpl28	chr7:4792873-4794562	WT_Veh	WT_CL	OK	665.365	1088.95	0.710724	2.99217	5e-05	0.000463973	yes
ENSMUSG00000021876	Rnase4	chr14:51091076-51106151	WT_Veh	WT_CL	OK	100.281	164.005	0.709697	3.51287	5e-05	0.000463973	yes
ENSMUSG00000034993	Vat1	chr11:101458744-101471853	WT_Veh	WT_CL	OK	85.7437	140.123	0.708587	3.48951	5e-05	0.000463973	yes
ENSMUSG00000012848	Rps5	chr7:12922289-12926686	WT_Veh	WT_CL	OK	610.04	996.837	0.708455	3.44027	5e-05	0.000463973	yes
ENSMUSG00000024395	Lims2	chr18:31931506-31958619	WT_Veh	WT_CL	OK	25.792	42.1368	0.708156	3.35223	5e-05	0.000463973	yes
ENSMUSG00000027827	Kcnab1	chr3:65109383-65378223	WT_Veh	WT_CL	OK	1.69015	2.75931	0.707162	1.65417	0.01035	0.0496932	yes
ENSMUSG00000003355	Fkbp11	chr15:98724372-98728198	WT_Veh	WT_CL	OK	14.9004	24.3197	0.706772	2.45768	0.0002	0.0016418	yes
ENSMUSG00000021759	Ppap2a	chr13:112800893-112927380	WT_Veh	WT_CL	OK	59.531	97.1349	0.706349	2.87338	5e-05	0.000463973	yes
ENSMUSG00000055172	C1ra	chr6:124512631-124523440	WT_Veh	WT_CL	OK	15.3925	25.1036	0.70567	3.35189	5e-05	0.000463973	yes
ENSMUSG00000021367	Edn1	chr13:42301269-42307989	WT_Veh	WT_CL	OK	1.55289	2.53227	0.705472	1.8356	0.00655	0.0338893	yes
ENSMUSG00000042712	Wbp5	chrX:136245078-136247139	WT_Veh	WT_CL	OK	69.3542	113.006	0.704345	3.41139	5e-05	0.000463973	yes
ENSMUSG00000009281	Rarres2	chr6:48554795-48572670	WT_Veh	WT_CL	OK	63.8038	103.88	0.703197	2.33789	0.00145	0.00940524	yes
ENSMUSG00000046434	Hnrnpa1	chr15:103240431-103244955	WT_Veh	WT_CL	OK	68.383	111.275	0.702424	3.52544	5e-05	0.000463973	yes
ENSMUSG00000035493	Tgfbi	chr13:56609602-56639339	WT_Veh	WT_CL	OK	2.43492	3.96022	0.701705	2.21789	0.0005	0.00371895	yes
ENSMUSG00000024891	Slc29a2	chr19:5024005-5031971	WT_Veh	WT_CL	OK	1.89306	3.07874	0.701624	1.96816	0.00355	0.0202989	yes
ENSMUSG00000031740	Mmp2	chr8:92827327-92853417	WT_Veh	WT_CL	OK	37.3181	60.6883	0.701543	3.50954	5e-05	0.000463973	yes
ENSMUSG00000026234	Ncl	chr1:86344718-86359455	WT_Veh	WT_CL	OK	48.7267	79.2181	0.701119	3.40163	5e-05	0.000463973	yes
ENSMUSG00000006219	Fblim1	chr4:141576061-141606096	WT_Veh	WT_CL	OK	14.1609	23.0198	0.700962	2.85289	5e-05	0.000463973	yes
ENSMUSG00000023272	Creld2	chr15:88819645-88826681	WT_Veh	WT_CL	OK	27.5932	44.8164	0.699712	3.29273	5e-05	0.000463973	yes
ENSMUSG00000030265	Kras	chr6:145211133-145250239	WT_Veh	WT_CL	OK	20.1887	32.7819	0.699354	1.69875	0.0099	0.0478441	yes
ENSMUSG00000039518	Cdsn	chr17:35552127-35557180	WT_Veh	WT_CL	OK	3.50064	5.68307	0.699052	2.44972	0.0002	0.0016418	yes
ENSMUSG00000046865	Fbl	chr7:28169747-28179269	WT_Veh	WT_CL	OK	25.2568	40.9984	0.698893	3.128	5e-05	0.000463973	yes
ENSMUSG00000000127	Fer	chr17:63896017-64139494	WT_Veh	WT_CL	OK	11.902	19.3104	0.698169	3.26746	5e-05	0.000463973	yes
ENSMUSG00000026499	Acbd3	chr1:180726042-180754203	WT_Veh	WT_CL	OK	26.4481	42.8894	0.697457	3.48534	5e-05	0.000463973	yes
ENSMUSG00000027800	Tm4sf1	chr3:57285610-57301919	WT_Veh	WT_CL	OK	34.5946	56.0637	0.69652	3.3382	5e-05	0.000463973	yes
ENSMUSG00000041439	Mfsd6	chr1:52656285-52727462	WT_Veh	WT_CL	OK	1.25985	2.04151	0.69638	1.87209	0.00235	0.0142218	yes
ENSMUSG00000058571	Gpc6	chr14:116925296-117979529	WT_Veh	WT_CL	OK	9.93569	16.0787	0.694463	3.2276	5e-05	0.000463973	yes
ENSMUSG00000038932	Tcfl5	chr2:180597789-180642708	WT_Veh	WT_CL	OK	2.78349	4.50344	0.694133	2.02685	0.0022	0.0134482	yes
ENSMUSG00000020372	Gnb2l1	chr11:48800331-48817353	WT_Veh	WT_CL	OK	752.417	1216.83	0.693519	2.75441	5e-05	0.000463973	yes
ENSMUSG00000039485	Tspyl4	chr10:34288287-34418552	WT_Veh	WT_CL	OK	1.69185	2.73509	0.692991	1.78108	0.0082	0.0409242	yes
ENSMUSG00000071176	Arhgef10	chr8:14911662-15001085	WT_Veh	WT_CL	OK	3.50992	5.67298	0.692669	1.96376	0.0012	0.00799091	yes
ENSMUSG00000048988	Elfn1	chr5:139907942-139974711	WT_Veh	WT_CL	OK	2.61261	4.22264	0.692652	2.56808	0.0001	0.000880505	yes
ENSMUSG00000019505	Ubb	chr11:62551170-62553213	WT_Veh	WT_CL	OK	198.263	320.432	0.692604	3.39554	5e-05	0.000463973	yes
ENSMUSG00000028195	Cyr61	chr3:145646970-145649985	WT_Veh	WT_CL	OK	325.355	525.607	0.691969	3.25938	5e-05	0.000463973	yes
ENSMUSG00000062611	Gm10119	chr14:88122970-88123833	WT_Veh	WT_CL	OK	4.40753	7.11901	0.691705	1.74461	0.0083	0.0413254	yes
ENSMUSG00000035530	Eif1	chr11:100319884-100322096	WT_Veh	WT_CL	OK	277.935	448.847	0.691478	3.16841	5e-05	0.000463973	yes
ENSMUSG00000022791	Tnk2	chr16:32643873-32683493	WT_Veh	WT_CL	OK	58.2636	94.0563	0.690931	1.20109	0.0031	0.0180832	yes
ENSMUSG00000034903	Cobll1	chr2:65088338-65239675	WT_Veh	WT_CL	OK	13.1097	21.1602	0.69072	2.35415	0.0005	0.00371895	yes
ENSMUSG00000035279	Ssc5d	chr7:4925843-4944821	WT_Veh	WT_CL	OK	5.94307	9.58959	0.69026	3.11008	5e-05	0.000463973	yes
ENSMUSG00000000131	Xpo6	chr7:126101714-126200501	WT_Veh	WT_CL	OK	81.7414	131.845	0.689701	2.15566	0.0007	0.00500228	yes
ENSMUSG00000034485	Uaca	chr9:60794547-60880370	WT_Veh	WT_CL	OK	6.41236	10.3427	0.689686	3.20522	5e-05	0.000463973	yes
ENSMUSG00000091387	Gcnt4	chr13:96924688-96950912	WT_Veh	WT_CL	OK	1.57416	2.53806	0.689146	2.36536	0.0006	0.00436017	yes
ENSMUSG00000032294	Pkm	chr9:59656367-59679375	WT_Veh	WT_CL	OK	558.718	900.776	0.689049	2.91689	5e-05	0.000463973	yes
ENSMUSG00000021385	Ippk	chr13:49421310-49462990	WT_Veh	WT_CL	OK	6.47265	10.4326	0.688671	2.87976	5e-05	0.000463973	yes
ENSMUSG00000034881	Tbxa2r	chr10:81328731-81335171	WT_Veh	WT_CL	OK	4.1291	6.65108	0.687761	2.15481	0.00145	0.00940524	yes
ENSMUSG00000019261	Mtap1s	chr8:70905973-70917526	WT_Veh	WT_CL	OK	13.8438	22.2965	0.687577	3.28863	5e-05	0.000463973	yes
ENSMUSG00000020695	Mrc2	chr11:105292642-105351139	WT_Veh	WT_CL	OK	32.1174	51.6135	0.684394	3.13441	5e-05	0.000463973	yes
ENSMUSG00000022332	Khdrbs3	chr15:68928419-69093512	WT_Veh	WT_CL	OK	13.4885	21.6705	0.684006	3.04699	5e-05	0.000463973	yes
ENSMUSG00000039478	Efha2	chr8:40279165-40386308	WT_Veh	WT_CL	OK	4.40195	7.07138	0.683847	2.42528	0.0005	0.00371895	yes
ENSMUSG00000022037	Clu	chr14:65968482-65981548	WT_Veh	WT_CL	OK	6.41233	10.2987	0.683536	2.25871	0.0003	0.00236321	yes
ENSMUSG00000060594	Layn	chr9:51056779-51077094	WT_Veh	WT_CL	OK	14.5063	23.2889	0.682962	3.0724	5e-05	0.000463973	yes
ENSMUSG00000047547	Cltb	chr13:54592400-54611344	WT_Veh	WT_CL	OK	58.1731	93.3755	0.682693	2.77808	5e-05	0.000463973	yes
ENSMUSG00000031149	Praf2	chrX:7728438-7731064	WT_Veh	WT_CL	OK	26.452	42.4498	0.68238	3.13492	5e-05	0.000463973	yes
ENSMUSG00000061353	Cxcl12	chr6:117168534-117181367	WT_Veh	WT_CL	OK	65.6289	105.313	0.682286	3.32739	5e-05	0.000463973	yes
ENSMUSG00000097195	CT025673.1	chr9:88521055-88522883	WT_Veh	WT_CL	OK	22.1987	35.6044	0.681579	2.9178	5e-05	0.000463973	yes
ENSMUSG00000033306	Lpp	chr16:24391611-24992576	WT_Veh	WT_CL	OK	9.05438	14.5199	0.681348	3.33576	5e-05	0.000463973	yes
ENSMUSG00000026483	Fam129a	chr1:151571185-151721939	WT_Veh	WT_CL	OK	14.1912	22.749	0.680811	3.02279	5e-05	0.000463973	yes
ENSMUSG00000034205	Loxl2	chr14:69609170-69695833	WT_Veh	WT_CL	OK	56.9647	91.3163	0.680803	3.3586	5e-05	0.000463973	yes
ENSMUSG00000036391	Sec24a	chr11:51692263-51763634	WT_Veh	WT_CL	OK	7.87806	12.6219	0.68002	2.72982	5e-05	0.000463973	yes
ENSMUSG00000020224	Llph	chr10:120227069-120232071	WT_Veh	WT_CL	OK	9.46485	15.1633	0.679934	2.30474	0.0002	0.0016418	yes
ENSMUSG00000022010	Tsc22d1	chr14:76414960-76507765	WT_Veh	WT_CL	OK	62.3996	99.9558	0.679755	2.77399	5e-05	0.000463973	yes
ENSMUSG00000074874	Ctla2b	chr13:60895350-60897447	WT_Veh	WT_CL	OK	3.33568	5.34191	0.679377	1.69021	0.00935	0.0457101	yes
ENSMUSG00000048376	F2r	chr13:95601803-95618459	WT_Veh	WT_CL	OK	105.593	169.082	0.67921	3.34577	5e-05	0.000463973	yes
ENSMUSG00000057278	Snrpg	chr6:86371582-86378902	WT_Veh	WT_CL	OK	41.3487	66.1851	0.678665	2.12665	0.001	0.00682755	yes
ENSMUSG00000025967	Eef1b2	chr1:63176824-63180486	WT_Veh	WT_CL	OK	584.59	935.697	0.678616	3.04508	5e-05	0.000463973	yes
ENSMUSG00000021306	Gpr137b	chr13:13357622-13393624	WT_Veh	WT_CL	OK	1.95035	3.11897	0.677338	2.02516	0.0027	0.0160438	yes
ENSMUSG00000032212	Sltm	chr9:70542919-70592237	WT_Veh	WT_CL	OK	12.874	20.5839	0.677061	3.29563	5e-05	0.000463973	yes
ENSMUSG00000024999	Noc3l	chr19:38788127-38819237	WT_Veh	WT_CL	OK	5.12156	8.18772	0.676877	2.93144	5e-05	0.000463973	yes
ENSMUSG00000025555	Farp1	chr14:121035199-121283744	WT_Veh	WT_CL	OK	12.9741	20.7392	0.676727	3.11855	5e-05	0.000463973	yes
ENSMUSG00000052681	Rap1b	chr10:117814470-117845935	WT_Veh	WT_CL	OK	63.3715	101.27	0.676296	3.38838	5e-05	0.000463973	yes
ENSMUSG00000042254	Cilp	chr9:65265179-65280605	WT_Veh	WT_CL	OK	3.11713	4.98101	0.67622	2.66829	5e-05	0.000463973	yes
ENSMUSG00000029446	Psph	chr5:129765557-129787252	WT_Veh	WT_CL	OK	22.0045	35.1555	0.675949	2.00035	0.0035	0.0200596	yes
ENSMUSG00000072623	Zfp9	chr6:118461949-118479320	WT_Veh	WT_CL	OK	6.49712	10.3782	0.675679	3.0354	5e-05	0.000463973	yes
ENSMUSG00000057113	Npm1	chr11:33152286-33163206	WT_Veh	WT_CL	OK	112.089	179.015	0.675442	2.93735	5e-05	0.000463973	yes
ENSMUSG00000028757	Ddost	chr4:138304729-138312628	WT_Veh	WT_CL	OK	94.114	150.252	0.674907	3.38205	5e-05	0.000463973	yes
ENSMUSG00000021823	Vcl	chr14:20929432-21052508	WT_Veh	WT_CL	OK	117.259	187.161	0.674584	3.09036	5e-05	0.000463973	yes
ENSMUSG00000025268	Maged2	chrX:150806369-150814345	WT_Veh	WT_CL	OK	27.6241	44.0855	0.674377	2.43131	0.00025	0.00200032	yes
ENSMUSG00000019920	Lims1	chr10:58323465-58424691	WT_Veh	WT_CL	OK	28.8961	46.1093	0.674181	2.99091	5e-05	0.000463973	yes
ENSMUSG00000050069	Grem2	chr1:174833784-174921819	WT_Veh	WT_CL	OK	70.7379	112.852	0.673881	3.34205	5e-05	0.000463973	yes
ENSMUSG00000071415	Rpl23	chr11:97777526-97782437	WT_Veh	WT_CL	OK	148.391	236.693	0.673618	3.02964	5e-05	0.000463973	yes
ENSMUSG00000034216	Vps18	chr2:119288739-119298453	WT_Veh	WT_CL	OK	8.46297	13.4984	0.673555	3.09883	5e-05	0.000463973	yes
ENSMUSG00000020914	Top2a	chr11:98992942-99024189	WT_Veh	WT_CL	OK	11.0947	17.693	0.673301	1.75319	0.0061	0.0319154	yes
ENSMUSG00000021760	Gpx8	chr13:113035110-113091195	WT_Veh	WT_CL	OK	58.5498	93.3671	0.67325	3.23313	5e-05	0.000463973	yes
ENSMUSG00000031342	Gpm6b	chrX:166238910-166388988	WT_Veh	WT_CL	OK	6.18839	9.86803	0.673198	2.70271	5e-05	0.000463973	yes
ENSMUSG00000047832	Cdca4	chr12:112820236-112829389	WT_Veh	WT_CL	OK	12.9828	20.6945	0.672648	3.06573	5e-05	0.000463973	yes
ENSMUSG00000058290	Espl1	chr15:102296292-102324356	WT_Veh	WT_CL	OK	1.23271	1.96372	0.67175	2.3224	0.00065	0.00468353	yes
ENSMUSG00000001506	Col1a1	chr11:94936223-94953042	WT_Veh	WT_CL	OK	877.473	1397.6	0.671527	1.2606	0.0015	0.00968273	yes
ENSMUSG00000060938	Rpl26	chr11:68901582-68906989	WT_Veh	WT_CL	OK	392.772	624.467	0.668933	3.33562	5e-05	0.000463973	yes
ENSMUSG00000076441	Ass1	chr2:31470206-31520672	WT_Veh	WT_CL	OK	5.94004	9.44044	0.668381	2.36634	0.0001	0.000880505	yes
ENSMUSG00000058558	Rpl5	chr5:107900501-107987085	WT_Veh	WT_CL	OK	220.329	350.099	0.668104	3.07173	5e-05	0.000463973	yes
ENSMUSG00000029415	Sdad1	chr5:92284009-92310024	WT_Veh	WT_CL	OK	6.28875	9.99126	0.667893	3.08953	5e-05	0.000463973	yes
ENSMUSG00000040170	Fmo2	chr1:162874316-162898726	WT_Veh	WT_CL	OK	9.15061	14.5311	0.667204	2.83867	5e-05	0.000463973	yes
ENSMUSG00000006304	Arpc2	chr1:74236496-74268209	WT_Veh	WT_CL	OK	242.552	385.098	0.666932	3.28061	5e-05	0.000463973	yes
ENSMUSG00000029767	Calu	chr6:29348068-29388468	WT_Veh	WT_CL	OK	290.94	461.884	0.66681	2.84018	5e-05	0.000463973	yes
ENSMUSG00000031701	Dnaja2	chr8:85537639-85555271	WT_Veh	WT_CL	OK	47.3893	75.2222	0.666596	3.34995	5e-05	0.000463973	yes
ENSMUSG00000026737	Pip4k2a	chr2:18842254-18998126	WT_Veh	WT_CL	OK	5.55426	8.81152	0.665797	1.64501	0.0066	0.0341161	yes
ENSMUSG00000027513	Pck1	chr2:173153047-173159273	WT_Veh	WT_CL	OK	5.92172	9.38976	0.665073	2.43969	0.00025	0.00200032	yes
ENSMUSG00000024304	Cdh2	chr18:16588876-16809246	WT_Veh	WT_CL	OK	6.53797	10.364	0.664674	2.93904	5e-05	0.000463973	yes
ENSMUSG00000056201	Cfl1	chr19:5490484-5494029	WT_Veh	WT_CL	OK	783.504	1241.32	0.663865	3.03914	5e-05	0.000463973	yes
ENSMUSG00000047945	Marcksl1	chr4:129513580-129515985	WT_Veh	WT_CL	OK	18.5672	29.4156	0.66383	2.99673	5e-05	0.000463973	yes
ENSMUSG00000027490	E2f1	chr2:154559406-154569892	WT_Veh	WT_CL	OK	5.49209	8.69443	0.662735	2.68971	5e-05	0.000463973	yes
ENSMUSG00000020358	Hnrnpab	chr11:51584756-51606847	WT_Veh	WT_CL	OK	163.811	259.285	0.662505	3.05651	5e-05	0.000463973	yes
ENSMUSG00000056515	Rab31	chr17:65651725-65772752	WT_Veh	WT_CL	OK	6.39176	10.1143	0.662112	2.87432	5e-05	0.000463973	yes
ENSMUSG00000035399	3230401D17Rik	chr2:163405821-163424697	WT_Veh	WT_CL	OK	10.498	16.6077	0.661742	1.97598	0.00285	0.0167841	yes
ENSMUSG00000026283	Ing5	chr1:93803964-93822101	WT_Veh	WT_CL	OK	6.39393	10.1139	0.66156	3.00876	5e-05	0.000463973	yes
ENSMUSG00000021765	Fst	chr13:114452261-114458730	WT_Veh	WT_CL	OK	65.4593	103.519	0.661231	3.29949	5e-05	0.000463973	yes
ENSMUSG00000001707	Eef1e1	chr13:38645697-38659028	WT_Veh	WT_CL	OK	26.2482	41.5067	0.661128	2.90885	5e-05	0.000463973	yes
ENSMUSG00000018293	Pfn1	chr11:70651849-70654644	WT_Veh	WT_CL	OK	663.828	1049.46	0.660772	3.14343	5e-05	0.000463973	yes
ENSMUSG00000054051	Ercc6	chr14:32513520-32580989	WT_Veh	WT_CL	OK	2.04149	3.22723	0.660677	2.77427	5e-05	0.000463973	yes
ENSMUSG00000020653	Klf11	chr12:24651370-24662774	WT_Veh	WT_CL	OK	3.81137	6.02412	0.66044	1.90511	0.00275	0.016284	yes
ENSMUSG00000028970	Abcb1b	chr5:8773576-8866314	WT_Veh	WT_CL	OK	1.78509	2.82081	0.660111	2.2514	0.00055	0.00404732	yes
ENSMUSG00000039405	Prss23	chr7:89507784-89517586	WT_Veh	WT_CL	OK	209.513	330.945	0.659552	3.08414	5e-05	0.000463973	yes
ENSMUSG00000027122	Arl14ep	chr2:106962526-106974424	WT_Veh	WT_CL	OK	11.7737	18.5963	0.65944	2.29706	0.00035	0.00270745	yes
ENSMUSG00000020561	Twistnb	chr12:33429623-33439380	WT_Veh	WT_CL	OK	7.34976	11.5937	0.657568	2.69782	5e-05	0.000463973	yes
ENSMUSG00000049580	Tsku	chr7:98350667-98361328	WT_Veh	WT_CL	OK	17.841	28.1423	0.657545	3.11684	5e-05	0.000463973	yes
ENSMUSG00000074656	Eif2s2	chr2:154791095-155051012	WT_Veh	WT_CL	OK	25.3838	40.0128	0.656551	1.72669	0.0081	0.0405027	yes
ENSMUSG00000028069	Gpatch4	chr3:88043107-88055993	WT_Veh	WT_CL	OK	13.4384	21.182	0.656473	2.9536	5e-05	0.000463973	yes
ENSMUSG00000020715	Ern1	chr11:106394649-106487852	WT_Veh	WT_CL	OK	4.99588	7.87447	0.656445	2.91347	5e-05	0.000463973	yes
ENSMUSG00000092203	1110038B12Rik	chr17:34950237-34952471	WT_Veh	WT_CL	OK	51.9501	81.8388	0.65566	2.72146	5e-05	0.000463973	yes
ENSMUSG00000070867	Gm12824	chr4:114406723-114615098	WT_Veh	WT_CL	OK	12.8473	20.234	0.655312	3.26672	5e-05	0.000463973	yes
ENSMUSG00000053332	Gas5	chr1:161008793-161038539	WT_Veh	WT_CL	OK	246.694	388.474	0.655093	2.8498	5e-05	0.000463973	yes
ENSMUSG00000025612	Bach1	chr16:87698944-87733346	WT_Veh	WT_CL	OK	7.33145	11.5428	0.654817	2.75702	5e-05	0.000463973	yes
ENSMUSG00000028948	Nol9	chr4:152039320-152061494	WT_Veh	WT_CL	OK	16.8695	26.5588	0.654768	3.17571	5e-05	0.000463973	yes
ENSMUSG00000021130	Galntl1	chr12:80518989-80603896	WT_Veh	WT_CL	OK	2.31528	3.64491	0.6547	2.33217	0.00055	0.00404732	yes
ENSMUSG00000033467	Crlf2	chr5:109554710-109558993	WT_Veh	WT_CL	OK	8.01773	12.6204	0.654495	2.3222	0.0002	0.0016418	yes
ENSMUSG00000023952	Gtpbp2	chr17:46161031-46169370	WT_Veh	WT_CL	OK	56.1149	88.3218	0.654386	1.69139	0.00765	0.0385883	yes
ENSMUSG00000030653	Pde2a	chr7:101421690-101512829	WT_Veh	WT_CL	OK	5.25042	8.26169	0.654005	2.86386	5e-05	0.000463973	yes
ENSMUSG00000042644	Itpr3	chr17:27057303-27122223	WT_Veh	WT_CL	OK	1.19585	1.88123	0.653646	2.49756	0.00015	0.00126998	yes
ENSMUSG00000046402	Rbp1	chr9:98422960-98446551	WT_Veh	WT_CL	OK	2.92646	4.60253	0.653269	2.21483	0.0008	0.00561179	yes
ENSMUSG00000047675	Rps8	chr4:117153826-117156243	WT_Veh	WT_CL	OK	282.846	444.819	0.653203	3.07917	5e-05	0.000463973	yes
ENSMUSG00000026889	Rbm18	chr2:36116078-36190647	WT_Veh	WT_CL	OK	13.5714	21.3354	0.652675	2.43943	0.0001	0.000880505	yes
ENSMUSG00000020412	Ascc2	chr11:4637746-4685699	WT_Veh	WT_CL	OK	13.2929	20.8944	0.652459	2.9827	5e-05	0.000463973	yes
ENSMUSG00000044149	Nkrf	chrX:36887539-36902899	WT_Veh	WT_CL	OK	3.55765	5.59153	0.65232	2.48029	0.00015	0.00126998	yes
ENSMUSG00000025647	Shisa5	chr9:109038564-109057724	WT_Veh	WT_CL	OK	160.478	252.192	0.652148	2.06745	0.0013	0.0085781	yes
ENSMUSG00000086583	Gm15500	chr7:114705215-114706235	WT_Veh	WT_CL	OK	6.24906	9.81794	0.651782	1.8515	0.0041	0.0229139	yes
ENSMUSG00000026796	Fam129b	chr2:32876113-32964496	WT_Veh	WT_CL	OK	188.653	296.359	0.651612	1.80096	0.00325	0.0188193	yes
ENSMUSG00000068739	Sars	chr3:108424864-108445209	WT_Veh	WT_CL	OK	52.7767	82.9046	0.651552	2.87683	5e-05	0.000463973	yes
ENSMUSG00000045248	Med26	chr8:72492933-72548310	WT_Veh	WT_CL	OK	4.80511	7.54731	0.651392	2.54277	0.00015	0.00126998	yes
ENSMUSG00000019370	Calm3	chr7:16915378-16924114	WT_Veh	WT_CL	OK	206.209	323.723	0.650656	2.25098	0.0002	0.0016418	yes
ENSMUSG00000026426	Arl8a	chr1:135146823-135156269	WT_Veh	WT_CL	OK	52.4658	82.35	0.650392	3.17251	5e-05	0.000463973	yes
ENSMUSG00000026857	Ntmt1	chr2:30807825-30823033	WT_Veh	WT_CL	OK	21.6931	34.042	0.65008	2.51137	0.0002	0.0016418	yes
ENSMUSG00000014907	Naf1	chr8:66860216-66890564	WT_Veh	WT_CL	OK	7.6486	12.0008	0.649867	2.78731	5e-05	0.000463973	yes
ENSMUSG00000043079	Synpo	chr18:60593972-60660142	WT_Veh	WT_CL	OK	6.85417	10.7523	0.649587	1.608	0.00985	0.047644	yes
ENSMUSG00000041734	Kirrel	chr3:87078592-87174747	WT_Veh	WT_CL	OK	20.466	32.102	0.649434	3.25407	5e-05	0.000463973	yes
ENSMUSG00000005973	Rcn1	chr2:105386290-105399319	WT_Veh	WT_CL	OK	39.75	62.3337	0.649056	3.24654	5e-05	0.000463973	yes
ENSMUSG00000055912	Tmem150a	chr6:72355446-72362721	WT_Veh	WT_CL	OK	31.7294	49.7457	0.648754	1.86521	0.0057	0.030201	yes
ENSMUSG00000025195	Dnmbp	chr19:43847966-43912392	WT_Veh	WT_CL	OK	3.71516	5.82426	0.648651	2.7764	5e-05	0.000463973	yes
ENSMUSG00000082209	Eif4a-ps4	chr1:60703917-60705656	WT_Veh	WT_CL	OK	8.07266	12.6472	0.647702	2.28737	0.00055	0.00404732	yes
ENSMUSG00000051323	Pcdh19	chrX:133582862-133707262	WT_Veh	WT_CL	OK	6.30663	9.87878	0.647463	2.53647	0.00015	0.00126998	yes
ENSMUSG00000024529	Lox	chr18:52516068-52529867	WT_Veh	WT_CL	OK	1236.04	1935.73	0.647151	2.09667	0.0015	0.00968273	yes
ENSMUSG00000063785	Utp14a	chrX:48256861-48285426	WT_Veh	WT_CL	OK	11.9293	18.6751	0.646607	2.96203	5e-05	0.000463973	yes
ENSMUSG00000037851	Iars	chr13:49682099-49734267	WT_Veh	WT_CL	OK	36.4114	56.9588	0.645526	1.58457	0.00675	0.0347737	yes
ENSMUSG00000001419	Mef2d	chr3:88142371-88177785	WT_Veh	WT_CL	OK	55.5441	86.867	0.645175	1.66672	0.00785	0.0394129	yes
ENSMUSG00000042485	Mustn1	chr14:30879256-30881608	WT_Veh	WT_CL	OK	56.3417	88.1081	0.645072	3.15788	5e-05	0.000463973	yes
ENSMUSG00000029161	Cgref1	chr5:30933145-30945480	WT_Veh	WT_CL	OK	3.88923	6.07999	0.644584	1.92151	0.0037	0.0210478	yes
ENSMUSG00000022043	Trim35	chr14:66295333-66311424	WT_Veh	WT_CL	OK	47.2125	73.7929	0.644312	3.20533	5e-05	0.000463973	yes
ENSMUSG00000038156	Spon1	chr7:113765997-114043370	WT_Veh	WT_CL	OK	2.29707	3.58989	0.644148	2.55989	0.00015	0.00126998	yes
ENSMUSG00000001525	Tubb5	chr17:35833925-35838306	WT_Veh	WT_CL	OK	376.022	587.617	0.644059	2.69047	5e-05	0.000463973	yes
ENSMUSG00000038612	Mcl1	chr3:95658720-95663176	WT_Veh	WT_CL	OK	99.766	155.868	0.64371	2.12669	0.00065	0.00468353	yes
ENSMUSG00000004665	Cnn2	chr10:79988583-79996062	WT_Veh	WT_CL	OK	214.95	335.791	0.64356	2.69918	5e-05	0.000463973	yes
ENSMUSG00000023348	Trip6	chr5:137309898-137314241	WT_Veh	WT_CL	OK	18.1017	28.2689	0.64309	2.92366	5e-05	0.000463973	yes
ENSMUSG00000072692	Gm13826	chr5:115102921-115110268	WT_Veh	WT_CL	OK	52.4202	81.8539	0.64293	1.8221	0.0053	0.028415	yes
ENSMUSG00000072812	Ahnak2	chr12:112772193-112802657	WT_Veh	WT_CL	OK	3.8361	5.98517	0.64175	2.36829	0.0006	0.00436017	yes
ENSMUSG00000038975	Rabggtb	chr3:153907288-153912966	WT_Veh	WT_CL	OK	30.8707	48.1508	0.64132	2.98805	5e-05	0.000463973	yes
ENSMUSG00000006169	Clint1	chr11:45852050-45910625	WT_Veh	WT_CL	OK	40.6505	63.396	0.64112	3.20334	5e-05	0.000463973	yes
ENSMUSG00000048612	Myof	chr19:37899035-38043577	WT_Veh	WT_CL	OK	11.1588	17.3967	0.640633	3.1932	5e-05	0.000463973	yes
ENSMUSG00000020038	Cry1	chr10:85131701-85185054	WT_Veh	WT_CL	OK	6.00475	9.35996	0.640398	2.64828	5e-05	0.000463973	yes
ENSMUSG00000056737	Capg	chr6:72544390-72562983	WT_Veh	WT_CL	OK	71.5091	111.406	0.639632	2.38031	0.0002	0.0016418	yes
ENSMUSG00000030218	Mgp	chr6:136872435-136875805	WT_Veh	WT_CL	OK	70.2367	109.37	0.638914	2.89953	5e-05	0.000463973	yes
ENSMUSG00000028370	Pappa	chr4:65124173-65357509	WT_Veh	WT_CL	OK	3.20467	4.98932	0.638666	2.96802	5e-05	0.000463973	yes
ENSMUSG00000089944	Gm8292	chr1:55248657-55363469	WT_Veh	WT_CL	OK	72.6855	113.16	0.638629	2.81181	5e-05	0.000463973	yes
ENSMUSG00000029344	Tpst2	chr5:112276690-112315361	WT_Veh	WT_CL	OK	44.2481	68.8855	0.638584	1.83724	0.0073	0.0371402	yes
ENSMUSG00000001555	Fkbp10	chr11:100415696-100441808	WT_Veh	WT_CL	OK	100.787	156.896	0.638494	2.93944	5e-05	0.000463973	yes
ENSMUSG00000026842	Abl1	chr2:31670714-31804227	WT_Veh	WT_CL	OK	24.9794	38.8801	0.638293	2.5789	5e-05	0.000463973	yes
ENSMUSG00000039361	Picalm	chr7:90130231-90209447	WT_Veh	WT_CL	OK	113.632	176.852	0.638171	3.07602	5e-05	0.000463973	yes
ENSMUSG00000048696	Mex3d	chr10:80380354-80387659	WT_Veh	WT_CL	OK	11.3725	17.6944	0.637744	2.4775	5e-05	0.000463973	yes
ENSMUSG00000022656	Pvrl3	chr16:46387705-46498525	WT_Veh	WT_CL	OK	10.4418	16.2437	0.637509	2.08426	0.00165	0.0105055	yes
ENSMUSG00000060260	Pwwp2b	chr7:139248481-139267253	WT_Veh	WT_CL	OK	4.79264	7.45465	0.637322	2.39923	0.00035	0.00270745	yes
ENSMUSG00000017716	Birc5	chr11:117849250-117855743	WT_Veh	WT_CL	OK	15.8783	24.6915	0.636955	2.43769	0.0002	0.0016418	yes
ENSMUSG00000007872	Id3	chr4:136143496-136145755	WT_Veh	WT_CL	OK	86.4149	134.377	0.636936	2.66858	5e-05	0.000463973	yes
ENSMUSG00000037563	Rps16	chr7:28350651-28352696	WT_Veh	WT_CL	OK	280.904	436.733	0.63667	3.17086	5e-05	0.000463973	yes
ENSMUSG00000001123	Lgals9	chr11:78962973-78984946	WT_Veh	WT_CL	OK	23.5577	36.6253	0.636643	2.90654	5e-05	0.000463973	yes
ENSMUSG00000024533	Spire1	chr18:67488208-67552777	WT_Veh	WT_CL	OK	9.86396	15.3338	0.636472	3.09437	5e-05	0.000463973	yes
ENSMUSG00000023191	Leprel2	chr6:124841088-124857752	WT_Veh	WT_CL	OK	18.5461	28.8256	0.636237	2.07344	0.00115	0.00771717	yes
ENSMUSG00000026663	Atf6	chr1:170704456-170867771	WT_Veh	WT_CL	OK	11.5859	18.0054	0.636061	3.17354	5e-05	0.000463973	yes
ENSMUSG00000059326	Csf2ra	chr19:61224401-61228418	WT_Veh	WT_CL	OK	5.45896	8.48364	0.636059	2.22187	0.00075	0.00530647	yes
ENSMUSG00000026341	Actr3	chr1:125392904-125435727	WT_Veh	WT_CL	OK	67.0348	104.138	0.635519	3.18185	5e-05	0.000463973	yes
ENSMUSG00000040990	Sh3kbp1	chrX:159627271-159978069	WT_Veh	WT_CL	OK	58.5671	90.9459	0.634916	2.6927	5e-05	0.000463973	yes
ENSMUSG00000041959	S100a10	chr3:93555079-93564643	WT_Veh	WT_CL	OK	212.613	329.794	0.633332	3.17173	5e-05	0.000463973	yes
ENSMUSG00000034981	Parm1	chr5:91517614-91626894	WT_Veh	WT_CL	OK	9.96136	15.449	0.633097	3.06217	5e-05	0.000463973	yes
ENSMUSG00000032834	Pwp2	chr10:78170909-78185149	WT_Veh	WT_CL	OK	6.32468	9.80593	0.632662	2.81174	5e-05	0.000463973	yes
ENSMUSG00000058013	2011-09-01	chr5:93093456-93174958	WT_Veh	WT_CL	OK	49.2555	76.3493	0.632331	3.15199	5e-05	0.000463973	yes
ENSMUSG00000021282	Eif5	chr12:111538100-111546753	WT_Veh	WT_CL	OK	104.232	161.553	0.632212	2.93663	5e-05	0.000463973	yes
ENSMUSG00000062647	Rpl7a	chr2:26910763-26913318	WT_Veh	WT_CL	OK	653.477	1012.65	0.631927	2.36762	0.00035	0.00270745	yes
ENSMUSG00000004929	Thop1	chr10:81070034-81082559	WT_Veh	WT_CL	OK	19.4397	30.1197	0.631701	2.25818	0.00075	0.00530647	yes
ENSMUSG00000037015	Tmem185b	chr1:119526424-119528224	WT_Veh	WT_CL	OK	11.0824	17.1598	0.630764	2.62219	5e-05	0.000463973	yes
ENSMUSG00000056952	Tatdn2	chr6:113697049-113711069	WT_Veh	WT_CL	OK	32.0494	49.6233	0.630719	2.37989	0.00035	0.00270745	yes
ENSMUSG00000007892	Rplp1	chr9:61913283-61914538	WT_Veh	WT_CL	OK	1747.68	2705.97	0.630702	3.02121	5e-05	0.000463973	yes
ENSMUSG00000032803	Cdv3	chr9:103353101-103365780	WT_Veh	WT_CL	OK	35.4292	54.8318	0.630077	3.12112	5e-05	0.000463973	yes
ENSMUSG00000025289	Prdx4	chrX:155323917-155340754	WT_Veh	WT_CL	OK	35.8007	55.4028	0.629971	2.86418	5e-05	0.000463973	yes
ENSMUSG00000031963	Bmper	chr9:23223075-23485202	WT_Veh	WT_CL	OK	14.9865	23.1875	0.629685	3.06345	5e-05	0.000463973	yes
ENSMUSG00000022575	Gsdmd	chr15:75862338-75867404	WT_Veh	WT_CL	OK	8.72276	13.4955	0.629618	2.54749	0.0002	0.0016418	yes
ENSMUSG00000042367	Gjb3	chr4:127325234-127330844	WT_Veh	WT_CL	OK	3.49031	5.39911	0.629365	1.86676	0.00425	0.0236062	yes
ENSMUSG00000068196	Col8a1	chr16:57624257-57754737	WT_Veh	WT_CL	OK	9.9952	15.459	0.629141	3.02345	5e-05	0.000463973	yes
ENSMUSG00000020230	Prmt2	chr10:76207221-76237865	WT_Veh	WT_CL	OK	5.96438	9.22372	0.628978	2.04482	0.0018	0.0113108	yes
ENSMUSG00000024909	Efemp2	chr19:5473972-5481853	WT_Veh	WT_CL	OK	423.544	654.594	0.628088	1.71088	0.00895	0.0440661	yes
ENSMUSG00000036256	Igfbp7	chr5:77310146-77408045	WT_Veh	WT_CL	OK	456.411	705.265	0.62783	2.8203	5e-05	0.000463973	yes
ENSMUSG00000024048	Myl12a	chr17:70853766-71475343	WT_Veh	WT_CL	OK	469.814	725.974	0.627828	2.1823	0.0012	0.00799091	yes
ENSMUSG00000052512	Nav2	chr7:49246188-49610087	WT_Veh	WT_CL	OK	1.92699	2.97701	0.627515	2.76822	5e-05	0.000463973	yes
ENSMUSG00000032902	Slc16a1	chr3:104638667-104658462	WT_Veh	WT_CL	OK	18.9944	29.3167	0.62615	3.10012	5e-05	0.000463973	yes
ENSMUSG00000027907	S100a11	chr3:93520487-93526287	WT_Veh	WT_CL	OK	831.285	1282.8	0.625882	3.10462	5e-05	0.000463973	yes
ENSMUSG00000038943	Prc1	chr7:80294449-80316259	WT_Veh	WT_CL	OK	18.2632	28.1773	0.625589	1.85012	0.00315	0.0183531	yes
ENSMUSG00000025584	Pde8a	chr7:81213595-81334533	WT_Veh	WT_CL	OK	11.2105	17.2936	0.625392	2.69387	5e-05	0.000463973	yes
ENSMUSG00000024691	Fam111a	chr19:12545739-12596566	WT_Veh	WT_CL	OK	8.92388	13.7563	0.624355	2.76763	5e-05	0.000463973	yes
ENSMUSG00000024498	Tcerg1	chr18:42511509-42575551	WT_Veh	WT_CL	OK	17.162	26.4532	0.624227	3.09172	5e-05	0.000463973	yes
ENSMUSG00000045962	Wnk1	chr6:119923968-120038672	WT_Veh	WT_CL	OK	43.7576	67.4358	0.62398	1.81883	0.0032	0.0185833	yes
ENSMUSG00000006442	Srm	chr4:148591502-148594993	WT_Veh	WT_CL	OK	138.039	212.699	0.623738	2.07998	0.00135	0.00886179	yes
ENSMUSG00000019814	Ltv1	chr10:13178639-13193137	WT_Veh	WT_CL	OK	13.496	20.794	0.62364	2.78352	5e-05	0.000463973	yes
ENSMUSG00000040857	Erf	chr7:25242560-25250761	WT_Veh	WT_CL	OK	15.0706	23.2148	0.623303	2.08423	0.00105	0.00712715	yes
ENSMUSG00000068566	Myadm	chr7:3289037-3299345	WT_Veh	WT_CL	OK	222.58	342.829	0.623168	2.97162	5e-05	0.000463973	yes
ENSMUSG00000029777	Gars	chr6:55038000-55079504	WT_Veh	WT_CL	OK	111.033	170.967	0.622731	3.09365	5e-05	0.000463973	yes
ENSMUSG00000028031	Dkk2	chr3:132085291-132180293	WT_Veh	WT_CL	OK	2.67992	4.12565	0.62243	2.29209	0.0004	0.00304894	yes
ENSMUSG00000024074	Crim1	chr17:78200247-78376592	WT_Veh	WT_CL	OK	13.4212	20.6613	0.622416	3.09502	5e-05	0.000463973	yes
ENSMUSG00000078794	Dact3	chr7:16875316-16887301	WT_Veh	WT_CL	OK	7.05468	10.8589	0.62223	2.56157	5e-05	0.000463973	yes
ENSMUSG00000020349	Ppp2ca	chr11:51949881-52286179	WT_Veh	WT_CL	OK	43.8213	67.4445	0.622068	1.38394	0.0056	0.0297424	yes
ENSMUSG00000025290	Rps24	chr14:24490680-24496146	WT_Veh	WT_CL	OK	911.854	1403.2	0.621842	2.86921	5e-05	0.000463973	yes
ENSMUSG00000041438	Cirh1a	chr8:106893639-106923093	WT_Veh	WT_CL	OK	34.337	52.8298	0.621589	3.0715	5e-05	0.000463973	yes
ENSMUSG00000062825	Actg1	chr11:120345689-120348542	WT_Veh	WT_CL	OK	61.4681	94.5243	0.620846	1.87067	0.0043	0.023839	yes
ENSMUSG00000014813	Stc1	chr14:69029288-69041401	WT_Veh	WT_CL	OK	1.37675	2.1169	0.620686	1.8114	0.00675	0.0347737	yes
ENSMUSG00000022594	Lynx1	chr15:74747855-74752979	WT_Veh	WT_CL	OK	6.03653	9.2803	0.620454	2.75187	5e-05	0.000463973	yes
ENSMUSG00000053158	Fes	chr7:80377757-80387946	WT_Veh	WT_CL	OK	1.58742	2.44006	0.62023	1.78053	0.007	0.0358446	yes
ENSMUSG00000032435	Dync1li1	chr9:114688789-114724302	WT_Veh	WT_CL	OK	32.5637	50.0455	0.619975	3.08776	5e-05	0.000463973	yes
ENSMUSG00000049323	Smcr8	chr11:60777524-60811718	WT_Veh	WT_CL	OK	5.71817	8.78322	0.619195	2.66722	5e-05	0.000463973	yes
ENSMUSG00000024989	Cep55	chr19:38055024-38074425	WT_Veh	WT_CL	OK	3.20053	4.916	0.619173	2.1033	0.00145	0.00940524	yes
ENSMUSG00000053581	Zfand2a	chr5:139471210-139484549	WT_Veh	WT_CL	OK	13.2164	20.2973	0.618957	2.08782	0.00525	0.0281913	yes
ENSMUSG00000001175	Calm1	chr12:100199434-100209814	WT_Veh	WT_CL	OK	194.121	298.085	0.618767	1.66385	0.00945	0.0461022	yes
ENSMUSG00000028517	Ppap2b	chr4:105157346-105232764	WT_Veh	WT_CL	OK	93.5432	143.614	0.618495	3.06066	5e-05	0.000463973	yes
ENSMUSG00000040565	Btaf1	chr19:36926078-37012752	WT_Veh	WT_CL	OK	10.7418	16.4877	0.618159	3.0687	5e-05	0.000463973	yes
ENSMUSG00000023452	Pisd	chr5:32736300-32854256	WT_Veh	WT_CL	OK	29.4131	45.1113	0.61703	2.45633	0.0002	0.0016418	yes
ENSMUSG00000028044	Cks1b	chr3:89415471-89418383	WT_Veh	WT_CL	OK	60.559	92.8772	0.616984	2.24917	0.0004	0.00304894	yes
ENSMUSG00000026797	Stxbp1	chr2:32787601-32848168	WT_Veh	WT_CL	OK	5.81433	8.91638	0.616846	2.6495	5e-05	0.000463973	yes
ENSMUSG00000034807	Glt25d1	chr8:71611023-71671757	WT_Veh	WT_CL	OK	63.5476	97.4096	0.616226	3.04665	5e-05	0.000463973	yes
ENSMUSG00000005481	Ddx39	chr8:83715176-83741326	WT_Veh	WT_CL	OK	30.7766	47.1194	0.614489	2.09411	0.00115	0.00771717	yes
ENSMUSG00000024050	Wiz	chr17:32354054-32389401	WT_Veh	WT_CL	OK	13.7533	21.0553	0.614411	2.66523	5e-05	0.000463973	yes
ENSMUSG00000030782	Tgfb1i1	chr7:128246811-128253712	WT_Veh	WT_CL	OK	79.6534	121.899	0.613883	2.99573	5e-05	0.000463973	yes
ENSMUSG00000028191	Bcl10	chr3:145924377-145934283	WT_Veh	WT_CL	OK	31.1656	47.6937	0.613846	2.95569	5e-05	0.000463973	yes
ENSMUSG00000032316	Clk3	chr9:57708539-57765860	WT_Veh	WT_CL	OK	11.5778	17.7171	0.613779	2.25651	0.0009	0.00622448	yes
ENSMUSG00000032366	Tpm1	chr9:67022589-67049406	WT_Veh	WT_CL	OK	393.84	602.419	0.613158	2.73823	5e-05	0.000463973	yes
ENSMUSG00000066232	Ipo7	chr7:110018424-110055114	WT_Veh	WT_CL	OK	50.4399	77.1271	0.612671	3.07424	5e-05	0.000463973	yes
ENSMUSG00000036564	Ndrg4	chr8:95676979-95715119	WT_Veh	WT_CL	OK	30.3822	46.4343	0.611964	1.89968	0.00305	0.017815	yes
ENSMUSG00000040322	Slc25a24	chr3:109123148-109168457	WT_Veh	WT_CL	OK	12.2034	18.6344	0.61069	2.85975	5e-05	0.000463973	yes
ENSMUSG00000029614	Rpl6	chr5:121204480-121209241	WT_Veh	WT_CL	OK	312.252	476.557	0.609938	2.13328	0.0011	0.00742215	yes
ENSMUSG00000025869	Nop16	chr13:54584184-54590090	WT_Veh	WT_CL	OK	21.757	33.1939	0.609441	2.26505	0.00055	0.00404732	yes
ENSMUSG00000028048	Gba	chr3:89202927-89208681	WT_Veh	WT_CL	OK	22.6475	34.5519	0.609417	2.8749	5e-05	0.000463973	yes
ENSMUSG00000010608	Rbm25	chr12:83632233-83683123	WT_Veh	WT_CL	OK	19.9784	30.4635	0.608641	3.03938	5e-05	0.000463973	yes
ENSMUSG00000044533	Rps2	chr17:24718115-24721929	WT_Veh	WT_CL	OK	894.68	1363.97	0.60837	2.53104	5e-05	0.000463973	yes
ENSMUSG00000019943	Atp2b1	chr10:98915151-99026143	WT_Veh	WT_CL	OK	7.68757	11.7021	0.606163	2.94053	5e-05	0.000463973	yes
ENSMUSG00000000957	Mmp14	chr14:54431603-54441258	WT_Veh	WT_CL	OK	98.482	149.823	0.60533	3.01873	5e-05	0.000463973	yes
ENSMUSG00000034462	Pkd2	chr5:104459449-104505819	WT_Veh	WT_CL	OK	24.0337	36.5531	0.604937	3.00378	5e-05	0.000463973	yes
ENSMUSG00000016918	Sulf1	chr1:12692429-12860371	WT_Veh	WT_CL	OK	17.1851	26.1343	0.604789	2.98921	5e-05	0.000463973	yes
ENSMUSG00000068882	Ssb	chr2:69861561-69885615	WT_Veh	WT_CL	OK	95.8234	145.699	0.604542	2.23568	0.00055	0.00404732	yes
ENSMUSG00000028494	Plin2	chr4:86648385-86670060	WT_Veh	WT_CL	OK	925.143	1405.85	0.603692	2.31536	0.0004	0.00304894	yes
ENSMUSG00000024270	Slc39a6	chr18:24579880-24603817	WT_Veh	WT_CL	OK	19.6718	29.8801	0.603053	2.37658	0.0001	0.000880505	yes
ENSMUSG00000030588	Yif1b	chr7:29238328-29248432	WT_Veh	WT_CL	OK	57.2269	86.9008	0.602677	2.80708	5e-05	0.000463973	yes
ENSMUSG00000019487	Trip10	chr17:57249450-57263697	WT_Veh	WT_CL	OK	30.6084	46.4701	0.602374	2.97781	5e-05	0.000463973	yes
ENSMUSG00000002014	Ssr4	chrX:73787027-73790830	WT_Veh	WT_CL	OK	127.293	193.194	0.601897	2.66501	5e-05	0.000463973	yes
ENSMUSG00000020458	Rtn4	chr11:29692946-30026033	WT_Veh	WT_CL	OK	476.228	722.747	0.601838	2.19663	0.0006	0.00436017	yes
ENSMUSG00000021877	Arf4	chr14:26579577-26669883	WT_Veh	WT_CL	OK	288.081	437.163	0.601698	2.1101	0.00015	0.00126998	yes
ENSMUSG00000026134	Prim2	chr1:33453810-33669786	WT_Veh	WT_CL	OK	3.37066	5.11424	0.60149	1.89835	0.00385	0.0217224	yes
ENSMUSG00000028937	Acot7	chr4:152178133-152271855	WT_Veh	WT_CL	OK	49.073	74.4546	0.601434	2.95272	5e-05	0.000463973	yes
ENSMUSG00000007476	Lrrc8a	chr2:30237492-30344266	WT_Veh	WT_CL	OK	17.2739	26.2076	0.60139	1.70463	0.00995	0.0480595	yes
ENSMUSG00000037536	Fbxo34	chr14:47472560-47531962	WT_Veh	WT_CL	OK	7.54227	11.4404	0.601068	2.62654	5e-05	0.000463973	yes
ENSMUSG00000074925	Ptar1	chr19:23687399-23721129	WT_Veh	WT_CL	OK	2.99684	4.54552	0.601003	1.8466	0.0052	0.0279737	yes
ENSMUSG00000001700	Gramd3	chr18:56432131-56503792	WT_Veh	WT_CL	OK	9.62356	14.5919	0.60053	2.65825	0.0001	0.000880505	yes
ENSMUSG00000022855	Senp2	chr16:22009483-22049269	WT_Veh	WT_CL	OK	15.7975	23.9477	0.600189	2.96827	5e-05	0.000463973	yes
ENSMUSG00000033016	Nfatc1	chr18:80606204-80713071	WT_Veh	WT_CL	OK	6.07276	9.20389	0.599891	2.68626	0.0001	0.000880505	yes
ENSMUSG00000029840	Mtpn	chr6:35508905-35539888	WT_Veh	WT_CL	OK	96.2905	145.923	0.599741	2.94552	5e-05	0.000463973	yes
ENSMUSG00000049439	Cyp20a1	chr1:60343322-60388060	WT_Veh	WT_CL	OK	19.7667	29.9414	0.599071	2.49631	0.0001	0.000880505	yes
ENSMUSG00000032172	Olfm2	chr9:20667985-20728219	WT_Veh	WT_CL	OK	7.11224	10.7682	0.5984	2.17543	0.001	0.00682755	yes
ENSMUSG00000027868	Tbx15	chr3:99240380-99354259	WT_Veh	WT_CL	OK	16.3632	24.7563	0.597336	2.63544	5e-05	0.000463973	yes
ENSMUSG00000031422	Morf4l2	chrX:136732941-136803364	WT_Veh	WT_CL	OK	184.158	278.601	0.597257	2.37812	5e-05	0.000463973	yes
ENSMUSG00000042747	Krtcap2	chr3:89234176-89249722	WT_Veh	WT_CL	OK	131.488	198.824	0.596563	2.68854	5e-05	0.000463973	yes
ENSMUSG00000067367	Lyar	chr5:38220469-38234306	WT_Veh	WT_CL	OK	27.3463	41.3368	0.596079	2.41164	0.0001	0.000880505	yes
ENSMUSG00000091243	Vgll3	chr16:65815632-65863057	WT_Veh	WT_CL	OK	43.8418	66.2679	0.596002	2.98673	5e-05	0.000463973	yes
ENSMUSG00000042804	Gpr153	chr4:152274231-152285337	WT_Veh	WT_CL	OK	12.1429	18.3533	0.595925	1.90665	0.00885	0.0436271	yes
ENSMUSG00000047710	Zfp828	chr8:13869640-13881639	WT_Veh	WT_CL	OK	12.7926	19.3104	0.594071	2.64147	5e-05	0.000463973	yes
ENSMUSG00000031548	Sfrp1	chr8:23411501-23449632	WT_Veh	WT_CL	OK	83.2462	125.649	0.593942	2.87119	5e-05	0.000463973	yes
ENSMUSG00000003534	Ddr1	chr17:35681566-35708244	WT_Veh	WT_CL	OK	25.8574	39.0261	0.593864	2.70836	5e-05	0.000463973	yes
ENSMUSG00000037725	Ckap2	chr8:22168151-22185819	WT_Veh	WT_CL	OK	3.81796	5.7586	0.592918	2.1591	0.00105	0.00712715	yes
ENSMUSG00000036461	Elf1	chr14:79459936-79582476	WT_Veh	WT_CL	OK	14.0446	21.1824	0.592851	2.55594	5e-05	0.000463973	yes
ENSMUSG00000038264	Sema7a	chr9:57940112-57962864	WT_Veh	WT_CL	OK	14.9641	22.5649	0.592577	2.811	5e-05	0.000463973	yes
ENSMUSG00000073702	Rpl31	chr1:39367850-39478747	WT_Veh	WT_CL	OK	101.449	152.899	0.591827	2.90686	5e-05	0.000463973	yes
ENSMUSG00000035441	Myo1d	chr11:80482125-80780025	WT_Veh	WT_CL	OK	6.73085	10.1417	0.591432	2.76805	5e-05	0.000463973	yes
ENSMUSG00000026042	Col5a2	chr1:45374320-45503282	WT_Veh	WT_CL	OK	99.8275	150.372	0.591025	2.58452	5e-05	0.000463973	yes
ENSMUSG00000001020	S100a4	chr3:90603769-90606045	WT_Veh	WT_CL	OK	1206.68	1817.33	0.590773	2.70598	5e-05	0.000463973	yes
ENSMUSG00000020810	Cygb	chr11:116645594-116668389	WT_Veh	WT_CL	OK	19.6261	29.5562	0.590685	2.79518	5e-05	0.000463973	yes
ENSMUSG00000025921	Rdh10	chr1:16105773-16133734	WT_Veh	WT_CL	OK	6.66831	10.04	0.590363	2.44183	0.00015	0.00126998	yes
ENSMUSG00000032383	Ppib	chr9:66060168-66069731	WT_Veh	WT_CL	OK	250.265	376.557	0.589414	2.9475	5e-05	0.000463973	yes
ENSMUSG00000025024	Smndc1	chr19:53379213-53390573	WT_Veh	WT_CL	OK	16.9397	25.4837	0.589168	2.73373	5e-05	0.000463973	yes
ENSMUSG00000038611	Phrf1	chr7:141228783-141266481	WT_Veh	WT_CL	OK	20.2711	30.4913	0.588974	1.74607	0.00635	0.0330166	yes
ENSMUSG00000027342	Pcna	chr2:132249161-132253314	WT_Veh	WT_CL	OK	18.4271	27.7088	0.588515	2.46656	0.00025	0.00200032	yes
ENSMUSG00000030744	Rps3	chr7:99477895-99483738	WT_Veh	WT_CL	OK	131.844	198.099	0.587392	2.79431	5e-05	0.000463973	yes
ENSMUSG00000040297	Suco	chr1:161816111-161876661	WT_Veh	WT_CL	OK	5.28378	7.93586	0.586815	2.71457	0.0001	0.000880505	yes
ENSMUSG00000021374	Nup153	chr13:46679901-46727849	WT_Veh	WT_CL	OK	11.0138	16.5418	0.586804	2.88482	5e-05	0.000463973	yes
ENSMUSG00000041453	Rpl21	chr5:146832889-146837032	WT_Veh	WT_CL	OK	348.785	523.791	0.586653	2.90957	5e-05	0.000463973	yes
ENSMUSG00000027613	Eif6	chr2:155819831-155834854	WT_Veh	WT_CL	OK	155.296	233.143	0.586193	2.14371	0.00075	0.00530647	yes
ENSMUSG00000016382	Pls3	chrX:75785653-75875182	WT_Veh	WT_CL	OK	43.766	65.6597	0.585199	2.92726	5e-05	0.000463973	yes
ENSMUSG00000040133	Gpr176	chr2:118277109-118373419	WT_Veh	WT_CL	OK	26.8226	40.2286	0.584774	2.92341	5e-05	0.000463973	yes
ENSMUSG00000072214	2005-09-01	chr16:18620318-18629938	WT_Veh	WT_CL	OK	15.9063	23.8523	0.584532	2.53136	0.0001	0.000880505	yes
ENSMUSG00000079139	Gm4204	chr1:135232044-135233404	WT_Veh	WT_CL	OK	11.2963	16.9352	0.584175	2.33787	0.00015	0.00126998	yes
ENSMUSG00000038279	Nop2	chr6:125131882-125144753	WT_Veh	WT_CL	OK	32.7314	49.061	0.5839	2.9144	5e-05	0.000463973	yes
ENSMUSG00000026159	Agfg1	chr1:82839445-82896275	WT_Veh	WT_CL	OK	22.1472	33.1712	0.582802	2.84284	5e-05	0.000463973	yes
ENSMUSG00000024423	Impact	chr18:12972251-12992948	WT_Veh	WT_CL	OK	23.519	35.2205	0.582589	2.8889	5e-05	0.000463973	yes
ENSMUSG00000041390	Mdfic	chr6:15720660-15802165	WT_Veh	WT_CL	OK	22.4803	33.6607	0.582404	2.50756	0.0001	0.000880505	yes
ENSMUSG00000032531	Amotl2	chr9:102716671-102733418	WT_Veh	WT_CL	OK	109.233	163.483	0.58174	1.71734	0.0026	0.0155246	yes
ENSMUSG00000019254	Ppp1r12c	chr7:4481519-4501680	WT_Veh	WT_CL	OK	54.2965	81.2552	0.581602	2.23129	0.0008	0.00561179	yes
ENSMUSG00000041577	Prelp	chr1:133897198-133921414	WT_Veh	WT_CL	OK	83.887	125.482	0.580964	2.50501	0.0001	0.000880505	yes
ENSMUSG00000022299	Slc25a32	chr15:39094190-39112716	WT_Veh	WT_CL	OK	6.47914	9.69132	0.580892	2.41241	0.00035	0.00270745	yes
ENSMUSG00000025212	Sfxn3	chr19:45047575-45056383	WT_Veh	WT_CL	OK	21.3577	31.9405	0.580627	2.82583	5e-05	0.000463973	yes
ENSMUSG00000031207	Msn	chrX:96096041-96168552	WT_Veh	WT_CL	OK	199.615	298.523	0.580619	2.67187	0.0001	0.000880505	yes
ENSMUSG00000003363	Pld3	chr7:27531999-27553218	WT_Veh	WT_CL	OK	81.3742	121.691	0.580585	1.95181	0.00225	0.0137009	yes
ENSMUSG00000019467	Arhgef25	chr10:127182520-127190054	WT_Veh	WT_CL	OK	6.80466	10.1702	0.579747	2.34426	0.0005	0.00371895	yes
ENSMUSG00000051579	Tceal8	chrX:136168983-136172342	WT_Veh	WT_CL	OK	65.5883	98.0068	0.579442	2.31011	0.0003	0.00236321	yes
ENSMUSG00000009647	Ccdc109a	chr10:59446983-59616692	WT_Veh	WT_CL	OK	7.95787	11.8842	0.578589	2.43754	0.00015	0.00126998	yes
ENSMUSG00000069565	Dazap1	chr10:80261485-80288408	WT_Veh	WT_CL	OK	53.5289	79.9262	0.57835	2.04441	0.00125	0.00828647	yes
ENSMUSG00000057637	Prdm2	chr4:143107390-143212995	WT_Veh	WT_CL	OK	7.6416	11.4028	0.577444	2.60086	5e-05	0.000463973	yes
ENSMUSG00000022263	Trio	chr15:27730651-28025848	WT_Veh	WT_CL	OK	2.69174	4.01223	0.575867	2.6678	5e-05	0.000463973	yes
ENSMUSG00000031134	Rbmx	chrX:57383529-57393036	WT_Veh	WT_CL	OK	9.39848	14.0066	0.575612	2.35709	0.0002	0.0016418	yes
ENSMUSG00000022816	Fstl1	chr16:37776872-37836514	WT_Veh	WT_CL	OK	261.505	389.69	0.575487	1.86569	5e-05	0.000463973	yes
ENSMUSG00000024966	Stip1	chr19:7020695-7040026	WT_Veh	WT_CL	OK	29.8652	44.4802	0.574698	2.83634	5e-05	0.000463973	yes
ENSMUSG00000062248	Cks2	chr13:51645231-51650660	WT_Veh	WT_CL	OK	19.0461	28.3604	0.574384	2.06315	0.00175	0.0110452	yes
ENSMUSG00000019188	H13	chr2:152669460-152708670	WT_Veh	WT_CL	OK	132.82	197.719	0.573971	2.54549	0.0001	0.000880505	yes
ENSMUSG00000006342	Susd2	chr10:75636618-75644008	WT_Veh	WT_CL	OK	3.24896	4.83605	0.573853	2.04504	0.0016	0.0102357	yes
ENSMUSG00000035357	Pdzrn3	chr6:101149608-101377897	WT_Veh	WT_CL	OK	16.5678	24.6569	0.573612	2.81942	5e-05	0.000463973	yes
ENSMUSG00000002718	Cse1l	chr2:166906039-166946389	WT_Veh	WT_CL	OK	25.8188	38.4232	0.573553	2.00558	0.00175	0.0110452	yes
ENSMUSG00000032399	Rpl4	chr9:64173386-64178562	WT_Veh	WT_CL	OK	562.418	836.527	0.572771	2.65463	5e-05	0.000463973	yes
ENSMUSG00000027248	Pdia3	chr2:121392630-121438687	WT_Veh	WT_CL	OK	303.052	450.741	0.572734	2.02297	0.0016	0.0102357	yes
ENSMUSG00000061048	Cdh3	chr8:106510912-106556908	WT_Veh	WT_CL	OK	1.31794	1.95844	0.571419	1.70825	0.00825	0.0411274	yes
ENSMUSG00000075254	Heg1	chr16:33684465-33819934	WT_Veh	WT_CL	OK	24.5199	36.4334	0.571312	1.54851	0.00035	0.00270745	yes
ENSMUSG00000040998	Npnt	chr3:132881744-132950291	WT_Veh	WT_CL	OK	10.319	15.3324	0.571281	1.71781	0.0099	0.0478441	yes
ENSMUSG00000036943	Rab8b	chr9:66843671-66919705	WT_Veh	WT_CL	OK	10.1685	15.1081	0.571223	2.71544	5e-05	0.000463973	yes
ENSMUSG00000053801	Grwd1	chr7:45825226-45830944	WT_Veh	WT_CL	OK	13.9158	20.6635	0.57036	2.32998	0.00055	0.00404732	yes
ENSMUSG00000048039	Isg20l2	chr3:87919505-87940686	WT_Veh	WT_CL	OK	13.0695	19.4048	0.570213	1.71099	0.0088	0.0434048	yes
ENSMUSG00000031681	Smad1	chr8:79338394-79399518	WT_Veh	WT_CL	OK	10.2658	15.2368	0.569711	2.60284	0.0001	0.000880505	yes
ENSMUSG00000018102	Hist1h2bc	chr13:23684198-23692488	WT_Veh	WT_CL	OK	194.85	289.135	0.56938	2.83919	5e-05	0.000463973	yes
ENSMUSG00000026586	Prrx1	chr1:163245115-163313710	WT_Veh	WT_CL	OK	79.3185	117.695	0.569329	2.77857	5e-05	0.000463973	yes
ENSMUSG00000033386	Frrs1	chr3:116878226-116903750	WT_Veh	WT_CL	OK	5.29786	7.86043	0.5692	2.18797	0.00115	0.00771717	yes
ENSMUSG00000058799	Nap1l1	chr10:111473191-111498142	WT_Veh	WT_CL	OK	144.939	215.023	0.569043	2.57752	5e-05	0.000463973	yes
ENSMUSG00000020873	Slc35b1	chr11:95384691-95391776	WT_Veh	WT_CL	OK	50.3009	74.5942	0.568481	2.47249	0.0003	0.00236321	yes
ENSMUSG00000035704	Alg8	chr7:97371605-97392153	WT_Veh	WT_CL	OK	12.6497	18.7567	0.5683	1.72973	0.00705	0.0360381	yes
ENSMUSG00000028333	Anp32b	chr4:46450901-46472657	WT_Veh	WT_CL	OK	72.9473	108.143	0.568007	2.85805	5e-05	0.000463973	yes
ENSMUSG00000037679	Inf2	chr12:112588783-112615556	WT_Veh	WT_CL	OK	14.1359	20.9483	0.56747	2.80015	5e-05	0.000463973	yes
ENSMUSG00000021109	Hif1a	chr12:73901374-73949785	WT_Veh	WT_CL	OK	37.5925	55.6682	0.566409	2.18539	0.00025	0.00200032	yes
ENSMUSG00000002983	Relb	chr7:19606216-19629438	WT_Veh	WT_CL	OK	13.7977	20.4218	0.565678	2.15	0.0007	0.00500228	yes
ENSMUSG00000028066	Pmf1	chr3:88394142-88410316	WT_Veh	WT_CL	OK	11.3909	16.8592	0.565646	2.04792	0.00185	0.0115921	yes
ENSMUSG00000021266	Wars	chr12:108860029-108894174	WT_Veh	WT_CL	OK	25.0156	37.0121	0.565169	2.11581	0.00075	0.00530647	yes
ENSMUSG00000037012	Hk1	chr10:62268854-62379908	WT_Veh	WT_CL	OK	15.5765	23.0343	0.564419	2.09978	0.0015	0.00968273	yes
ENSMUSG00000024312	Wdr46	chr17:33940659-33949695	WT_Veh	WT_CL	OK	19.3684	28.6343	0.564034	2.43691	0.00015	0.00126998	yes
ENSMUSG00000000275	Trim25	chr11:88999375-89020293	WT_Veh	WT_CL	OK	15.8198	23.3875	0.564006	2.35865	0.0002	0.0016418	yes
ENSMUSG00000009555	Cdk9	chr2:32705783-32713076	WT_Veh	WT_CL	OK	54.8681	81.0839	0.563449	1.77808	0.00515	0.0277655	yes
ENSMUSG00000051316	Taf7	chr18:37640901-37644204	WT_Veh	WT_CL	OK	1.942	2.8664	0.5617	1.68558	0.00835	0.0415276	yes
ENSMUSG00000015305	Sash1	chr10:8722218-8886880	WT_Veh	WT_CL	OK	28.018	41.3318	0.560901	2.80535	5e-05	0.000463973	yes
ENSMUSG00000020260	Pofut2	chr10:77259299-77269586	WT_Veh	WT_CL	OK	54.8756	80.9113	0.560176	2.81424	5e-05	0.000463973	yes
ENSMUSG00000061479	Snrpa	chr7:27187004-27205386	WT_Veh	WT_CL	OK	51.8722	76.4599	0.559742	1.81401	0.00515	0.0277655	yes
ENSMUSG00000032925	Itgbl1	chr14:123659970-123975618	WT_Veh	WT_CL	OK	5.70221	8.40494	0.559717	2.3326	0.00055	0.00404732	yes
ENSMUSG00000032624	Eml4	chr17:83350930-83480361	WT_Veh	WT_CL	OK	4.68769	6.90567	0.558903	2.49471	0.00015	0.00126998	yes
ENSMUSG00000057841	Rpl32	chr6:115805504-115808747	WT_Veh	WT_CL	OK	306.296	451.191	0.558814	2.79114	5e-05	0.000463973	yes
ENSMUSG00000070544	Top1	chr2:160645887-160722764	WT_Veh	WT_CL	OK	29.9348	44.0645	0.557796	2.51043	0.0001	0.000880505	yes
ENSMUSG00000040952	Rps19	chr7:24884370-24889806	WT_Veh	WT_CL	OK	465.057	684.509	0.557663	2.3721	0.0001	0.000880505	yes
ENSMUSG00000032518	Rpsa	chr9:120127765-120132369	WT_Veh	WT_CL	OK	268.116	394.585	0.557478	2.68855	5e-05	0.000463973	yes
ENSMUSG00000020687	Cdc27	chr11:104502744-104550620	WT_Veh	WT_CL	OK	13.5361	19.9166	0.557156	2.22758	0.00035	0.00270745	yes
ENSMUSG00000036022	Fam122b	chrX:53243414-53269805	WT_Veh	WT_CL	OK	2.86143	4.20594	0.55569	1.91002	0.0035	0.0200596	yes
ENSMUSG00000026701	Prdx6	chr1:161240111-161251219	WT_Veh	WT_CL	OK	150.853	221.642	0.555088	2.43298	5e-05	0.000463973	yes
ENSMUSG00000032218	Ccnb2	chr9:70407688-70421554	WT_Veh	WT_CL	OK	3.97894	5.84512	0.55485	1.69823	0.00755	0.0381447	yes
ENSMUSG00000042659	Arrdc4	chr7:68737044-68749241	WT_Veh	WT_CL	OK	7.9815	11.7229	0.554593	1.74828	0.0093	0.0455159	yes
ENSMUSG00000031832	Taf1c	chr8:119575234-119605222	WT_Veh	WT_CL	OK	3.26135	4.78473	0.552969	1.77688	0.00345	0.0198013	yes
ENSMUSG00000004846	Plod3	chr5:136982163-136996648	WT_Veh	WT_CL	OK	222.572	326.496	0.552794	1.86318	0.0034	0.0195422	yes
ENSMUSG00000034430	Zxdc	chr6:90369491-90403490	WT_Veh	WT_CL	OK	10.1337	14.8609	0.552355	2.59497	0.0002	0.0016418	yes
ENSMUSG00000055991	Zkscan5	chr5:145204561-145221750	WT_Veh	WT_CL	OK	5.86514	8.60093	0.552326	1.72878	0.0059	0.0310821	yes
ENSMUSG00000046062	Ppp1r15b	chr1:133131142-133139783	WT_Veh	WT_CL	OK	37.8392	55.481	0.55211	2.70839	5e-05	0.000463973	yes
ENSMUSG00000019889	Ptprk	chr10:28074819-28597397	WT_Veh	WT_CL	OK	3.34193	4.8998	0.552042	2.38452	0.00025	0.00200032	yes
ENSMUSG00000026574	Dpt	chr1:164796731-164824266	WT_Veh	WT_CL	OK	41.0809	60.2086	0.551502	2.69583	5e-05	0.000463973	yes
ENSMUSG00000039476	Prrx2	chr2:30834971-30881241	WT_Veh	WT_CL	OK	31.3457	45.9253	0.551022	2.03454	0.0017	0.010768	yes
ENSMUSG00000027472	Pdrg1	chr2:153008889-153015427	WT_Veh	WT_CL	OK	48.9489	71.6999	0.550694	1.96398	0.00185	0.0115921	yes
ENSMUSG00000021556	Golm1	chr13:59634995-59675784	WT_Veh	WT_CL	OK	6.74248	9.87583	0.550623	2.46847	5e-05	0.000463973	yes
ENSMUSG00000033436	Armcx2	chrX:134804144-134809221	WT_Veh	WT_CL	OK	11.0267	16.1494	0.550486	1.88921	0.0016	0.0102357	yes
ENSMUSG00000029817	Tra2a	chr6:49243920-49264052	WT_Veh	WT_CL	OK	24.693	36.1587	0.550238	2.59005	0.0001	0.000880505	yes
ENSMUSG00000041084	Ostc	chr3:130695920-130709444	WT_Veh	WT_CL	OK	53.278	78.0013	0.549957	2.62553	5e-05	0.000463973	yes
ENSMUSG00000018593	Sparc	chr11:55394499-55420080	WT_Veh	WT_CL	OK	2020.38	2957.7	0.549851	1.76659	0.00525	0.0281913	yes
ENSMUSG00000063160	Numbl	chr7:27233022-27282144	WT_Veh	WT_CL	OK	37.0019	54.1268	0.548745	1.9333	0.00075	0.00530647	yes
ENSMUSG00000030056	Isy1	chr6:87818446-87838759	WT_Veh	WT_CL	OK	8.24021	12.0348	0.546455	2.09362	0.0014	0.00912908	yes
ENSMUSG00000020571	Pdia6	chr12:17266544-17329359	WT_Veh	WT_CL	OK	166.173	242.687	0.546407	2.299	0.0002	0.0016418	yes
ENSMUSG00000051223	Bzw1	chr1:58393135-58406548	WT_Veh	WT_CL	OK	102.118	148.925	0.54435	2.70254	5e-05	0.000463973	yes
ENSMUSG00000022892	App	chr16:84954439-85173707	WT_Veh	WT_CL	OK	88.8125	129.454	0.543606	2.68818	5e-05	0.000463973	yes
ENSMUSG00000022052	Ppp2r2a	chr14:67014056-67072471	WT_Veh	WT_CL	OK	17.8665	26.0341	0.543146	2.67682	5e-05	0.000463973	yes
ENSMUSG00000067148	Polr1c	chr17:46243919-46248054	WT_Veh	WT_CL	OK	12.8578	18.7314	0.542817	1.75815	0.0062	0.0323583	yes
ENSMUSG00000025225	Nfkb2	chr19:46304736-46327156	WT_Veh	WT_CL	OK	22.1507	32.2295	0.541027	2.60782	5e-05	0.000463973	yes
ENSMUSG00000093674	Rpl41	chr10:128548113-128549305	WT_Veh	WT_CL	OK	687.27	999.727	0.540657	2.68621	5e-05	0.000463973	yes
ENSMUSG00000046139	Patl1	chr19:11912398-11945096	WT_Veh	WT_CL	OK	13.0083	18.9187	0.540383	2.61849	5e-05	0.000463973	yes
ENSMUSG00000027580	BC006779	chr2:181227614-181242027	WT_Veh	WT_CL	OK	3.38674	4.92553	0.54038	2.42247	0.0002	0.0016418	yes
ENSMUSG00000030835	Nomo1	chr7:46033695-46084212	WT_Veh	WT_CL	OK	41.05	59.6909	0.540128	2.71461	5e-05	0.000463973	yes
ENSMUSG00000049225	Pdp1	chr4:11958183-11966452	WT_Veh	WT_CL	OK	6.75661	9.81286	0.538374	2.00141	0.0014	0.00912908	yes
ENSMUSG00000037742	Eef1a1	chr9:78478448-78489151	WT_Veh	WT_CL	OK	2736.34	3973.92	0.538317	1.99028	0.00245	0.0147463	yes
ENSMUSG00000017144	Rnd3	chr2:51130437-51149111	WT_Veh	WT_CL	OK	15.6173	22.6787	0.538195	2.53078	0.0001	0.000880505	yes
ENSMUSG00000020024	Ccdc41	chr10:94688789-94790336	WT_Veh	WT_CL	OK	8.46489	12.2922	0.538179	2.43313	0.00035	0.00270745	yes
ENSMUSG00000003873	Bax	chr7:45461694-45466898	WT_Veh	WT_CL	OK	39.4946	57.3325	0.537698	2.42737	0.0003	0.00236321	yes
ENSMUSG00000020954	Strn3	chr12:51608540-51738939	WT_Veh	WT_CL	OK	17.4369	25.3087	0.537494	2.48695	0.00035	0.00270745	yes
ENSMUSG00000022533	Atp13a3	chr16:30312422-30388837	WT_Veh	WT_CL	OK	14.8509	21.5493	0.537087	2.25536	0.00025	0.00200032	yes
ENSMUSG00000010097	Nxf1	chr19:8757102-8770909	WT_Veh	WT_CL	OK	31.3841	45.5152	0.536315	2.64574	5e-05	0.000463973	yes
ENSMUSG00000074457	S100a16	chr3:90537253-90543151	WT_Veh	WT_CL	OK	95.4933	138.486	0.536269	2.45485	0.0001	0.000880505	yes
ENSMUSG00000007039	Ddah2	chr17:35059034-35062095	WT_Veh	WT_CL	OK	7.9632	11.5439	0.535714	1.66408	0.0093	0.0455159	yes
ENSMUSG00000035851	Ythdc1	chr5:86804220-86836659	WT_Veh	WT_CL	OK	25.914	37.5261	0.53416	1.75286	0.00765	0.0385883	yes
ENSMUSG00000028426	Rad23b	chr4:55350042-55392237	WT_Veh	WT_CL	OK	120.715	174.532	0.531889	1.78166	0.0051	0.0275395	yes
ENSMUSG00000035372	1810055G02Rik	chr19:3708332-3717881	WT_Veh	WT_CL	OK	45.9728	66.4055	0.530521	2.64656	5e-05	0.000463973	yes
ENSMUSG00000008682	Rpl10	chrX:74270811-74273135	WT_Veh	WT_CL	OK	565.859	817.344	0.530501	2.63271	5e-05	0.000463973	yes
ENSMUSG00000032374	Plod2	chr9:92542222-92608428	WT_Veh	WT_CL	OK	20.9455	30.2527	0.53042	2.49132	5e-05	0.000463973	yes
ENSMUSG00000030738	Eif3c	chr7:126546454-126566411	WT_Veh	WT_CL	OK	54.2228	78.3111	0.530319	2.63671	5e-05	0.000463973	yes
ENSMUSG00000030662	Ipo5	chr14:120911193-120948042	WT_Veh	WT_CL	OK	65.9258	95.1363	0.529153	2.62078	5e-05	0.000463973	yes
ENSMUSG00000022687	Boc	chr16:44485044-44558897	WT_Veh	WT_CL	OK	3.41202	4.92072	0.528243	2.15163	0.0007	0.00500228	yes
ENSMUSG00000031274	Col4a5	chrX:141475384-141689234	WT_Veh	WT_CL	OK	9.24652	13.3339	0.528114	2.15864	0.001	0.00682755	yes
ENSMUSG00000028820	Sfpq	chr4:127021323-127061152	WT_Veh	WT_CL	OK	88.8054	128.003	0.527462	1.81779	0.0054	0.0288637	yes
ENSMUSG00000059248	2009-09-01	chr11:117199660-117362325	WT_Veh	WT_CL	OK	70.5283	101.573	0.526239	1.6127	0.0098	0.0474489	yes
ENSMUSG00000031706	Rfx1	chr8:84065235-84096992	WT_Veh	WT_CL	OK	4.5738	6.58626	0.526064	2.21127	0.0006	0.00436017	yes
ENSMUSG00000034681	Rnps1	chr17:24414674-24425895	WT_Veh	WT_CL	OK	27.9637	40.2615	0.525844	2.48341	0.0001	0.000880505	yes
ENSMUSG00000036368	Fam82a1	chr17:79614899-79682152	WT_Veh	WT_CL	OK	6.05742	8.71969	0.525573	1.91954	0.00265	0.0157869	yes
ENSMUSG00000026078	Pdcl3	chr1:38987813-38997236	WT_Veh	WT_CL	OK	34.1176	49.1107	0.525521	2.54571	5e-05	0.000463973	yes
ENSMUSG00000045216	Hs6st1	chr1:36068399-36106446	WT_Veh	WT_CL	OK	14.1773	20.4011	0.525064	2.53408	0.0002	0.0016418	yes
ENSMUSG00000078578	Ube2d3	chr3:135438296-135467178	WT_Veh	WT_CL	OK	157.982	227.287	0.524754	2.5718	5e-05	0.000463973	yes
ENSMUSG00000026311	Asb1	chr1:91540564-91559590	WT_Veh	WT_CL	OK	3.17149	4.56248	0.524658	2.18233	0.0007	0.00500228	yes
ENSMUSG00000038648	Creb3l2	chr6:37327254-37442146	WT_Veh	WT_CL	OK	10.0339	14.4275	0.523936	2.57709	5e-05	0.000463973	yes
ENSMUSG00000032115	Hyou1	chr9:44379489-44392369	WT_Veh	WT_CL	OK	36.7155	52.788	0.523824	2.40364	0.0001	0.000880505	yes
ENSMUSG00000022858	Tra2b	chr16:22244548-22266005	WT_Veh	WT_CL	OK	11.4554	16.4695	0.523769	1.97527	0.00175	0.0110452	yes
ENSMUSG00000025794	Rpl14	chr9:120571516-120574653	WT_Veh	WT_CL	OK	300.104	431.41	0.5236	2.60414	5e-05	0.000463973	yes
ENSMUSG00000030609	Aen	chr7:78895853-78911209	WT_Veh	WT_CL	OK	41.2235	59.2536	0.523437	1.83907	0.0038	0.0214979	yes
ENSMUSG00000032413	Rasa2	chr9:96539299-96631617	WT_Veh	WT_CL	OK	2.75701	3.96245	0.523289	2.1103	0.0014	0.00912908	yes
ENSMUSG00000003283	Hck	chr2:153108467-153151441	WT_Veh	WT_CL	OK	5.49489	7.89558	0.522954	1.97963	0.00235	0.0142218	yes
ENSMUSG00000028869	Gnl2	chr4:125016584-125065703	WT_Veh	WT_CL	OK	38.1079	54.753	0.522849	1.91032	0.00225	0.0137009	yes
ENSMUSG00000001751	Naglu	chr11:101070011-101077672	WT_Veh	WT_CL	OK	14.7569	21.2004	0.522704	2.0881	0.00145	0.00940524	yes
ENSMUSG00000034040	Wbscr17	chr5:130872081-131308078	WT_Veh	WT_CL	OK	7.97665	11.4585	0.522556	2.24743	0.0005	0.00371895	yes
ENSMUSG00000037204	9430023L20Rik	chr15:101284300-101290934	WT_Veh	WT_CL	OK	28.0074	40.2309	0.522495	2.38272	0.0003	0.00236321	yes
ENSMUSG00000003062	Stard3nl	chr13:19357676-19395752	WT_Veh	WT_CL	OK	8.08403	11.6103	0.522261	1.81553	0.0053	0.028415	yes
ENSMUSG00000031004	Mki67	chr7:135689787-135716379	WT_Veh	WT_CL	OK	2.35772	3.38609	0.52223	2.36922	0.0001	0.000880505	yes
ENSMUSG00000017404	Rpl19	chr11:98001507-98030492	WT_Veh	WT_CL	OK	533.556	765.749	0.521231	2.56476	5e-05	0.000463973	yes
ENSMUSG00000028796	Phc2	chr4:128654701-128752881	WT_Veh	WT_CL	OK	45.6115	65.4595	0.521205	2.14378	0.00035	0.00270745	yes
ENSMUSG00000024493	Lars	chr18:42202349-42262122	WT_Veh	WT_CL	OK	12.6264	18.1204	0.521171	2.51469	5e-05	0.000463973	yes
ENSMUSG00000028063	Lmna	chr3:88481147-88509956	WT_Veh	WT_CL	OK	248.602	356.59	0.520425	1.93638	0.002	0.0124021	yes
ENSMUSG00000022614	Lmf2	chr15:89351003-89355659	WT_Veh	WT_CL	OK	21.6312	31.0072	0.519487	2.5321	5e-05	0.000463973	yes
ENSMUSG00000039782	Cpeb2	chr5:43233462-43289724	WT_Veh	WT_CL	OK	5.72447	8.20548	0.519446	1.80223	0.00505	0.0273062	yes
ENSMUSG00000056121	Fez2	chr17:78377884-78418131	WT_Veh	WT_CL	OK	19.3572	27.7371	0.518944	2.42929	5e-05	0.000463973	yes
ENSMUSG00000032431	Crtap	chr9:114368302-114390675	WT_Veh	WT_CL	OK	78.5945	112.602	0.518736	2.00301	0.00165	0.0105055	yes
ENSMUSG00000034501	Pcnxl4	chr12:72536356-72580213	WT_Veh	WT_CL	OK	5.02157	7.19276	0.518407	2.234	0.00075	0.00530647	yes
ENSMUSG00000075040	Zfp408	chr2:91643668-91649791	WT_Veh	WT_CL	OK	5.51542	7.88899	0.516368	1.80644	0.0042	0.0233842	yes
ENSMUSG00000043716	Rpl7	chr1:16101294-16104662	WT_Veh	WT_CL	OK	80.309	114.727	0.51457	2.46163	0.0002	0.0016418	yes
ENSMUSG00000020189	Osbpl8	chr10:111164801-111297247	WT_Veh	WT_CL	OK	7.33448	10.4776	0.514537	2.47423	0.0002	0.0016418	yes
ENSMUSG00000034457	Eda2r	chrX:97333839-97377216	WT_Veh	WT_CL	OK	6.01825	8.59516	0.514179	1.91606	0.003	0.0175786	yes
ENSMUSG00000037206	Islr	chr9:58156264-58159221	WT_Veh	WT_CL	OK	35.4406	50.5983	0.513685	2.54618	0.0001	0.000880505	yes
ENSMUSG00000001416	Cct3	chr3:88297115-88321767	WT_Veh	WT_CL	OK	129.993	185.574	0.51356	1.78501	0.00605	0.0316988	yes
ENSMUSG00000025351	Cd63	chr10:128908918-128912816	WT_Veh	WT_CL	OK	457.468	652.741	0.512838	2.53018	0.00015	0.00126998	yes
ENSMUSG00000027593	Raly	chr2:154791095-155051012	WT_Veh	WT_CL	OK	99.4164	141.842	0.512733	1.98031	0.00115	0.00771717	yes
ENSMUSG00000032217	Rnf111	chr9:70425428-70503725	WT_Veh	WT_CL	OK	8.45801	12.0669	0.512669	2.42121	0.00015	0.00126998	yes
ENSMUSG00000074182	Znhit6	chr3:145576207-145605245	WT_Veh	WT_CL	OK	21.2133	30.2579	0.51234	2.50222	5e-05	0.000463973	yes
ENSMUSG00000022983	Scaf4	chr16:90228956-90284425	WT_Veh	WT_CL	OK	10.54	15.0315	0.512108	2.43953	0.0002	0.0016418	yes
ENSMUSG00000021067	Sav1	chr12:69803749-69987002	WT_Veh	WT_CL	OK	41.6851	59.4174	0.511356	2.22619	0.0006	0.00436017	yes
ENSMUSG00000022032	Scara5	chr14:65666402-65764826	WT_Veh	WT_CL	OK	6.52992	9.30079	0.510288	2.2471	0.00045	0.00338978	yes
ENSMUSG00000023008	Fmnl3	chr15:99317224-99370482	WT_Veh	WT_CL	OK	2.86256	4.07707	0.510226	1.78863	0.0038	0.0214979	yes
ENSMUSG00000022555	Dgat1	chr15:76502014-76511951	WT_Veh	WT_CL	OK	100.778	143.504	0.509906	2.0575	0.0017	0.010768	yes
ENSMUSG00000036103	Colec12	chr18:9707647-9877995	WT_Veh	WT_CL	OK	30.1838	42.9795	0.509878	2.54639	5e-05	0.000463973	yes
ENSMUSG00000042178	Armc5	chr7:128234450-128245100	WT_Veh	WT_CL	OK	8.09931	11.53	0.509524	2.08666	0.0014	0.00912908	yes
ENSMUSG00000031226	2610029G23Rik	chrX:105079755-105117090	WT_Veh	WT_CL	OK	10.7119	15.2449	0.509116	1.77684	0.005	0.0270954	yes
ENSMUSG00000050846	Zfp623	chr15:75940951-75949377	WT_Veh	WT_CL	OK	5.68401	8.08683	0.508665	1.9852	0.00145	0.00940524	yes
ENSMUSG00000026727	Rsu1	chr2:13076966-13271431	WT_Veh	WT_CL	OK	49.374	70.1902	0.507519	2.48187	0.00015	0.00126998	yes
ENSMUSG00000042215	Bag2	chr1:33745483-33757794	WT_Veh	WT_CL	OK	17.8109	25.3191	0.507468	2.31026	0.00025	0.00200032	yes
ENSMUSG00000015176	Nolc1	chr19:46075862-46085528	WT_Veh	WT_CL	OK	31.5293	44.8011	0.50684	2.55073	0.0001	0.000880505	yes
ENSMUSG00000059811	Atl2	chr17:79848391-79896123	WT_Veh	WT_CL	OK	12.302	17.4789	0.506721	2.39106	0.0003	0.00236321	yes
ENSMUSG00000001774	Chordc1	chr9:18292266-18314000	WT_Veh	WT_CL	OK	19.8985	28.2539	0.505792	2.38041	0.00015	0.00126998	yes
ENSMUSG00000000787	Ddx3x	chrX:13280969-13294052	WT_Veh	WT_CL	OK	80.8613	114.81	0.50573	1.9747	0.0022	0.0134482	yes
ENSMUSG00000062070	Pgk1	chrX:106187099-106203699	WT_Veh	WT_CL	OK	136.16	193.305	0.505573	2.50841	5e-05	0.000463973	yes
ENSMUSG00000034889	Cactin	chr10:81321102-81326251	WT_Veh	WT_CL	OK	14.8091	21.0164	0.505036	2.39366	0.00025	0.00200032	yes
ENSMUSG00000026558	Uck2	chr1:167226089-167285127	WT_Veh	WT_CL	OK	24.0225	34.0906	0.50499	2.29144	0.0004	0.00304894	yes
ENSMUSG00000038463	Olfml2b	chr1:170644531-170682789	WT_Veh	WT_CL	OK	9.97505	14.1535	0.504767	2.30798	0.0003	0.00236321	yes
ENSMUSG00000028413	B4galt1	chr4:40804601-40854005	WT_Veh	WT_CL	OK	41.1189	58.3327	0.504502	2.53473	0.00015	0.00126998	yes
ENSMUSG00000037933	Bicd2	chr13:49341548-49387025	WT_Veh	WT_CL	OK	21.8334	30.9605	0.503891	2.49964	0.00015	0.00126998	yes
ENSMUSG00000024970	AI846148	chr19:7356463-7383026	WT_Veh	WT_CL	OK	4.36639	6.19124	0.503786	1.98148	0.00285	0.0167841	yes
ENSMUSG00000074247	Dda1	chr8:71469198-71486067	WT_Veh	WT_CL	OK	62.951	89.235	0.50338	1.91789	0.00225	0.0137009	yes
ENSMUSG00000027012	Dync1i2	chr2:71211705-71263303	WT_Veh	WT_CL	OK	41.7847	59.2196	0.503101	2.50154	0.0001	0.000880505	yes
ENSMUSG00000002825	Qtrt1	chr9:21411836-21420277	WT_Veh	WT_CL	OK	13.1121	18.581	0.50293	2.04343	0.00195	0.0121362	yes
ENSMUSG00000024732	Ccdc86	chr19:10937159-10949266	WT_Veh	WT_CL	OK	11.1293	15.7675	0.502593	2.32821	0.0004	0.00304894	yes
ENSMUSG00000013076	Amotl1	chr9:14541965-14615483	WT_Veh	WT_CL	OK	10.3103	14.6054	0.502415	1.79296	0.0011	0.00742215	yes
ENSMUSG00000027018	Hat1	chr2:71388957-71441622	WT_Veh	WT_CL	OK	15.0869	21.3623	0.501771	2.09934	0.00085	0.00591658	yes
ENSMUSG00000025132	Arhgdia	chr11:120578103-120581624	WT_Veh	WT_CL	OK	309.298	437.807	0.501296	2.41414	0.0001	0.000880505	yes
ENSMUSG00000039542	Ncam1	chr9:49504360-49798922	WT_Veh	WT_CL	OK	7.39572	10.4674	0.501146	2.14225	0.00075	0.00530647	yes
ENSMUSG00000022120	Rnf219	chr14:104477533-104522666	WT_Veh	WT_CL	OK	2.50679	3.54724	0.500858	1.74031	0.0078	0.0392287	yes
ENSMUSG00000028953	Abcf2	chr5:24565340-24577467	WT_Veh	WT_CL	OK	22.8623	32.3005	0.498585	2.43218	0.0001	0.000880505	yes
ENSMUSG00000038252	Ncapd2	chr6:125168008-125191595	WT_Veh	WT_CL	OK	4.09103	5.77511	0.497386	2.11481	0.0012	0.00799091	yes
ENSMUSG00000004631	Sgce	chr6:4674349-4747204	WT_Veh	WT_CL	OK	18.9427	26.7271	0.496667	2.14645	0.00095	0.0065376	yes
ENSMUSG00000057531	Dtnbp1	chr13:44922078-45002096	WT_Veh	WT_CL	OK	42.8135	60.4073	0.496658	2.41102	5e-05	0.000463973	yes
ENSMUSG00000078453	3110003A17Rik	chr10:18011262-18023252	WT_Veh	WT_CL	OK	60.8214	85.792	0.496264	2.32242	0.0002	0.0016418	yes
ENSMUSG00000025134	Alyref	chr11:120592120-120598365	WT_Veh	WT_CL	OK	23.3215	32.8893	0.49596	1.64253	0.0098	0.0474489	yes
ENSMUSG00000030978	Rrm1	chr7:102441694-102469771	WT_Veh	WT_CL	OK	27.9175	39.364	0.495704	2.478	5e-05	0.000463973	yes
ENSMUSG00000042225	Ammecr1	chrX:142851145-142966728	WT_Veh	WT_CL	OK	4.60037	6.48645	0.495679	2.16315	0.0011	0.00742215	yes
ENSMUSG00000035047	Kri1	chr9:21265298-21287971	WT_Veh	WT_CL	OK	6.457	9.10167	0.495267	1.80443	0.0052	0.0279737	yes
ENSMUSG00000012296	Tjap1	chr17:46257850-46283026	WT_Veh	WT_CL	OK	12.7797	18.0137	0.495246	2.26103	0.0006	0.00436017	yes
ENSMUSG00000020766	Galk1	chr11:116008456-116012719	WT_Veh	WT_CL	OK	18.6619	26.2878	0.494296	2.16123	0.0009	0.00622448	yes
ENSMUSG00000022507	1810013L24Rik	chr16:8830099-8858916	WT_Veh	WT_CL	OK	23.0867	32.5095	0.493799	2.45376	0.00015	0.00126998	yes
ENSMUSG00000046841	Ckap4	chr10:84526304-84534036	WT_Veh	WT_CL	OK	99.6225	140.223	0.493177	2.47691	0.00015	0.00126998	yes
ENSMUSG00000028381	Ugcg	chr4:59189256-59222833	WT_Veh	WT_CL	OK	33.0613	46.5337	0.493134	2.28658	5e-05	0.000463973	yes
ENSMUSG00000050708	Ftl1	chr7:45457943-45459884	WT_Veh	WT_CL	OK	1114.82	1568.98	0.493024	2.17007	0.00085	0.00591658	yes
ENSMUSG00000079111	Kdelr2	chr5:143403819-143421900	WT_Veh	WT_CL	OK	101.46	142.791	0.492999	2.478	5e-05	0.000463973	yes
ENSMUSG00000027496	Aurka	chr2:172356189-172370535	WT_Veh	WT_CL	OK	5.15453	7.25356	0.492846	1.64536	0.01015	0.0488708	yes
ENSMUSG00000020814	Mxra7	chr11:116803061-116828046	WT_Veh	WT_CL	OK	19.0229	26.7692	0.492837	1.84314	0.0047	0.0256835	yes
ENSMUSG00000006728	Cdk4	chr10:127063533-127070261	WT_Veh	WT_CL	OK	222.813	313.389	0.492119	1.67418	0.0085	0.0421694	yes
ENSMUSG00000046364	Rpl27a	chr7:109519146-109522367	WT_Veh	WT_CL	OK	473.115	665.291	0.491793	2.26503	0.0005	0.00371895	yes
ENSMUSG00000031485	Prosc	chr8:27042376-27056131	WT_Veh	WT_CL	OK	21.0081	29.5412	0.49178	2.2111	0.00065	0.00468353	yes
ENSMUSG00000004677	Myo9b	chr8:71248560-71360712	WT_Veh	WT_CL	OK	14.4719	20.349	0.4917	2.42448	0.0002	0.0016418	yes
ENSMUSG00000063229	Ldha	chr7:46841474-46855627	WT_Veh	WT_CL	OK	935.831	1314.81	0.49053	1.96872	0.0027	0.0160438	yes
ENSMUSG00000022283	Pabpc1	chr15:36595660-36608973	WT_Veh	WT_CL	OK	237.025	332.909	0.490089	1.63246	0.00975	0.0472481	yes
ENSMUSG00000026799	Med27	chr2:29346818-29524793	WT_Veh	WT_CL	OK	17.8334	25.0476	0.490089	1.61262	0.01025	0.0492773	yes
ENSMUSG00000022565	Plec	chr15:76170973-76243441	WT_Veh	WT_CL	OK	10.1079	14.1909	0.489479	2.31813	0.0003	0.00236321	yes
ENSMUSG00000039234	Sec24d	chr3:123267495-123385990	WT_Veh	WT_CL	OK	40.9051	57.4213	0.489304	2.39589	0.0004	0.00304894	yes
ENSMUSG00000071656	Lrrn4cl	chr19:8850784-8853909	WT_Veh	WT_CL	OK	30.7237	43.1189	0.488969	2.41921	0.0003	0.00236321	yes
ENSMUSG00000037613	Tnfrsf23	chr7:143665808-143685872	WT_Veh	WT_CL	OK	7.79339	10.9346	0.488578	1.87996	0.00415	0.0231349	yes
ENSMUSG00000043284	Tmem11	chr11:60864451-60887218	WT_Veh	WT_CL	OK	45.4326	63.7057	0.487696	2.08197	0.00165	0.0105055	yes
ENSMUSG00000048758	Rpl29	chr9:106429453-106431568	WT_Veh	WT_CL	OK	157.382	220.681	0.487687	2.43005	0.00015	0.00126998	yes
ENSMUSG00000052429	Prmt1	chr7:44975988-44986492	WT_Veh	WT_CL	OK	30.0483	42.124	0.48736	2.0343	0.00215	0.0131954	yes
ENSMUSG00000038633	Degs1	chr1:182275771-182282804	WT_Veh	WT_CL	OK	172.91	242.349	0.487063	2.07082	0.0012	0.00799091	yes
ENSMUSG00000095567	Noc2l	chr4:156236009-156255338	WT_Veh	WT_CL	OK	47.5959	66.6869	0.486566	2.45494	5e-05	0.000463973	yes
ENSMUSG00000034343	Ube2f	chr1:91250310-91288877	WT_Veh	WT_CL	OK	45.3589	63.534	0.486145	2.26182	0.00045	0.00338978	yes
ENSMUSG00000029661	Col1a2	chr6:4504813-4541543	WT_Veh	WT_CL	OK	624.635	874.172	0.484903	1.65163	0.00535	0.0286379	yes
ENSMUSG00000030232	Aebp2	chr6:140622448-140678472	WT_Veh	WT_CL	OK	51.1331	71.5252	0.484195	1.77664	0.0055	0.0292921	yes
ENSMUSG00000030605	Mfge8	chr7:79133768-79149060	WT_Veh	WT_CL	OK	83.4353	116.638	0.483306	2.44311	0.00015	0.00126998	yes
ENSMUSG00000036052	Dnajb5	chr4:42949813-42959425	WT_Veh	WT_CL	OK	7.18892	10.0481	0.483073	1.72835	0.004	0.0224116	yes
ENSMUSG00000026278	Bok	chr1:93685693-93695762	WT_Veh	WT_CL	OK	22.5968	31.5809	0.482933	2.17569	0.00095	0.0065376	yes
ENSMUSG00000001380	Hars	chr18:36766529-36792562	WT_Veh	WT_CL	OK	18.1645	25.3862	0.482919	1.77093	0.0078	0.0392287	yes
ENSMUSG00000016256	Ctsz	chr2:174415803-174439039	WT_Veh	WT_CL	OK	95.9651	134.032	0.481995	2.14961	0.00075	0.00530647	yes
ENSMUSG00000097789	AC129605.1	chr7:84528974-84578337	WT_Veh	WT_CL	OK	5.12392	7.15551	0.481807	1.67644	0.01015	0.0488708	yes
ENSMUSG00000020467	Efemp1	chr11:28853203-28926743	WT_Veh	WT_CL	OK	79.7702	111.389	0.481687	2.25872	0.0006	0.00436017	yes
ENSMUSG00000003970	Rpl8	chr15:76904070-76906318	WT_Veh	WT_CL	OK	707.481	987.726	0.481421	2.32155	0.00055	0.00404732	yes
ENSMUSG00000034595	Ppp1r18	chr17:35860917-35875596	WT_Veh	WT_CL	OK	36.4096	50.8305	0.481374	2.35526	0.0003	0.00236321	yes
ENSMUSG00000022391	Rangap1	chr15:81704247-81729919	WT_Veh	WT_CL	OK	15.5291	21.6759	0.481114	2.30448	0.00045	0.00338978	yes
ENSMUSG00000071644	Eef1g	chr19:8967040-8978479	WT_Veh	WT_CL	OK	278.394	388.538	0.480931	1.84396	0.00355	0.0202989	yes
ENSMUSG00000024222	Fkbp5	chr17:28399094-28517524	WT_Veh	WT_CL	OK	27.827	38.8108	0.479971	2.38983	0.0002	0.0016418	yes
ENSMUSG00000059796	Eif4a1	chr11:69666935-69672423	WT_Veh	WT_CL	OK	56.9742	79.3967	0.478772	1.71365	0.00785	0.0394129	yes
ENSMUSG00000023104	Rfc2	chr5:134582689-134598328	WT_Veh	WT_CL	OK	13.1502	18.3174	0.478124	2.00193	0.00185	0.0115921	yes
ENSMUSG00000036438	Calm2	chr17:87433411-87446935	WT_Veh	WT_CL	OK	171.801	239.097	0.476859	2.3837	0.0003	0.00236321	yes
ENSMUSG00000028480	Glipr2	chr4:43957400-43979118	WT_Veh	WT_CL	OK	51.6498	71.8676	0.476577	2.33274	0.0003	0.00236321	yes
ENSMUSG00000046982	Tshz1	chr18:84011626-84086404	WT_Veh	WT_CL	OK	6.381	8.87172	0.47543	2.17846	0.00115	0.00771717	yes
ENSMUSG00000018572	Phf23	chr11:69995776-70000009	WT_Veh	WT_CL	OK	35.4092	49.1723	0.473719	1.81968	0.00315	0.0183531	yes
ENSMUSG00000027893	Ahcyl1	chr3:107663117-107696560	WT_Veh	WT_CL	OK	122.674	170.19	0.472313	1.63848	0.00805	0.0402983	yes
ENSMUSG00000037072	2015-09-01	chr3:144570303-144597680	WT_Veh	WT_CL	OK	280.911	389.475	0.471419	2.24608	0.0008	0.00561179	yes
ENSMUSG00000028936	Rpl22	chr4:152325741-152334071	WT_Veh	WT_CL	OK	345.341	478.43	0.470284	2.03401	0.00165	0.0105055	yes
ENSMUSG00000028882	Ppp1r8	chr4:132826928-132843169	WT_Veh	WT_CL	OK	13.9818	19.3665	0.470018	1.70867	0.00695	0.0356463	yes
ENSMUSG00000039221	Rpl22l1	chr3:28805435-28807352	WT_Veh	WT_CL	OK	67.7381	93.652	0.467343	1.93297	0.0029	0.0170536	yes
ENSMUSG00000035305	Ror1	chr4:100095790-100444765	WT_Veh	WT_CL	OK	5.51139	7.61572	0.466563	2.10246	0.001	0.00682755	yes
ENSMUSG00000051391	Ywhag	chr5:135908408-135934616	WT_Veh	WT_CL	OK	269.14	371.839	0.466317	1.94331	0.0009	0.00622448	yes
ENSMUSG00000050244	Heatr1	chr13:12395397-12438677	WT_Veh	WT_CL	OK	7.50878	10.3684	0.465537	2.24114	0.0003	0.00236321	yes
ENSMUSG00000028019	Pdgfc	chr3:81036415-81214040	WT_Veh	WT_CL	OK	11.1551	15.3964	0.46488	2.11624	0.00095	0.0065376	yes
ENSMUSG00000026245	Farsb	chr1:78310345-78488859	WT_Veh	WT_CL	OK	9.91807	13.6866	0.464631	1.97373	0.0019	0.0118668	yes
ENSMUSG00000068220	Lgals1	chr15:78926724-78930465	WT_Veh	WT_CL	OK	1799.52	2482.86	0.464392	2.06108	0.0015	0.00968273	yes
ENSMUSG00000078812	Eif5a	chr11:69916713-69921958	WT_Veh	WT_CL	OK	344.305	474.954	0.464101	2.27273	0.00025	0.00200032	yes
ENSMUSG00000041841	Rpl37	chr15:5116612-5119140	WT_Veh	WT_CL	OK	252.207	347.837	0.463802	2.32838	0.00025	0.00200032	yes
ENSMUSG00000032966	Fkbp1a	chr2:151542482-151561692	WT_Veh	WT_CL	OK	268.853	370.63	0.463163	1.81207	0.0054	0.0288637	yes
ENSMUSG00000060126	Tpt1	chr14:75845092-75848525	WT_Veh	WT_CL	OK	916.537	1263.17	0.462784	2.04721	0.0013	0.0085781	yes
ENSMUSG00000049680	Urgcp	chr11:5703982-5784710	WT_Veh	WT_CL	OK	14.5155	20.005	0.462771	1.85675	0.00455	0.0250182	yes
ENSMUSG00000044147	Arf6	chr12:69371834-69375979	WT_Veh	WT_CL	OK	33.952	46.7346	0.460993	2.31251	0.0002	0.0016418	yes
ENSMUSG00000032300	1700017B05Rik	chr9:57252321-57262599	WT_Veh	WT_CL	OK	13.5095	18.5929	0.460782	2.2653	0.00035	0.00270745	yes
ENSMUSG00000030007	Cct7	chr6:85446809-85468477	WT_Veh	WT_CL	OK	81.1857	111.644	0.459612	2.26885	0.0004	0.00304894	yes
ENSMUSG00000021428	Riok1	chr13:38006051-38061433	WT_Veh	WT_CL	OK	11.844	16.2768	0.458652	2.04452	0.00125	0.00828647	yes
ENSMUSG00000054793	Cadm4	chr7:24482022-24504539	WT_Veh	WT_CL	OK	7.02635	9.65388	0.458334	1.79365	0.00565	0.0299755	yes
ENSMUSG00000063550	Nup98	chr7:102134203-102210120	WT_Veh	WT_CL	OK	7.23223	9.9357	0.458181	2.0764	0.0016	0.0102357	yes
ENSMUSG00000038482	Tfdp1	chr8:13339673-13377702	WT_Veh	WT_CL	OK	30.3629	41.7123	0.458162	2.20937	0.0009	0.00622448	yes
ENSMUSG00000062098	Btbd3	chr2:138256564-138589292	WT_Veh	WT_CL	OK	8.33565	11.4501	0.457997	2.11167	0.001	0.00682755	yes
ENSMUSG00000019975	Ikbip	chr10:91082939-91102607	WT_Veh	WT_CL	OK	38.3927	52.7326	0.457861	1.78388	0.0049	0.026635	yes
ENSMUSG00000049517	Rps23	chr13:90923130-90924942	WT_Veh	WT_CL	OK	278.507	382.343	0.457153	2.2975	0.0006	0.00436017	yes
ENSMUSG00000046791	2410016O06Rik	chr12:83950607-83952953	WT_Veh	WT_CL	OK	7.07466	9.71199	0.457106	1.81521	0.006	0.0314927	yes
ENSMUSG00000032334	Loxl1	chr9:58287722-58313212	WT_Veh	WT_CL	OK	135.93	186.598	0.457065	2.22206	0.0003	0.00236321	yes
ENSMUSG00000031555	Adam9	chr8:24949610-25016922	WT_Veh	WT_CL	OK	49.694	68.1966	0.456628	2.29492	0.00035	0.00270745	yes
ENSMUSG00000030512	Snrpa1	chr7:66060298-66074582	WT_Veh	WT_CL	OK	36.2408	49.7162	0.456102	1.77669	0.00275	0.016284	yes
ENSMUSG00000026343	Gpr39	chr1:125676994-125913101	WT_Veh	WT_CL	OK	10.9367	14.9844	0.454285	2.01416	0.00195	0.0121362	yes
ENSMUSG00000031217	Efnb1	chrX:99136129-99148991	WT_Veh	WT_CL	OK	25.0764	34.339	0.45352	2.21452	0.0005	0.00371895	yes
ENSMUSG00000029119	Man2b2	chr5:36806920-36830653	WT_Veh	WT_CL	OK	15.5178	21.2385	0.452756	1.99079	0.00205	0.0126607	yes
ENSMUSG00000064181	Rab3ip	chr10:116905783-116950380	WT_Veh	WT_CL	OK	7.30765	9.99991	0.452508	1.90995	0.0032	0.0185833	yes
ENSMUSG00000021996	Esd	chr14:74732296-74750765	WT_Veh	WT_CL	OK	291.273	398.536	0.452336	1.61898	0.01005	0.0484631	yes
ENSMUSG00000007867	Ift43	chr12:86082560-86162458	WT_Veh	WT_CL	OK	22.2027	30.354	0.451154	1.7577	0.006	0.0314927	yes
ENSMUSG00000037060	Prkcdbp	chr7:105480606-105482197	WT_Veh	WT_CL	OK	165.269	225.574	0.448788	2.25661	0.0007	0.00500228	yes
ENSMUSG00000052144	Ppp4r2	chr6:100833637-100868717	WT_Veh	WT_CL	OK	11.1908	15.2735	0.448715	2.10003	0.00085	0.00591658	yes
ENSMUSG00000012114	Med15	chr16:17651220-17722930	WT_Veh	WT_CL	OK	21.49	29.3198	0.44821	2.20368	0.00095	0.0065376	yes
ENSMUSG00000054428	Atpif1	chr4:132530554-132533659	WT_Veh	WT_CL	OK	82.9414	113.13	0.447818	1.94737	0.0025	0.0150146	yes
ENSMUSG00000039474	Wfs1	chr5:36966103-36988982	WT_Veh	WT_CL	OK	11.4889	15.6694	0.447709	2.08922	0.001	0.00682755	yes
ENSMUSG00000009927	Rps25	chr9:44407713-44418003	WT_Veh	WT_CL	OK	183.263	249.939	0.44766	2.20477	0.0007	0.00500228	yes
ENSMUSG00000030435	U2af2	chr7:5062142-5079945	WT_Veh	WT_CL	OK	51.1413	69.7349	0.447393	2.22811	0.0004	0.00304894	yes
ENSMUSG00000031070	Mrgprf	chr7:145300827-145309557	WT_Veh	WT_CL	OK	9.74782	13.2916	0.447366	1.865	0.00405	0.0226545	yes
ENSMUSG00000079435	Rpl36a	chrX:134585653-134588062	WT_Veh	WT_CL	OK	277.448	378.311	0.447359	2.20453	0.00065	0.00468353	yes
ENSMUSG00000090523	Gypc	chr18:32528321-32560034	WT_Veh	WT_CL	OK	12.3398	16.8244	0.447233	1.98694	0.0015	0.00968273	yes
ENSMUSG00000046330	Rpl37a	chr1:72711259-72713809	WT_Veh	WT_CL	OK	272.231	371.032	0.446712	2.23864	0.00045	0.00338978	yes
ENSMUSG00000069806	Cacng7	chr7:3332954-3368216	WT_Veh	WT_CL	OK	33.8995	46.1873	0.446231	2.17961	0.00035	0.00270745	yes
ENSMUSG00000051375	Pcdh1	chr18:38185914-38229145	WT_Veh	WT_CL	OK	5.02662	6.84823	0.446142	1.88297	0.00305	0.017815	yes
ENSMUSG00000030770	Parva	chr7:112427504-112591692	WT_Veh	WT_CL	OK	90.6476	123.493	0.44609	1.94749	0.0018	0.0113108	yes
ENSMUSG00000061079	Zfp143	chr7:110061701-110095392	WT_Veh	WT_CL	OK	4.66304	6.35168	0.445867	1.76745	0.00645	0.0334579	yes
ENSMUSG00000051236	Msrb3	chr10:120781095-120899101	WT_Veh	WT_CL	OK	47.427	64.5679	0.445108	2.2304	0.00025	0.00200032	yes
ENSMUSG00000020132	Rab21	chr10:115289862-115315591	WT_Veh	WT_CL	OK	22.7692	30.9983	0.445105	2.07473	0.00165	0.0105055	yes
ENSMUSG00000056537	Rlim	chrX:103957162-103981284	WT_Veh	WT_CL	OK	14.3112	19.4768	0.444611	2.21333	0.0006	0.00436017	yes
ENSMUSG00000025810	Nrp1	chr8:128359072-128505462	WT_Veh	WT_CL	OK	19.0738	25.9501	0.444146	2.2288	0.0005	0.00371895	yes
ENSMUSG00000051339	2900026A02Rik	chr5:113086322-113163351	WT_Veh	WT_CL	OK	3.32767	4.52724	0.44412	1.87771	0.0035	0.0200596	yes
ENSMUSG00000052911	Lamb2	chr9:108479861-108490530	WT_Veh	WT_CL	OK	57.5703	78.3194	0.444045	2.18775	0.001	0.00682755	yes
ENSMUSG00000024644	Cndp2	chr18:84667469-84685633	WT_Veh	WT_CL	OK	51.4598	69.9835	0.443568	2.23003	0.0004	0.00304894	yes
ENSMUSG00000020869	Lrrc59	chr11:94629766-94660089	WT_Veh	WT_CL	OK	162.682	221.197	0.443277	2.05804	0.00135	0.00886179	yes
ENSMUSG00000034024	Cct2	chr10:117050997-117063814	WT_Veh	WT_CL	OK	66.3634	90.2264	0.443161	2.22798	0.0006	0.00436017	yes
ENSMUSG00000034667	Xpot	chr10:121587379-121626316	WT_Veh	WT_CL	OK	11.1929	15.2141	0.442827	2.16995	0.0007	0.00500228	yes
ENSMUSG00000046186	Cd109	chr9:78615545-78716253	WT_Veh	WT_CL	OK	11.3993	15.4831	0.441749	2.104	0.001	0.00682755	yes
ENSMUSG00000011114	Tbrg1	chr9:37649181-37657312	WT_Veh	WT_CL	OK	51.3947	69.7956	0.441515	2.15177	0.001	0.00682755	yes
ENSMUSG00000024620	Pdgfrb	chr18:61045149-61085061	WT_Veh	WT_CL	OK	43.2381	58.6395	0.439569	2.19594	0.0009	0.00622448	yes
ENSMUSG00000024991	Eif3a	chr19:60761115-60790693	WT_Veh	WT_CL	OK	48.6824	66.0122	0.439332	2.18621	0.00075	0.00530647	yes
ENSMUSG00000025764	Phf17	chr3:41555733-41616862	WT_Veh	WT_CL	OK	15.2661	20.6859	0.438316	2.17056	0.0006	0.00436017	yes
ENSMUSG00000079018	Ly6c1	chr15:75045016-75048837	WT_Veh	WT_CL	OK	92.9183	125.886	0.438087	2.12458	0.00095	0.0065376	yes
ENSMUSG00000062867	Impdh2	chr9:108560533-108565519	WT_Veh	WT_CL	OK	46.591	63.0942	0.437456	2.14173	0.00075	0.00530647	yes
ENSMUSG00000014959	Gorasp2	chr2:70661247-70825728	WT_Veh	WT_CL	OK	108.145	146.387	0.436822	1.88389	0.0015	0.00968273	yes
ENSMUSG00000026509	Capn2	chr1:182467255-182517495	WT_Veh	WT_CL	OK	84.3903	114.221	0.436674	2.17238	0.00055	0.00404732	yes
ENSMUSG00000045817	Zfp36l2	chr17:84183930-84187947	WT_Veh	WT_CL	OK	59.2192	80.14	0.436457	2.1913	0.0006	0.00436017	yes
ENSMUSG00000030536	Iqgap1	chr7:80711582-80803331	WT_Veh	WT_CL	OK	24.602	33.2915	0.436377	2.18853	0.00035	0.00270745	yes
ENSMUSG00000035105	Egln3	chr12:54178980-54203860	WT_Veh	WT_CL	OK	12.7373	17.2291	0.435787	1.95078	0.0027	0.0160438	yes
ENSMUSG00000045328	Cenpe	chr3:135212562-135273540	WT_Veh	WT_CL	OK	1.42564	1.92834	0.435744	1.69028	0.00945	0.0461022	yes
ENSMUSG00000040124	Gorab	chr1:163384908-163403641	WT_Veh	WT_CL	OK	7.30625	9.88239	0.435728	1.82196	0.005	0.0270954	yes
ENSMUSG00000021190	Lgmn	chr12:102394083-102439813	WT_Veh	WT_CL	OK	22.5293	30.4558	0.434913	1.9582	0.0018	0.0113108	yes
ENSMUSG00000031119	Gpc4	chrX:52053020-52165252	WT_Veh	WT_CL	OK	28.8731	39.0302	0.434862	2.14099	0.0004	0.00304894	yes
ENSMUSG00000022280	Rnf19a	chr15:36239933-36283147	WT_Veh	WT_CL	OK	11.8421	16.0044	0.434548	2.09283	0.0012	0.00799091	yes
ENSMUSG00000048807	Slc35e4	chr11:3907020-3914664	WT_Veh	WT_CL	OK	12.6695	17.1225	0.434539	2.0346	0.0008	0.00561179	yes
ENSMUSG00000022091	Sorbs3	chr14:70180467-70217659	WT_Veh	WT_CL	OK	6.6349	8.96184	0.433722	1.83329	0.0047	0.0256835	yes
ENSMUSG00000029169	Dhx15	chr5:52150208-52190519	WT_Veh	WT_CL	OK	32.4223	43.7437	0.43209	2.15558	0.0007	0.00500228	yes
ENSMUSG00000019849	Prep	chr10:45067205-45158997	WT_Veh	WT_CL	OK	34.3338	46.3157	0.43187	2.15464	0.00045	0.00338978	yes
ENSMUSG00000045005	Fzd5	chr1:64730559-64737750	WT_Veh	WT_CL	OK	3.77768	5.09594	0.431847	1.89946	0.00355	0.0202989	yes
ENSMUSG00000029480	Dhx37	chr5:125414405-125434048	WT_Veh	WT_CL	OK	3.653	4.92722	0.431693	1.75056	0.00695	0.0356463	yes
ENSMUSG00000067586	S1pr3	chr13:51408617-51422797	WT_Veh	WT_CL	OK	42.5216	57.2851	0.429964	2.15989	0.00105	0.00712715	yes
ENSMUSG00000001794	Capns1	chr7:30186941-30195164	WT_Veh	WT_CL	OK	418.23	563.33	0.429684	1.94428	0.00245	0.0147463	yes
ENSMUSG00000026094	Stk17b	chr1:53755505-53785224	WT_Veh	WT_CL	OK	7.81009	10.5171	0.429327	1.86893	0.0044	0.0243143	yes
ENSMUSG00000062328	Rpl17	chr18:75000476-75003381	WT_Veh	WT_CL	OK	299.265	402.612	0.427968	2.14596	0.0008	0.00561179	yes
ENSMUSG00000041781	Cpsf2	chr12:101975973-102005993	WT_Veh	WT_CL	OK	10.6567	14.3366	0.427941	2.08067	0.0013	0.0085781	yes
ENSMUSG00000032637	Atxn2l	chr7:126491707-126503437	WT_Veh	WT_CL	OK	38.9257	52.3648	0.427872	2.10251	0.00075	0.00530647	yes
ENSMUSG00000003752	Itpkc	chr7:27207171-27228628	WT_Veh	WT_CL	OK	5.64305	7.59001	0.427628	1.59184	0.0081	0.0405027	yes
ENSMUSG00000022200	Golph3	chr15:12321437-12351265	WT_Veh	WT_CL	OK	68.641	92.2961	0.4272	2.14553	0.001	0.00682755	yes
ENSMUSG00000028007	Snx7	chr3:117781496-117868936	WT_Veh	WT_CL	OK	32.5628	43.7502	0.426067	1.91313	0.00285	0.0167841	yes
ENSMUSG00000009013	Dynll1	chr5:115297109-115300999	WT_Veh	WT_CL	OK	139.495	187.406	0.425955	1.98101	0.00215	0.0131954	yes
ENSMUSG00000028010	Gar1	chr3:129824911-129831396	WT_Veh	WT_CL	OK	69.5241	93.382	0.425631	1.65758	0.0094	0.0459038	yes
ENSMUSG00000054823	Whsc1l1	chr8:25601600-25719667	WT_Veh	WT_CL	OK	16.3667	21.9831	0.425629	1.87392	0.004	0.0224116	yes
ENSMUSG00000010048	Ifrd2	chr9:107587717-107593038	WT_Veh	WT_CL	OK	18.0734	24.2715	0.425401	1.94843	0.00295	0.01732	yes
ENSMUSG00000033554	Dph5	chr3:115888164-115934361	WT_Veh	WT_CL	OK	11.0831	14.8813	0.425134	1.76024	0.00655	0.0338893	yes
ENSMUSG00000043300	B3galnt1	chr3:69574185-69598861	WT_Veh	WT_CL	OK	11.9966	16.1052	0.424904	1.80433	0.00455	0.0250182	yes
ENSMUSG00000026553	Copa	chr1:172066012-172122330	WT_Veh	WT_CL	OK	96.1037	129.004	0.424749	1.66927	0.0042	0.0233842	yes
ENSMUSG00000055762	Eef1d	chr15:75894795-75909556	WT_Veh	WT_CL	OK	107.656	144.479	0.424439	1.97116	0.00185	0.0115921	yes
ENSMUSG00000025969	Nrp2	chr1:62703284-62818695	WT_Veh	WT_CL	OK	3.06408	4.11016	0.423742	1.66088	0.00975	0.0472481	yes
ENSMUSG00000021738	Atxn7	chr14:14012490-14107296	WT_Veh	WT_CL	OK	4.19632	5.62753	0.423376	1.90159	0.00355	0.0202989	yes
ENSMUSG00000071172	Srsf3	chr17:29032672-29043366	WT_Veh	WT_CL	OK	60.2972	80.7859	0.422012	1.76993	0.00695	0.0356463	yes
ENSMUSG00000039001	Rps21	chr2:180257376-180258445	WT_Veh	WT_CL	OK	598.678	801.534	0.420984	2.10081	0.0012	0.00799091	yes
ENSMUSG00000058569	Tmed9	chr13:55593134-55597663	WT_Veh	WT_CL	OK	112.571	150.713	0.420968	2.11738	0.0009	0.00622448	yes
ENSMUSG00000016946	Kctd5	chr17:24047733-24073485	WT_Veh	WT_CL	OK	13.5463	18.1213	0.419791	1.90597	0.00245	0.0147463	yes
ENSMUSG00000022098	Bmp1	chr14:70474556-70520260	WT_Veh	WT_CL	OK	31.6843	42.355	0.418764	2.09605	0.00145	0.00940524	yes
ENSMUSG00000046707	Csnk2a2	chr8:95446095-95488820	WT_Veh	WT_CL	OK	6.91631	9.23763	0.417521	1.84794	0.00485	0.0263989	yes
ENSMUSG00000021020	Srp54a	chr12:55239325-55263020	WT_Veh	WT_CL	OK	8.9964	12.0136	0.417248	1.76299	0.00645	0.0334579	yes
ENSMUSG00000024150	Mcfd2	chr17:87254657-87265935	WT_Veh	WT_CL	OK	125.587	167.693	0.417144	1.71958	0.00235	0.0142218	yes
ENSMUSG00000037242	Clic4	chr4:135213968-135272814	WT_Veh	WT_CL	OK	135.714	181.11	0.416297	2.00236	0.0014	0.00912908	yes
ENSMUSG00000040562	Gstm2	chr3:107981701-107986453	WT_Veh	WT_CL	OK	39.7429	53.0346	0.416237	1.94285	0.00235	0.0142218	yes
ENSMUSG00000028249	Sdcbp	chr4:6365649-6454271	WT_Veh	WT_CL	OK	93.3729	124.595	0.416176	1.80556	0.004	0.0224116	yes
ENSMUSG00000048234	Rnf149	chr1:39547569-39577405	WT_Veh	WT_CL	OK	27.978	37.3201	0.415661	1.89481	0.00175	0.0110452	yes
ENSMUSG00000015932	Dstn	chr2:143915319-143943324	WT_Veh	WT_CL	OK	294.499	392.548	0.414608	1.99842	0.00175	0.0110452	yes
ENSMUSG00000022521	Crebbp	chr16:4084047-4213404	WT_Veh	WT_CL	OK	2.88009	3.83738	0.414008	1.81127	0.0047	0.0256835	yes
ENSMUSG00000031955	Bcar1	chr8:111710484-111743849	WT_Veh	WT_CL	OK	32.9596	43.85	0.41188	2.06054	0.00115	0.00771717	yes
ENSMUSG00000053253	Ndfip2	chr14:105258572-105309298	WT_Veh	WT_CL	OK	16.9684	22.5639	0.411166	1.67197	0.00935	0.0457101	yes
ENSMUSG00000040128	Pnrc1	chr4:33245422-33290163	WT_Veh	WT_CL	OK	39.4868	52.495	0.410811	1.88955	0.00405	0.0226545	yes
ENSMUSG00000031954	Cfdp1	chr8:111768472-111854310	WT_Veh	WT_CL	OK	24.8085	32.9761	0.410589	1.86719	0.0039	0.0219626	yes
ENSMUSG00000018363	Smurf2	chr11:106820065-106920715	WT_Veh	WT_CL	OK	13.5799	18.047	0.410289	1.67387	0.00345	0.0198013	yes
ENSMUSG00000030298	Sec13	chr6:113728066-113740743	WT_Veh	WT_CL	OK	75.3863	100.113	0.409252	1.65017	0.0095	0.0463002	yes
ENSMUSG00000033319	Fem1c	chr18:46501745-46525971	WT_Veh	WT_CL	OK	6.62199	8.7909	0.408748	1.89088	0.0027	0.0160438	yes
ENSMUSG00000045374	Wdr81	chr11:75440943-75454717	WT_Veh	WT_CL	OK	11.634	15.4439	0.40869	1.64546	0.00675	0.0347737	yes
ENSMUSG00000025198	Erlin1	chr19:44034943-44069785	WT_Veh	WT_CL	OK	9.04457	11.998	0.407674	1.61367	0.0074	0.0375583	yes
ENSMUSG00000019579	D17Wsu104e	chr17:56175743-56183920	WT_Veh	WT_CL	OK	20.6993	27.4438	0.406899	1.76593	0.0047	0.0256835	yes
ENSMUSG00000032353	Tmed3	chr9:89699202-89705043	WT_Veh	WT_CL	OK	70.835	93.9002	0.406666	2.01963	0.00125	0.00828647	yes
ENSMUSG00000075701	Vimp	chr7:66079648-66089412	WT_Veh	WT_CL	OK	76.3362	101.145	0.40598	2.00976	0.0017	0.010768	yes
ENSMUSG00000032026	Rexo2	chr9:48468513-48480611	WT_Veh	WT_CL	OK	46.2621	61.2421	0.404692	1.92386	0.003	0.0175786	yes
ENSMUSG00000025324	Atp10a	chr7:58658201-58829426	WT_Veh	WT_CL	OK	3.2509	4.30291	0.404477	1.68911	0.0085	0.0421694	yes
ENSMUSG00000035274	Tpbg	chr9:85820240-85847055	WT_Veh	WT_CL	OK	14.9835	19.8214	0.403692	1.92364	0.00305	0.017815	yes
ENSMUSG00000024091	Vapa	chr17:65580055-65613555	WT_Veh	WT_CL	OK	52.457	69.3745	0.403269	1.99017	0.00145	0.00940524	yes
ENSMUSG00000026502	Desi2	chr1:178187416-178252598	WT_Veh	WT_CL	OK	13.1586	17.3929	0.402485	1.88734	0.00365	0.0208062	yes
ENSMUSG00000021486	Prelid1	chr13:55322054-55329758	WT_Veh	WT_CL	OK	181.055	239.288	0.402322	2.01403	0.00125	0.00828647	yes
ENSMUSG00000031353	Rbbp7	chrX:162760401-162829454	WT_Veh	WT_CL	OK	88.2991	116.688	0.40219	1.74012	0.007	0.0358446	yes
ENSMUSG00000008475	Arpc5	chr1:152766541-152775597	WT_Veh	WT_CL	OK	115.349	152.432	0.402159	1.99128	0.0017	0.010768	yes
ENSMUSG00000057193	Slc44a2	chr9:21337827-21355025	WT_Veh	WT_CL	OK	23.0278	30.4303	0.402133	1.98173	0.0017	0.010768	yes
ENSMUSG00000020152	Actr2	chr11:20062303-20112913	WT_Veh	WT_CL	OK	38.1598	50.4259	0.402113	2.01721	0.00135	0.00886179	yes
ENSMUSG00000040824	Snrpd2	chr7:19149721-19152735	WT_Veh	WT_CL	OK	58.964	77.8971	0.401735	1.78783	0.00615	0.0321238	yes
ENSMUSG00000025239	Limd1	chr9:123478700-123521548	WT_Veh	WT_CL	OK	12.8751	16.9938	0.400426	1.95817	0.00165	0.0105055	yes
ENSMUSG00000031983	2310022B05Rik	chr8:124635765-124663369	WT_Veh	WT_CL	OK	39.9946	52.7882	0.40041	2.00226	0.00125	0.00828647	yes
ENSMUSG00000041203	2310036O22Rik	chr8:85026832-85030285	WT_Veh	WT_CL	OK	86.074	113.581	0.400075	1.95118	0.0026	0.0155246	yes
ENSMUSG00000014859	E2f4	chr8:105297662-105305369	WT_Veh	WT_CL	OK	31.3086	41.2926	0.399324	1.95308	0.0023	0.0139727	yes
ENSMUSG00000075284	Wipf1	chr2:73429609-73529734	WT_Veh	WT_CL	OK	5.79546	7.64329	0.39927	1.54357	0.00905	0.0444941	yes
ENSMUSG00000024561	Mbd1	chr18:74268271-74282685	WT_Veh	WT_CL	OK	10.0628	13.2711	0.399261	1.79721	0.00435	0.024071	yes
ENSMUSG00000002870	Mcm2	chr6:88883474-88898780	WT_Veh	WT_CL	OK	6.15223	8.11134	0.398831	1.70101	0.0078	0.0392287	yes
ENSMUSG00000024212	Mllt1	chr17:56892611-56935388	WT_Veh	WT_CL	OK	9.32983	12.2927	0.397881	1.8429	0.0051	0.0275395	yes
ENSMUSG00000037519	Ppfia1	chr7:144476754-144553729	WT_Veh	WT_CL	OK	6.06013	7.98241	0.397477	1.83734	0.00455	0.0250182	yes
ENSMUSG00000037499	Nenf	chr1:191306788-191318194	WT_Veh	WT_CL	OK	37.3038	49.1292	0.397261	1.7021	0.0083	0.0413254	yes
ENSMUSG00000007817	Zmiz1	chr14:25455736-25666743	WT_Veh	WT_CL	OK	22.9067	30.1458	0.396187	1.1747	0.0064	0.0332297	yes
ENSMUSG00000057863	Rpl36	chr17:56613394-56614243	WT_Veh	WT_CL	OK	714.261	939.594	0.395586	1.98252	0.00205	0.0126607	yes
ENSMUSG00000040225	Prrc2c	chr1:162673401-162740495	WT_Veh	WT_CL	OK	8.84927	11.6345	0.394784	1.96428	0.00185	0.0115921	yes
ENSMUSG00000022139	Mbnl2	chr14:120275668-120431697	WT_Veh	WT_CL	OK	55.5616	73.0096	0.394	1.96945	0.0019	0.0118668	yes
ENSMUSG00000048076	Arf1	chr11:59211411-59228270	WT_Veh	WT_CL	OK	166.396	218.5	0.393007	1.95303	0.0028	0.0165381	yes
ENSMUSG00000035890	Rnf126	chr10:79758514-79766952	WT_Veh	WT_CL	OK	20.3425	26.7102	0.392899	1.78486	0.00425	0.0236062	yes
ENSMUSG00000027828	Ssr3	chr3:65379654-65392623	WT_Veh	WT_CL	OK	133.566	175.319	0.392423	1.92177	0.0025	0.0150146	yes
ENSMUSG00000011752	Pgam1	chr19:41911870-41918664	WT_Veh	WT_CL	OK	47.7393	62.6596	0.392358	1.94123	0.0026	0.0155246	yes
ENSMUSG00000053317	Sec61b	chr4:47474657-47483242	WT_Veh	WT_CL	OK	138.394	181.604	0.392012	1.7516	0.00715	0.0364861	yes
ENSMUSG00000051413	Plagl2	chr2:153227758-153241426	WT_Veh	WT_CL	OK	3.61423	4.74264	0.392003	1.65217	0.00975	0.0472481	yes
ENSMUSG00000021840	Mapk1ip1l	chr14:47298313-47323204	WT_Veh	WT_CL	OK	22.0142	28.8827	0.391771	1.96963	0.00155	0.00995757	yes
ENSMUSG00000020393	Kremen1	chr11:5191551-5261558	WT_Veh	WT_CL	OK	10.014	13.1357	0.391475	1.87098	0.00285	0.0167841	yes
ENSMUSG00000030766	Arhgap17	chr7:123279149-123369915	WT_Veh	WT_CL	OK	5.82907	7.64596	0.391431	1.69049	0.0077	0.0388095	yes
ENSMUSG00000005103	Wdr1	chr5:38526813-38561666	WT_Veh	WT_CL	OK	93.8692	123.106	0.391181	1.94713	0.0018	0.0113108	yes
ENSMUSG00000058407	Txndc9	chr1:37983866-37997346	WT_Veh	WT_CL	OK	41.0052	53.7744	0.391113	1.69865	0.0088	0.0434048	yes
ENSMUSG00000018398	2008-09-01	chr11:53519256-53549565	WT_Veh	WT_CL	OK	38.5944	50.5753	0.390042	1.71002	0.0084	0.0417622	yes
ENSMUSG00000028945	Rheb	chr5:24802822-24842624	WT_Veh	WT_CL	OK	39.314	51.5009	0.389556	1.86604	0.0032	0.0185833	yes
ENSMUSG00000048379	Socs4	chr14:47276930-47296098	WT_Veh	WT_CL	OK	5.03865	6.60015	0.389462	1.78001	0.0071	0.0362644	yes
ENSMUSG00000049792	Bag5	chr12:111709487-111713257	WT_Veh	WT_CL	OK	17.6303	23.0867	0.389001	1.77208	0.00495	0.0268837	yes
ENSMUSG00000006731	B4galnt1	chr10:127165155-127172340	WT_Veh	WT_CL	OK	9.28087	12.1518	0.388841	1.67221	0.00935	0.0457101	yes
ENSMUSG00000020255	D10Wsu102e	chr10:83360220-83368835	WT_Veh	WT_CL	OK	15.4613	20.2405	0.388581	1.87091	0.00425	0.0236062	yes
ENSMUSG00000064210	Ano6	chr15:95787855-95975464	WT_Veh	WT_CL	OK	29.9433	39.1266	0.385916	1.93451	0.0026	0.0155246	yes
ENSMUSG00000003955	Fam162a	chr16:36043843-36071515	WT_Veh	WT_CL	OK	63.2536	82.5788	0.384623	1.72582	0.0071	0.0362644	yes
ENSMUSG00000035325	Sec31a	chr5:100361649-100416234	WT_Veh	WT_CL	OK	38.9126	50.7716	0.383785	1.93042	0.00275	0.016284	yes
ENSMUSG00000033287	Kctd17	chr15:78428563-78438909	WT_Veh	WT_CL	OK	80.8354	105.433	0.383265	1.76098	0.00705	0.0360381	yes
ENSMUSG00000001833	2007-09-01	chr9:25252438-25308571	WT_Veh	WT_CL	OK	73.4833	95.8208	0.382923	1.92539	0.00235	0.0142218	yes
ENSMUSG00000014329	Bicc1	chr10:70868668-71159700	WT_Veh	WT_CL	OK	10.3498	13.4934	0.382649	1.84489	0.0041	0.0229139	yes
ENSMUSG00000023846	Riok2	chr17:17374331-17395303	WT_Veh	WT_CL	OK	15.0018	19.5535	0.382291	1.82263	0.0043	0.023839	yes
ENSMUSG00000003429	Rps11	chr7:45122387-45124389	WT_Veh	WT_CL	OK	105.831	137.913	0.381991	1.80477	0.0046	0.0252555	yes
ENSMUSG00000033352	Map2k4	chr11:65688242-65788297	WT_Veh	WT_CL	OK	24.4286	31.8282	0.381734	1.8475	0.00375	0.0212748	yes
ENSMUSG00000035181	Heatr5a	chr12:51875872-51971321	WT_Veh	WT_CL	OK	10.0165	13.0398	0.380543	1.88496	0.00245	0.0147463	yes
ENSMUSG00000079477	Rab7	chr6:87980421-88045270	WT_Veh	WT_CL	OK	93.0489	121.048	0.379522	1.8265	0.0048	0.0261653	yes
ENSMUSG00000028173	Wls	chr3:159839736-159935833	WT_Veh	WT_CL	OK	50.997	66.3344	0.379346	1.89928	0.0026	0.0155246	yes
ENSMUSG00000026786	Apbb1ip	chr2:22774093-22875653	WT_Veh	WT_CL	OK	31.2868	40.6864	0.378993	1.86439	0.0041	0.0229139	yes
ENSMUSG00000032525	Nktr	chr9:121719180-121756841	WT_Veh	WT_CL	OK	15.5272	20.1805	0.378157	1.89542	0.0024	0.0144867	yes
ENSMUSG00000042772	Smg7	chr1:152836995-152902646	WT_Veh	WT_CL	OK	7.75081	10.0724	0.377992	1.79059	0.00465	0.0254605	yes
ENSMUSG00000040028	Elavl1	chr8:4284781-4325100	WT_Veh	WT_CL	OK	10.8934	14.1539	0.377744	1.84078	0.0039	0.0219626	yes
ENSMUSG00000018377	Vezf1	chr11:88068278-88084729	WT_Veh	WT_CL	OK	11.4301	14.8413	0.376784	1.83175	0.00425	0.0236062	yes
ENSMUSG00000040021	Lats1	chr10:7681208-7716458	WT_Veh	WT_CL	OK	10.274	13.3198	0.374571	1.84596	0.0032	0.0185833	yes
ENSMUSG00000033793	Atp6v1h	chr1:5083172-5162549	WT_Veh	WT_CL	OK	51.3079	66.5113	0.374417	1.8673	0.004	0.0224116	yes
ENSMUSG00000031729	Ist1	chr8:109614516-109693294	WT_Veh	WT_CL	OK	21.479	27.8376	0.374107	1.7746	0.0055	0.0292921	yes
ENSMUSG00000061024	Rrs1	chr1:9545407-9547454	WT_Veh	WT_CL	OK	33.5732	43.4912	0.373412	1.82964	0.00365	0.0208062	yes
ENSMUSG00000017615	Tnfaip1	chr11:78522849-78536332	WT_Veh	WT_CL	OK	28.0283	36.301	0.373123	1.86676	0.00305	0.017815	yes
ENSMUSG00000054675	Tmem119	chr5:113793728-113800516	WT_Veh	WT_CL	OK	54.6357	70.7438	0.372761	1.85441	0.00385	0.0217224	yes
ENSMUSG00000090663	Srcap	chr7:127559385-127565266	WT_Veh	WT_CL	OK	9.22177	11.9378	0.372421	1.65471	0.0099	0.0478441	yes
ENSMUSG00000004383	Large	chr8:72814598-73353540	WT_Veh	WT_CL	OK	12.1032	15.6652	0.372172	1.76487	0.0055	0.0292921	yes
ENSMUSG00000003402	Prkcsh	chr9:22003034-22014219	WT_Veh	WT_CL	OK	73.3771	94.9213	0.3714	1.8841	0.0034	0.0195422	yes
ENSMUSG00000091512	Lamtor3	chr3:137918525-137928765	WT_Veh	WT_CL	OK	39.8557	51.5536	0.371287	1.76252	0.00565	0.0299755	yes
ENSMUSG00000021819	2310021P13Rik	chr14:20707551-20723618	WT_Veh	WT_CL	OK	25.7906	33.3344	0.370169	1.85999	0.00405	0.0226545	yes
ENSMUSG00000029467	Atp2a2	chr5:122421692-122502225	WT_Veh	WT_CL	OK	61.6855	79.6293	0.368368	1.66094	0.00895	0.0440661	yes
ENSMUSG00000038991	Txndc5	chr13:38500272-38528824	WT_Veh	WT_CL	OK	110.07	141.967	0.367138	1.83197	0.0043	0.023839	yes
ENSMUSG00000038650	Rnh1	chr7:141160327-141172851	WT_Veh	WT_CL	OK	50.8254	65.4887	0.365697	1.81147	0.0046	0.0252555	yes
ENSMUSG00000030062	Rpn1	chr6:88084472-88105304	WT_Veh	WT_CL	OK	53.4403	68.7746	0.363947	1.82957	0.00435	0.024071	yes
ENSMUSG00000030718	Ppme1	chr7:100326736-100371896	WT_Veh	WT_CL	OK	23.8593	30.6921	0.363316	1.7551	0.00535	0.0286379	yes
ENSMUSG00000033307	Mif	chr10:75859352-75860250	WT_Veh	WT_CL	OK	284.045	365.238	0.362714	1.7984	0.00505	0.0273062	yes
ENSMUSG00000036565	Ttyh3	chr5:140620585-140649031	WT_Veh	WT_CL	OK	14.3694	18.4762	0.362671	1.77888	0.0054	0.0288637	yes
ENSMUSG00000025066	Sfr1	chr19:47731755-47735588	WT_Veh	WT_CL	OK	101.55	130.335	0.360039	1.8124	0.00465	0.0254605	yes
ENSMUSG00000031762	Mt2	chr8:94172617-94173567	WT_Veh	WT_CL	OK	1376.34	1766.43	0.360003	1.74248	0.00635	0.0330166	yes
ENSMUSG00000019907	Ppp1r12a	chr10:108162399-108277575	WT_Veh	WT_CL	OK	17.2508	22.124	0.358949	1.75588	0.00615	0.0321238	yes
ENSMUSG00000063273	Naa15	chr3:51416015-51475985	WT_Veh	WT_CL	OK	14.7353	18.8958	0.358794	1.78395	0.00485	0.0263989	yes
ENSMUSG00000035199	Arl6ip5	chr6:97210688-97233315	WT_Veh	WT_CL	OK	97.1317	124.429	0.357303	1.79355	0.00485	0.0263989	yes
ENSMUSG00000025034	Trim8	chr19:46501647-46516444	WT_Veh	WT_CL	OK	34.0168	43.5574	0.356671	1.78655	0.0052	0.0279737	yes
ENSMUSG00000029465	Arpc3	chr5:122391877-122406179	WT_Veh	WT_CL	OK	186.696	238.488	0.35322	1.72684	0.00695	0.0356463	yes
ENSMUSG00000051695	Pcbp1	chr6:86524498-86526171	WT_Veh	WT_CL	OK	178.968	228.58	0.352995	1.7606	0.0064	0.0332297	yes
ENSMUSG00000026238	Ptma	chr1:86526735-86530698	WT_Veh	WT_CL	OK	136.858	174.783	0.35288	1.77355	0.0061	0.0319154	yes
ENSMUSG00000029762	Akr1b8	chr6:34354118-34368463	WT_Veh	WT_CL	OK	37.6975	48.1005	0.351584	1.68156	0.00755	0.0381447	yes
ENSMUSG00000086841	2410006H16Rik	chr11:62602876-62604807	WT_Veh	WT_CL	OK	191.568	243.967	0.348826	1.66528	0.00875	0.0432256	yes
ENSMUSG00000061032	Rrp1	chr10:78400361-78413043	WT_Veh	WT_CL	OK	33.2864	42.3828	0.348546	1.712	0.00675	0.0347737	yes
ENSMUSG00000017774	Myo1c	chr11:75650503-75673910	WT_Veh	WT_CL	OK	123.144	156.769	0.348293	1.49669	0.009	0.0442778	yes
ENSMUSG00000027351	Spred1	chr2:117121373-117182279	WT_Veh	WT_CL	OK	13.2317	16.8343	0.347401	1.67839	0.00825	0.0411274	yes
ENSMUSG00000036180	Gatad2a	chr8:69907068-69996379	WT_Veh	WT_CL	OK	14.5379	18.493	0.347158	1.72062	0.00645	0.0334579	yes
ENSMUSG00000032178	Ilf3	chr9:21368018-21411720	WT_Veh	WT_CL	OK	17.5444	22.3133	0.346893	1.67943	0.00945	0.0461022	yes
ENSMUSG00000024538	Ppic	chr18:53406340-53418007	WT_Veh	WT_CL	OK	61.7402	78.4149	0.344918	1.69474	0.0073	0.0371402	yes
ENSMUSG00000024487	Yipf5	chr18:40204864-40219399	WT_Veh	WT_CL	OK	24.8942	31.6105	0.344591	1.65702	0.0097	0.0470522	yes
ENSMUSG00000020074	Ccar1	chr10:62743927-62792368	WT_Veh	WT_CL	OK	10.4388	13.2474	0.343757	1.65051	0.00965	0.0468867	yes
ENSMUSG00000031673	Cdh11	chr8:102632994-102785111	WT_Veh	WT_CL	OK	15.8596	20.0282	0.336676	1.64973	0.009	0.0442778	yes
ENSMUSG00000070934	Rraga	chr4:86575672-86577281	WT_Veh	WT_CL	OK	71.2272	89.8998	0.335891	1.6806	0.00895	0.0440661	yes
ENSMUSG00000027763	Mbnl1	chr3:60501251-60629748	WT_Veh	WT_CL	OK	38.8896	30.9775	-0.328164	-1.65329	0.00915	0.0449209	yes
ENSMUSG00000005312	Ubqln1	chr13:58176155-58215653	WT_Veh	WT_CL	OK	66.1633	52.5	-0.333714	-1.67266	0.0082	0.0409242	yes
ENSMUSG00000019210	Atp6v1e1	chr6:120795244-120822685	WT_Veh	WT_CL	OK	60.5009	47.902	-0.336868	-1.62798	0.01035	0.0496932	yes
ENSMUSG00000008090	Fgfrl1	chr5:108694228-108706950	WT_Veh	WT_CL	OK	57.1424	45.2128	-0.337832	-1.68356	0.0094	0.0459038	yes
ENSMUSG00000030120	Mlf2	chr6:124931387-124936138	WT_Veh	WT_CL	OK	258.592	204.399	-0.339288	-1.69585	0.0082	0.0409242	yes
ENSMUSG00000060992	Copz1	chr15:103272910-103299862	WT_Veh	WT_CL	OK	101.185	79.9085	-0.340574	-1.70899	0.00795	0.0398563	yes
ENSMUSG00000024981	Acsl5	chr19:55253368-55296627	WT_Veh	WT_CL	OK	27.3041	21.5322	-0.342621	-1.68195	0.00885	0.0436271	yes
ENSMUSG00000025246	Tbl1x	chrX:77511012-77662983	WT_Veh	WT_CL	OK	31.3777	24.7269	-0.343662	-1.71313	0.0077	0.0388095	yes
ENSMUSG00000022016	Akap11	chr14:78492245-78536860	WT_Veh	WT_CL	OK	6.39933	5.04061	-0.344322	-1.63662	0.0101	0.0486724	yes
ENSMUSG00000040720	1110037F02Rik	chr4:11485957-11550684	WT_Veh	WT_CL	OK	14.7914	11.6395	-0.345725	-1.68925	0.00835	0.0415276	yes
ENSMUSG00000061232	H2-K1	chr17:33996016-34000333	WT_Veh	WT_CL	OK	245.766	193.295	-0.346478	-1.62368	0.0099	0.0478441	yes
ENSMUSG00000022536	Glyr1	chr16:5013905-5049910	WT_Veh	WT_CL	OK	31.7876	24.9955	-0.346796	-1.73539	0.00535	0.0286379	yes
ENSMUSG00000025366	Esyt1	chr10:128510247-128525859	WT_Veh	WT_CL	OK	29.111	22.8885	-0.346944	-1.72221	0.0068	0.0349743	yes
ENSMUSG00000024527	Afg3l2	chr18:67404766-67449166	WT_Veh	WT_CL	OK	27.684	21.7356	-0.348991	-1.71509	0.0073	0.0371402	yes
ENSMUSG00000019951	Uhrf1bp1l	chr10:89744990-89819869	WT_Veh	WT_CL	OK	21.7655	17.0818	-0.349584	-1.75022	0.00575	0.0304077	yes
ENSMUSG00000003420	Fcgrt	chr7:45092992-45103822	WT_Veh	WT_CL	OK	66.4369	52.0869	-0.351063	-1.74195	0.00575	0.0304077	yes
[truncated: 36,278 more rows]

## Sheet: KO_Veh vs WT_Veh
gene_id	gene	locus	sample_1	sample_2	status	value_1	value_2	log2(fold_change)	test_stat	p_value	q_value	significant
ENSMUSG00000020713	Gh	chr11:106300270-106301865	WT_Veh	KO_Veh	OK	0	6.2354	inf	#NAME?	5e-05	0.000463973	yes
ENSMUSG00000082157	Gm12038	chr11:20847475-20847682	WT_Veh	KO_Veh	OK	0	5.51492	inf	#NAME?	0.0003	0.00236321	yes
ENSMUSG00000061723	Tnnt3	chr7:142460808-142516009	WT_Veh	KO_Veh	OK	0.372521	5.47901	3.87852	1.59918	0.0004	0.00304894	yes
ENSMUSG00000059237	Ppp1r2-ps4	chr9:66805305-66805938	WT_Veh	KO_Veh	OK	0.58123	2.9909	2.3634	2.38967	0.00235	0.0142218	yes
ENSMUSG00000090207	4930524O07Rik	chr9:106892170-107231909	WT_Veh	KO_Veh	OK	0.894428	3.70034	2.04862	1.88497	0.00155	0.00995757	yes
ENSMUSG00000030707	Coro1a	chr7:126699772-126707787	WT_Veh	KO_Veh	OK	1.12235	4.44185	1.98463	2.0889	5e-05	0.000463973	yes
ENSMUSG00000063018	2010204K13Rik	chrX:7411816-7445143	WT_Veh	KO_Veh	OK	0.75426	2.64492	1.81009	1.7124	0.0052	0.0279737	yes
ENSMUSG00000081049	Rps24-ps3	chrX:79195046-79195448	WT_Veh	KO_Veh	OK	1.74653	5.2026	1.57474	1.74822	0.0088	0.0434048	yes
ENSMUSG00000086922	Gm13835	chr6:31141978-31142663	WT_Veh	KO_Veh	OK	1.12398	3.29418	1.55131	2.01421	0.0015	0.00968273	yes
ENSMUSG00000030346	Rad51ap1	chr6:126923049-126939587	WT_Veh	KO_Veh	OK	0.899831	2.47729	1.46103	2.27359	5e-05	0.000463973	yes
ENSMUSG00000019214	Chtf18	chr17:25717170-25727419	WT_Veh	KO_Veh	OK	1.77259	4.81423	1.44144	1.6504	0.00465	0.0254605	yes
ENSMUSG00000078706	Gm53	chr11:96251104-96264868	WT_Veh	KO_Veh	OK	7.63022	19.9376	1.38569	4.59567	5e-05	0.000463973	yes
ENSMUSG00000069682	Gm10275	chr10:29698745-29699379	WT_Veh	KO_Veh	OK	2.90406	7.58064	1.38425	2.61086	5e-05	0.000463973	yes
ENSMUSG00000058427	Cxcl2	chr5:90903898-90905909	WT_Veh	KO_Veh	OK	1.88656	4.59202	1.28337	2.65985	5e-05	0.000463973	yes
ENSMUSG00000026185	Igfbp5	chr1:72857931-72874884	WT_Veh	KO_Veh	OK	3.29631	7.79492	1.24168	5.41719	5e-05	0.000463973	yes
ENSMUSG00000032083	Apoa1	chr9:46228579-46230466	WT_Veh	KO_Veh	OK	3.28817	7.60528	1.20972	2.99386	5e-05	0.000463973	yes
ENSMUSG00000000982	Ccl3	chr11:83647843-83649355	WT_Veh	KO_Veh	OK	2.11116	4.84149	1.19741	2.25379	0.00065	0.00468353	yes
ENSMUSG00000074896	Ifit3	chr19:34583530-34588731	WT_Veh	KO_Veh	OK	0.89312	2.04317	1.19388	2.42815	0.0001	0.000880505	yes
ENSMUSG00000020950	Foxg1	chr12:49382692-49407346	WT_Veh	KO_Veh	OK	3.90754	8.6973	1.15431	4.18868	5e-05	0.000463973	yes
ENSMUSG00000029368	Alb	chr5:90460888-90476603	WT_Veh	KO_Veh	OK	10.8832	24.0608	1.14458	4.98639	5e-05	0.000463973	yes
ENSMUSG00000084416	Rpl10a-ps1	chr1:64993923-64994631	WT_Veh	KO_Veh	OK	1.31844	2.91469	1.14451	1.594	0.00865	0.0427889	yes
ENSMUSG00000015340	Cybb	chrX:9435251-9487771	WT_Veh	KO_Veh	OK	1.34305	2.94183	1.1312	2.9701	5e-05	0.000463973	yes
ENSMUSG00000060063	Alox5ap	chr5:149265057-149288045	WT_Veh	KO_Veh	OK	10.6177	22.3408	1.07321	3.36405	5e-05	0.000463973	yes
ENSMUSG00000046179	E2f8	chr7:48866428-48886608	WT_Veh	KO_Veh	OK	1.60475	3.29089	1.03613	1.78394	0.00575	0.0304077	yes
ENSMUSG00000030107	Usp18	chr6:121245905-121270916	WT_Veh	KO_Veh	OK	0.927802	1.848	0.994078	1.95416	0.00165	0.0105055	yes
ENSMUSG00000002617	Zfp40	chr17:23173868-23193252	WT_Veh	KO_Veh	OK	1.64381	3.2619	0.988665	1.45966	0.0093	0.0455159	yes
ENSMUSG00000030142	Clec4e	chr6:123281788-123289870	WT_Veh	KO_Veh	OK	1.30769	2.56948	0.974455	1.42514	0.00595	0.0312859	yes
ENSMUSG00000066036	Ubr4	chr4:139352586-139489588	WT_Veh	KO_Veh	OK	42.4359	82.8364	0.964979	1.64127	0.0051	0.0275395	yes
ENSMUSG00000049723	Mmp12	chr9:7344380-7388047	WT_Veh	KO_Veh	OK	6.0514	11.8092	0.96457	2.95207	5e-05	0.000463973	yes
ENSMUSG00000021569	Trip13	chr13:73912461-73937767	WT_Veh	KO_Veh	OK	2.27611	4.42016	0.957526	2.8831	5e-05	0.000463973	yes
ENSMUSG00000044811	AF251705	chr11:114996720-115001880	WT_Veh	KO_Veh	OK	1.39664	2.68902	0.945123	1.85512	0.00235	0.0142218	yes
ENSMUSG00000041439	Mfsd6	chr1:52656285-52727462	WT_Veh	KO_Veh	OK	1.25985	2.42554	0.945052	1.7094	0.0056	0.0297424	yes
ENSMUSG00000091549	Gm6548	chr17:78850791-78851956	WT_Veh	KO_Veh	OK	8.73677	16.7863	0.94211	3.40305	5e-05	0.000463973	yes
ENSMUSG00000069792	Wfdc17	chr11:83703990-83706268	WT_Veh	KO_Veh	OK	8.0251	15.4132	0.941574	2.29212	0.00015	0.00126998	yes
ENSMUSG00000028763	Hspg2	chr4:137468768-137570630	WT_Veh	KO_Veh	OK	74.6509	142.371	0.931427	1.72347	0.0017	0.010768	yes
ENSMUSG00000022868	Ahsg	chr16:22892041-22899438	WT_Veh	KO_Veh	OK	2.19855	4.12624	0.908272	2.28178	0.0002	0.0016418	yes
ENSMUSG00000050395	Tnfsf15	chr4:63727083-63745113	WT_Veh	KO_Veh	OK	1.00777	1.87746	0.897608	2.39546	0.0001	0.000880505	yes
ENSMUSG00000025993	Slc40a1	chr1:45908069-45925594	WT_Veh	KO_Veh	OK	1.12029	2.07225	0.887328	2.3672	0.00015	0.00126998	yes
ENSMUSG00000043192	Gm1840	chr8:5639583-5640996	WT_Veh	KO_Veh	OK	1.40892	2.59942	0.883601	1.86432	0.00205	0.0126607	yes
ENSMUSG00000070327	Rnf213	chr11:119393099-119487418	WT_Veh	KO_Veh	OK	4.2103	7.72	0.874677	2.33355	5e-05	0.000463973	yes
ENSMUSG00000065037	7SK	chr9:78175302-78175633	WT_Veh	KO_Veh	OK	9.14048	16.6574	0.865823	1.51406	0.01	0.0482694	yes
ENSMUSG00000061787	Rps17	chr7:81342731-81345254	WT_Veh	KO_Veh	OK	42.323	76.8489	0.860582	1.88396	0.0036	0.0205529	yes
ENSMUSG00000057346	Apol9b	chr15:77403788-77411080	WT_Veh	KO_Veh	OK	1.18825	2.15003	0.855524	1.75739	0.00335	0.0193049	yes
ENSMUSG00000033355	Rtp4	chr16:23609918-23614222	WT_Veh	KO_Veh	OK	1.79142	3.21893	0.845473	2.00872	0.0014	0.00912908	yes
ENSMUSG00000072082	Ccnf	chr17:24223231-24251409	WT_Veh	KO_Veh	OK	1.78876	3.2096	0.84343	2.64029	5e-05	0.000463973	yes
ENSMUSG00000031004	Mki67	chr7:135689787-135716379	WT_Veh	KO_Veh	OK	2.35772	4.20654	0.835245	3.82345	5e-05	0.000463973	yes
ENSMUSG00000020077	Srgn	chr10:62493832-62527451	WT_Veh	KO_Veh	OK	5.80455	10.2246	0.816786	2.06099	0.0007	0.00500228	yes
ENSMUSG00000061540	Orm2	chr4:63362448-63365878	WT_Veh	KO_Veh	OK	3.38069	5.92377	0.809196	1.74592	0.0037	0.0210478	yes
ENSMUSG00000034773	BC030867	chr11:102248881-102265187	WT_Veh	KO_Veh	OK	1.25835	2.18422	0.795582	1.48937	0.0069	0.0354268	yes
ENSMUSG00000035692	Isg15	chr4:156199423-156200818	WT_Veh	KO_Veh	OK	9.15721	15.2914	0.739738	2.19479	0.0003	0.00236321	yes
ENSMUSG00000005681	Apoa2	chr1:171225053-171226379	WT_Veh	KO_Veh	OK	7.77896	12.9086	0.730687	1.53295	0.0093	0.0455159	yes
ENSMUSG00000003273	Car11	chr7:45699842-45704682	WT_Veh	KO_Veh	OK	12.2742	20.3638	0.730372	2.4509	5e-05	0.000463973	yes
ENSMUSG00000072812	Ahnak2	chr12:112772193-112802657	WT_Veh	KO_Veh	OK	3.8361	6.33747	0.724264	2.66757	5e-05	0.000463973	yes
ENSMUSG00000022048	Dpysl2	chr14:66802863-66868688	WT_Veh	KO_Veh	OK	1.2662	2.09165	0.72414	2.20962	0.0002	0.0016418	yes
ENSMUSG00000018927	Ccl6	chr11:83582055-83623693	WT_Veh	KO_Veh	OK	11.0765	18.1632	0.713512	2.19726	0.0003	0.00236321	yes
ENSMUSG00000027698	Nceh1	chr3:27182964-27284608	WT_Veh	KO_Veh	OK	1.81308	2.97102	0.71251	1.23679	0.01025	0.0492773	yes
ENSMUSG00000020914	Top2a	chr11:98992942-99024189	WT_Veh	KO_Veh	OK	11.0947	18.1733	0.711946	1.89857	0.001	0.00682755	yes
ENSMUSG00000038642	Ctss	chr3:95526785-95556403	WT_Veh	KO_Veh	OK	20.9709	34.2149	0.706235	3.12564	5e-05	0.000463973	yes
ENSMUSG00000029380	Cxcl1	chr5:90891240-90893115	WT_Veh	KO_Veh	OK	5.20994	8.34067	0.678895	1.81468	0.00215	0.0131954	yes
ENSMUSG00000026822	Lcn2	chr2:32384632-32387797	WT_Veh	KO_Veh	OK	8.04819	12.8422	0.67416	2.09634	0.00025	0.00200032	yes
ENSMUSG00000035150	Eif2s3x	chrX:94188706-94212862	WT_Veh	KO_Veh	OK	1.32553	2.11017	0.670786	1.79186	0.00145	0.00940524	yes
ENSMUSG00000036905	C1qb	chr4:136880128-136886187	WT_Veh	KO_Veh	OK	35.5388	56.371	0.665559	3.00533	5e-05	0.000463973	yes
ENSMUSG00000021208	Ifi27l2b	chr12:103450897-103457223	WT_Veh	KO_Veh	OK	7.63715	12.0972	0.663566	2.29516	0.0001	0.000880505	yes
ENSMUSG00000020120	Plek	chr11:16971205-17079371	WT_Veh	KO_Veh	OK	3.15129	4.98807	0.66254	1.7007	0.0052	0.0279737	yes
ENSMUSG00000045962	Wnk1	chr6:119923968-120038672	WT_Veh	KO_Veh	OK	43.7576	68.7439	0.651699	1.86383	0.00125	0.00828647	yes
ENSMUSG00000049866	Arl4c	chr1:88673124-88702221	WT_Veh	KO_Veh	OK	3.1329	4.8941	0.643545	2.45101	5e-05	0.000463973	yes
ENSMUSG00000030579	Tyrobp	chr7:30413787-30417577	WT_Veh	KO_Veh	OK	24.5107	38.2783	0.643114	2.24152	0.00015	0.00126998	yes
ENSMUSG00000042834	D0H4S114	chr18:33437018-33464029	WT_Veh	KO_Veh	OK	1.81726	2.83788	0.64305	1.63445	0.00415	0.0231349	yes
ENSMUSG00000028068	Iqgap3	chr3:88082050-88121048	WT_Veh	KO_Veh	OK	1.24259	1.91881	0.626857	2.09047	0.00065	0.00468353	yes
ENSMUSG00000036896	C1qc	chr4:136889803-136893065	WT_Veh	KO_Veh	OK	27.986	43.0158	0.620159	2.7602	5e-05	0.000463973	yes
ENSMUSG00000032332	Col12a1	chr9:79598990-79718831	WT_Veh	KO_Veh	OK	116.505	178.933	0.619018	1.78084	0.0002	0.0016418	yes
ENSMUSG00000058715	Fcer1g	chr1:171229571-171234365	WT_Veh	KO_Veh	OK	15.0852	23.1649	0.618804	2.0419	0.0005	0.00371895	yes
ENSMUSG00000032725	Folr2	chr7:101839989-101845331	WT_Veh	KO_Veh	OK	9.44579	14.488	0.617119	2.19418	0.0002	0.0016418	yes
ENSMUSG00000092072	Gm4540	chr3:106034661-106035056	WT_Veh	KO_Veh	OK	33.5035	51.3287	0.615456	1.93888	0.00085	0.00591658	yes
ENSMUSG00000021177	Tdp1	chr12:99884516-99955219	WT_Veh	KO_Veh	OK	8.39264	12.771	0.605677	1.643	0.0052	0.0279737	yes
ENSMUSG00000036398	Ppp1r11	chr17:36948355-36951741	WT_Veh	KO_Veh	OK	28.3623	43.1443	0.605196	1.86595	0.00135	0.00886179	yes
ENSMUSG00000025466	Fuom	chr7:140093394-140102441	WT_Veh	KO_Veh	OK	28.2839	43.0195	0.60501	1.6689	0.00545	0.0290748	yes
ENSMUSG00000036887	C1qa	chr4:136895916-136898803	WT_Veh	KO_Veh	OK	25.2105	38.1752	0.598613	2.52272	5e-05	0.000463973	yes
ENSMUSG00000024590	Lmnb1	chr18:56707812-56753424	WT_Veh	KO_Veh	OK	9.35678	14.1541	0.597141	2.147	0.00025	0.00200032	yes
ENSMUSG00000090663	Srcap	chr7:127559385-127565266	WT_Veh	KO_Veh	OK	9.22177	13.9311	0.595193	2.65243	5e-05	0.000463973	yes
ENSMUSG00000025854	Fam20c	chr5:138754513-138810077	WT_Veh	KO_Veh	OK	13.0735	19.7454	0.594864	1.90743	0.00325	0.0188193	yes
ENSMUSG00000018008	Cyth4	chr15:78597046-78622019	WT_Veh	KO_Veh	OK	3.2517	4.90347	0.592609	2.10395	0.0004	0.00304894	yes
ENSMUSG00000038932	Tcfl5	chr2:180597789-180642708	WT_Veh	KO_Veh	OK	2.78349	4.18394	0.587966	1.56569	0.00685	0.0351946	yes
ENSMUSG00000030144	Clec4d	chr6:123262106-123275268	WT_Veh	KO_Veh	OK	5.6591	8.44696	0.577859	1.861	0.0011	0.00742215	yes
ENSMUSG00000019769	Syne1	chr10:5020202-5069063	WT_Veh	KO_Veh	OK	2.15405	3.20564	0.573561	2.16028	0.0001	0.000880505	yes
ENSMUSG00000021306	Gpr137b	chr13:13357622-13393624	WT_Veh	KO_Veh	OK	1.95035	2.89128	0.567977	1.68026	0.00385	0.0217224	yes
ENSMUSG00000022831	Hcls1	chr16:36934982-36963212	WT_Veh	KO_Veh	OK	3.26438	4.83606	0.567024	1.70669	0.00265	0.0157869	yes
ENSMUSG00000024921	Smarca2	chr19:26605114-26823907	WT_Veh	KO_Veh	OK	24.9079	36.8516	0.565121	1.48032	0.00905	0.0444941	yes
ENSMUSG00000028741	Mrto4	chr4:139347434-139352576	WT_Veh	KO_Veh	OK	13.2373	19.5518	0.562696	1.79758	0.0025	0.0150146	yes
ENSMUSG00000079139	Gm4204	chr1:135232044-135233404	WT_Veh	KO_Veh	OK	11.2963	16.6762	0.561942	2.23672	5e-05	0.000463973	yes
ENSMUSG00000023089	Ndufa5	chr6:24518665-24528013	WT_Veh	KO_Veh	OK	87.2849	127.774	0.549785	1.85237	0.0017	0.010768	yes
ENSMUSG00000026131	Dst	chr1:34011824-34308650	WT_Veh	KO_Veh	OK	4.42932	6.47709	0.548262	2.69586	5e-05	0.000463973	yes
ENSMUSG00000056091	St3gal5	chr6:72097612-72154570	WT_Veh	KO_Veh	OK	8.2202	11.9988	0.545644	2.2838	0.00015	0.00126998	yes
ENSMUSG00000071584	Atf7	chr15:102528635-102529025	WT_Veh	KO_Veh	OK	31.326	45.7229	0.545558	1.6687	0.0045	0.0247926	yes
ENSMUSG00000090841	Myl6	chr10:128490859-128493875	WT_Veh	KO_Veh	OK	118.406	172.745	0.544897	2.56642	5e-05	0.000463973	yes
ENSMUSG00000076441	Ass1	chr2:31470206-31520672	WT_Veh	KO_Veh	OK	5.94004	8.65615	0.543252	1.90253	0.00065	0.00468353	yes
ENSMUSG00000036879	Phkb	chr8:85840958-86061376	WT_Veh	KO_Veh	OK	10.4152	15.1626	0.541825	1.51421	0.0062	0.0323583	yes
ENSMUSG00000045128	Rpl18a	chr8:70894721-70897443	WT_Veh	KO_Veh	OK	32.5458	47.3261	0.540166	2.47539	5e-05	0.000463973	yes
ENSMUSG00000059498	Fcgr3	chr1:171051173-171064935	WT_Veh	KO_Veh	OK	7.69884	11.146	0.533813	1.85604	0.001	0.00682755	yes
ENSMUSG00000030677	Kif22	chr7:127027731-127042420	WT_Veh	KO_Veh	OK	2.84728	4.11313	0.530651	1.63217	0.005	0.0270954	yes
ENSMUSG00000026683	Nuf2	chr1:169497933-169531464	WT_Veh	KO_Veh	OK	2.40929	3.47951	0.530279	1.53771	0.00785	0.0394129	yes
ENSMUSG00000034566	Atp5h	chr11:115415688-115419962	WT_Veh	KO_Veh	OK	114.468	164.275	0.521165	2.06369	0.00045	0.00338978	yes
ENSMUSG00000017390	Aldoc	chr11:78322967-78327781	WT_Veh	KO_Veh	OK	8.73921	12.4946	0.515735	1.51418	0.008	0.0400751	yes
ENSMUSG00000029162	Khk	chr5:30921555-30931246	WT_Veh	KO_Veh	OK	15.6124	22.2905	0.513738	1.49703	0.0098	0.0474489	yes
ENSMUSG00000027203	Dut	chr2:125247189-125258608	WT_Veh	KO_Veh	OK	18.8127	26.8419	0.512778	2.04273	0.00045	0.00338978	yes
ENSMUSG00000062593	Lilrb4	chr10:51480631-51496613	WT_Veh	KO_Veh	OK	13.2853	18.942	0.511754	1.73751	0.0021	0.0129262	yes
ENSMUSG00000031659	Adcy7	chr8:88272402-88329962	WT_Veh	KO_Veh	OK	1.58976	2.26403	0.510079	1.8219	0.00135	0.00886179	yes
ENSMUSG00000024989	Cep55	chr19:38055024-38074425	WT_Veh	KO_Veh	OK	3.20053	4.54117	0.504753	1.68798	0.0037	0.0210478	yes
ENSMUSG00000050708	Ftl1	chr7:45457943-45459884	WT_Veh	KO_Veh	OK	1114.82	1575.57	0.499066	2.15455	0.00025	0.00200032	yes
ENSMUSG00000003955	Fam162a	chr16:36043843-36071515	WT_Veh	KO_Veh	OK	63.2536	89.2031	0.495946	2.24643	5e-05	0.000463973	yes
ENSMUSG00000036412	Arsi	chr18:60911779-60918561	WT_Veh	KO_Veh	OK	2.59947	3.66579	0.495906	1.63799	0.00515	0.0277655	yes
ENSMUSG00000030772	Dkk3	chr7:112116018-112159057	WT_Veh	KO_Veh	OK	2.48756	3.50546	0.494873	1.69859	0.00325	0.0188193	yes
ENSMUSG00000039196	Orm1	chr4:63344559-63348163	WT_Veh	KO_Veh	OK	26.3854	37.102	0.491757	2.00091	0.0006	0.00436017	yes
ENSMUSG00000031157	Pqbp1	chrX:7894518-7899269	WT_Veh	KO_Veh	OK	19.3548	27.2106	0.491481	1.70254	0.0028	0.0165381	yes
ENSMUSG00000026464	Zc3h11a	chr1:133619870-133661380	WT_Veh	KO_Veh	OK	10.0022	14.0395	0.489183	1.55672	0.0072	0.0366989	yes
ENSMUSG00000025362	Rps26	chr10:128624529-128626506	WT_Veh	KO_Veh	OK	413.421	578.809	0.485473	2.36293	5e-05	0.000463973	yes
ENSMUSG00000048327	Ckap2l	chr2:129246375-129297212	WT_Veh	KO_Veh	OK	3.76058	5.25326	0.482257	1.86656	0.0015	0.00968273	yes
ENSMUSG00000041219	Arhgap11a	chr2:113831491-113848661	WT_Veh	KO_Veh	OK	3.48601	4.85684	0.478439	1.9643	0.00075	0.00530647	yes
ENSMUSG00000054428	Atpif1	chr4:132530554-132533659	WT_Veh	KO_Veh	OK	82.9414	115.475	0.477415	2.06071	0.00035	0.00270745	yes
ENSMUSG00000017716	Birc5	chr11:117849250-117855743	WT_Veh	KO_Veh	OK	15.8783	22.094	0.476596	1.81176	0.00195	0.0121362	yes
ENSMUSG00000022635	Zcrb1	chr15:93386096-93398334	WT_Veh	KO_Veh	OK	39.7684	55.2136	0.4734	1.51616	0.0082	0.0409242	yes
ENSMUSG00000093674	Rpl41	chr10:128548113-128549305	WT_Veh	KO_Veh	OK	687.27	951.363	0.46912	2.32604	5e-05	0.000463973	yes
ENSMUSG00000002718	Cse1l	chr2:166906039-166946389	WT_Veh	KO_Veh	OK	25.8188	35.7222	0.468396	1.50194	0.0085	0.0421694	yes
ENSMUSG00000028581	Laptm5	chr4:130913124-130936141	WT_Veh	KO_Veh	OK	16.2038	22.4173	0.468286	1.58681	0.00245	0.0147463	yes
ENSMUSG00000022548	Apod	chr16:31296191-31314808	WT_Veh	KO_Veh	OK	65.776	90.9741	0.467895	1.45957	0.01025	0.0492773	yes
ENSMUSG00000018821	Avpi1	chr19:42123272-42129059	WT_Veh	KO_Veh	OK	10.0178	13.8212	0.464311	1.61572	0.00485	0.0263989	yes
ENSMUSG00000048279	Sacs	chr14:61138456-61258490	WT_Veh	KO_Veh	OK	1.44578	1.99118	0.461777	1.94147	0.00095	0.0065376	yes
ENSMUSG00000034641	Cd300ld	chr11:114982273-114989922	WT_Veh	KO_Veh	OK	3.0229	4.15647	0.459425	1.54197	0.0075	0.037931	yes
ENSMUSG00000022565	Plec	chr15:76170973-76243441	WT_Veh	KO_Veh	OK	10.1079	13.884	0.457935	2.14216	0.00015	0.00126998	yes
ENSMUSG00000020186	Csrp2	chr10:110920176-110939599	WT_Veh	KO_Veh	OK	27.36	37.5549	0.456934	1.98646	0.00075	0.00530647	yes
ENSMUSG00000034108	Ccs	chr19:4825365-4839322	WT_Veh	KO_Veh	OK	11.1024	15.1775	0.451056	1.61517	0.0054	0.0288637	yes
ENSMUSG00000070047	Fat1	chr8:44950207-45052257	WT_Veh	KO_Veh	OK	15.0939	20.6255	0.450469	2.25025	0.00015	0.00126998	yes
ENSMUSG00000052033	Pfdn4	chr2:170482707-170519123	WT_Veh	KO_Veh	OK	23.9383	32.7109	0.450451	1.49668	0.0096	0.0467002	yes
ENSMUSG00000038056	Mll3	chr5:25271797-25498783	WT_Veh	KO_Veh	OK	2.42229	3.30499	0.448273	1.50431	0.00675	0.0347737	yes
ENSMUSG00000002257	Def6	chr17:28207777-28228608	WT_Veh	KO_Veh	OK	4.40654	5.9639	0.436609	1.51673	0.00545	0.0290748	yes
ENSMUSG00000040552	C3ar1	chr6:122847137-122856161	WT_Veh	KO_Veh	OK	5.44461	7.3684	0.436522	1.86852	0.0014	0.00912908	yes
ENSMUSG00000033306	Lpp	chr16:24391611-24992576	WT_Veh	KO_Veh	OK	9.05438	12.2166	0.432158	2.10413	0.0002	0.0016418	yes
ENSMUSG00000068196	Col8a1	chr16:57624257-57754737	WT_Veh	KO_Veh	OK	9.9952	13.4764	0.431125	2.06376	0.0003	0.00236321	yes
ENSMUSG00000022488	Nckap1l	chr15:103453824-103498800	WT_Veh	KO_Veh	OK	2.25327	3.03499	0.429671	1.57561	0.00595	0.0312859	yes
ENSMUSG00000022479	Vdr	chr15:97854424-97910630	WT_Veh	KO_Veh	OK	3.80844	5.11149	0.424546	1.44172	0.00455	0.0250182	yes
ENSMUSG00000024621	Csf1r	chr18:61105571-61177050	WT_Veh	KO_Veh	OK	11.0528	14.8286	0.423976	1.51284	0.00945	0.0461022	yes
ENSMUSG00000024194	Cuta	chr17:26937972-26939478	WT_Veh	KO_Veh	OK	36.4995	48.963	0.423814	1.67333	0.0046	0.0252555	yes
ENSMUSG00000060981	Hist1h4h	chr13:23531043-23531519	WT_Veh	KO_Veh	OK	38.4972	51.4144	0.417421	1.50585	0.0081	0.0405027	yes
ENSMUSG00000040466	Blvrb	chr7:27447977-27466144	WT_Veh	KO_Veh	OK	106.54	141.757	0.412026	1.81632	0.0016	0.0102357	yes
ENSMUSG00000030220	Arhgdib	chr6:136923522-136941899	WT_Veh	KO_Veh	OK	22.1621	29.4828	0.411777	1.68532	0.00305	0.017815	yes
ENSMUSG00000029404	Arl6ip4	chr5:124116088-124118196	WT_Veh	KO_Veh	OK	31.4047	41.7207	0.409786	1.70283	0.004	0.0224116	yes
ENSMUSG00000028843	Sh3bgrl3	chr4:134102569-134128789	WT_Veh	KO_Veh	OK	207.303	273.83	0.401545	1.77046	0.0017	0.010768	yes
ENSMUSG00000045328	Cenpe	chr3:135212562-135273540	WT_Veh	KO_Veh	OK	1.42564	1.87961	0.398819	1.53599	0.0068	0.0349743	yes
ENSMUSG00000007721	Ccdc124	chr8:70868226-70873490	WT_Veh	KO_Veh	OK	52.0181	68.4216	0.395438	1.86467	0.0013	0.0085781	yes
ENSMUSG00000001173	Ocrl	chrX:47912386-47965868	WT_Veh	KO_Veh	OK	8.65519	11.3738	0.394077	1.57189	0.00395	0.0221905	yes
ENSMUSG00000049489	Fam58b	chr11:78750506-78751729	WT_Veh	KO_Veh	OK	11.2385	14.7096	0.388304	1.4407	0.0102	0.0490689	yes
ENSMUSG00000041238	Rbbp8	chr18:11633275-11743207	WT_Veh	KO_Veh	OK	3.72095	4.86759	0.387536	1.52624	0.0085	0.0421694	yes
ENSMUSG00000027907	S100a11	chr3:93520487-93526287	WT_Veh	KO_Veh	OK	831.285	1085.9	0.385479	1.90947	0.00085	0.00591658	yes
ENSMUSG00000019362	D8Ertd738e	chr8:84246236-84249761	WT_Veh	KO_Veh	OK	112.019	146.264	0.384835	1.85494	0.0012	0.00799091	yes
ENSMUSG00000054717	Hmgb2	chr8:57511842-57515999	WT_Veh	KO_Veh	OK	6.4633	8.42582	0.382547	1.54686	0.00685	0.0351946	yes
ENSMUSG00000035373	Ccl7	chr11:82045711-82047525	WT_Veh	KO_Veh	OK	118.005	153.467	0.379078	1.83296	0.0015	0.00968273	yes
ENSMUSG00000020649	Rrm2	chr12:24708240-24714146	WT_Veh	KO_Veh	OK	50.8124	65.9931	0.377134	1.71825	0.003	0.0175786	yes
ENSMUSG00000046805	Mpeg1	chr19:12460778-12465284	WT_Veh	KO_Veh	OK	7.70626	9.98305	0.373449	1.69179	0.0034	0.0195422	yes
ENSMUSG00000031954	Cfdp1	chr8:111768472-111854310	WT_Veh	KO_Veh	OK	24.8085	32.0621	0.370039	1.6803	0.00385	0.0217224	yes
ENSMUSG00000030451	Herc2	chr7:56050154-56231794	WT_Veh	KO_Veh	OK	3.46522	4.46216	0.364795	1.76658	0.002	0.0124021	yes
ENSMUSG00000028069	Gpatch4	chr3:88043107-88055993	WT_Veh	KO_Veh	OK	13.4384	17.2662	0.361585	1.60401	0.00515	0.0277655	yes
ENSMUSG00000044533	Rps2	chr17:24718115-24721929	WT_Veh	KO_Veh	OK	894.68	1149.02	0.360961	1.48514	0.01	0.0482694	yes
ENSMUSG00000032199	Polr2m	chr9:71478436-71592360	WT_Veh	KO_Veh	OK	61.2094	78.5851	0.360502	1.48785	0.00875	0.0432256	yes
ENSMUSG00000024044	Epb4.1l3	chr17:69156809-69289985	WT_Veh	KO_Veh	OK	9.56851	12.2735	0.359178	1.68139	0.0038	0.0214979	yes
ENSMUSG00000036751	Cox6b1	chr7:30616973-30626151	WT_Veh	KO_Veh	OK	479.081	614.308	0.358694	1.75628	0.00225	0.0137009	yes
ENSMUSG00000062345	Serpinb2	chr1:107511422-107549271	WT_Veh	KO_Veh	OK	16.1827	20.675	0.35344	1.54146	0.0059	0.0310821	yes
ENSMUSG00000069516	Lyz2	chr10:117277333-117282274	WT_Veh	KO_Veh	OK	132.031	168.515	0.352003	1.7444	0.002	0.0124021	yes
ENSMUSG00000071655	Ubxn1	chr19:8871558-8875663	WT_Veh	KO_Veh	OK	104.673	133.289	0.348668	1.74578	0.0027	0.0160438	yes
ENSMUSG00000046434	Hnrnpa1	chr15:103240431-103244955	WT_Veh	KO_Veh	OK	68.383	86.8238	0.344452	1.73083	0.00275	0.016284	yes
ENSMUSG00000074305	C230081A13Rik	chr9:56201130-56418050	WT_Veh	KO_Veh	OK	10.6806	13.5345	0.341653	1.71564	0.00295	0.01732	yes
ENSMUSG00000024073	Birc6	chr17:74528294-74703773	WT_Veh	KO_Veh	OK	5.28599	6.67912	0.337483	1.64651	0.003	0.0175786	yes
ENSMUSG00000040562	Gstm2	chr3:107981701-107986453	WT_Veh	KO_Veh	OK	39.7429	50.1863	0.336597	1.55799	0.00745	0.0377385	yes
ENSMUSG00000042485	Mustn1	chr14:30879256-30881608	WT_Veh	KO_Veh	OK	56.3417	71.1403	0.336464	1.6354	0.0049	0.026635	yes
ENSMUSG00000043716	Rpl7	chr1:16101294-16104662	WT_Veh	KO_Veh	OK	80.309	101.263	0.33448	1.59569	0.00505	0.0273062	yes
ENSMUSG00000027952	Pmvk	chr3:89459117-89469013	WT_Veh	KO_Veh	OK	96.6246	121.361	0.328848	1.59209	0.00705	0.0360381	yes
ENSMUSG00000074415	2610203C20Rik	chr9:41580740-41617772	WT_Veh	KO_Veh	OK	18.2384	22.8951	0.328061	1.45777	0.00745	0.0377385	yes
ENSMUSG00000052456	Asna1	chr8:85017933-85025278	WT_Veh	KO_Veh	OK	32.5526	40.754	0.324172	1.51013	0.0085	0.0421694	yes
ENSMUSG00000026895	Ndufa8	chr2:36036325-36049406	WT_Veh	KO_Veh	OK	86.3337	107.341	0.314206	1.52624	0.00865	0.0427889	yes
ENSMUSG00000068699	Flnc	chr6:29433152-29461888	WT_Veh	KO_Veh	OK	21.3494	26.1806	0.2943	1.47653	0.0095	0.0463002	yes
ENSMUSG00000056429	Tgoln1	chr6:72608431-72617000	WT_Veh	KO_Veh	OK	70.9521	57.9314	-0.292498	-1.45587	0.01025	0.0492773	yes
ENSMUSG00000039081	Zfp503	chr14:21983961-21989601	WT_Veh	KO_Veh	OK	29.3886	23.9481	-0.295347	-1.4704	0.0102	0.0490689	yes
ENSMUSG00000048376	F2r	chr13:95601803-95618459	WT_Veh	KO_Veh	OK	105.593	85.6473	-0.302038	-1.50652	0.0088	0.0434048	yes
ENSMUSG00000037316	Bag4	chr8:25754508-25785209	WT_Veh	KO_Veh	OK	17.9131	14.4598	-0.308966	-1.50679	0.0081	0.0405027	yes
ENSMUSG00000027598	Itch	chr2:155133508-155226855	WT_Veh	KO_Veh	OK	14.9341	12.0509	-0.309468	-1.49499	0.00835	0.0415276	yes
ENSMUSG00000042699	Dhx9	chr1:153455757-153487660	WT_Veh	KO_Veh	OK	13.6637	10.9848	-0.314839	-1.50528	0.00915	0.0449209	yes
ENSMUSG00000039234	Sec24d	chr3:123267495-123385990	WT_Veh	KO_Veh	OK	40.9051	32.8701	-0.315507	-1.5322	0.00775	0.0390127	yes
ENSMUSG00000021756	Il6st	chr13:112475007-112506860	WT_Veh	KO_Veh	OK	68.1183	54.7276	-0.315774	-1.57058	0.0067	0.0345603	yes
ENSMUSG00000033499	Larp4b	chr13:9093904-9173086	WT_Veh	KO_Veh	OK	17.8884	14.3697	-0.315996	-1.54681	0.0076	0.0383667	yes
ENSMUSG00000021136	Smoc1	chr12:81026807-81186414	WT_Veh	KO_Veh	OK	56.9101	45.699	-0.316521	-1.59359	0.0061	0.0319154	yes
ENSMUSG00000043019	Edem3	chr1:151755373-151822328	WT_Veh	KO_Veh	OK	10.5278	8.45098	-0.317011	-1.5238	0.00655	0.0338893	yes
ENSMUSG00000020023	Tmcc3	chr10:94311948-94612084	WT_Veh	KO_Veh	OK	32.1576	25.8015	-0.317704	-1.55805	0.00595	0.0312859	yes
ENSMUSG00000039753	Fbxl5	chr5:43744615-43843247	WT_Veh	KO_Veh	OK	56.8769	45.6349	-0.317706	-1.46905	0.00705	0.0360381	yes
ENSMUSG00000028060	2810403A07Rik	chr3:88685793-88712933	WT_Veh	KO_Veh	OK	25.8503	20.7306	-0.318422	-1.54862	0.0055	0.0292921	yes
ENSMUSG00000048546	Tob2	chr15:81848269-81858796	WT_Veh	KO_Veh	OK	15.8902	12.7427	-0.318466	-1.52053	0.00755	0.0381447	yes
ENSMUSG00000060935	AI597468	chr10:85102626-85117747	WT_Veh	KO_Veh	OK	17.1656	13.7517	-0.319902	-1.5139	0.0083	0.0413254	yes
ENSMUSG00000022840	Adcy5	chr16:35154876-35305737	WT_Veh	KO_Veh	OK	23.0038	18.3986	-0.322275	-1.61824	0.00425	0.0236062	yes
ENSMUSG00000022462	Slc38a2	chr15:96687393-96699698	WT_Veh	KO_Veh	OK	26.2736	20.9678	-0.325436	-1.61365	0.00465	0.0254605	yes
ENSMUSG00000066232	Ipo7	chr7:110018424-110055114	WT_Veh	KO_Veh	OK	50.4399	40.2344	-0.326137	-1.62923	0.00475	0.0259215	yes
ENSMUSG00000023960	Enpp5	chr17:44078812-44086567	WT_Veh	KO_Veh	OK	46.4901	37.0766	-0.326412	-1.60506	0.00615	0.0321238	yes
ENSMUSG00000031373	Car5b	chrX:163976821-164027997	WT_Veh	KO_Veh	OK	113.73	90.5374	-0.329021	-1.62922	0.00435	0.024071	yes
ENSMUSG00000060961	Slc4a4	chr5:88886817-89239653	WT_Veh	KO_Veh	OK	10.0026	7.94896	-0.331543	-1.29381	0.0094	0.0459038	yes
ENSMUSG00000032135	Mcam	chr9:44123767-44142727	WT_Veh	KO_Veh	OK	75.9525	60.2666	-0.333739	-1.58052	0.0055	0.0292921	yes
ENSMUSG00000042599	Jhdm1d	chr6:39118407-39206789	WT_Veh	KO_Veh	OK	10.238	8.11106	-0.335969	-1.61966	0.00505	0.0273062	yes
ENSMUSG00000003233	Dvl3	chr16:20511132-20532520	WT_Veh	KO_Veh	OK	18.6272	14.7217	-0.339467	-1.57259	0.006	0.0314927	yes
ENSMUSG00000035992	Fnip1	chr11:54438198-54518235	WT_Veh	KO_Veh	OK	6.11157	4.82937	-0.339708	-1.52086	0.0079	0.039637	yes
ENSMUSG00000047497	Adamts12	chr15:11064789-11346867	WT_Veh	KO_Veh	OK	21.0302	16.6112	-0.340309	-1.70282	0.00295	0.01732	yes
ENSMUSG00000023921	Mut	chr17:40923050-40961989	WT_Veh	KO_Veh	OK	38.6219	30.4814	-0.341492	-1.68668	0.00295	0.01732	yes
ENSMUSG00000071286	Sowahc	chr10:59221952-59226431	WT_Veh	KO_Veh	OK	18.3547	14.4764	-0.342443	-1.66869	0.00385	0.0217224	yes
ENSMUSG00000021950	Anxa8	chr14:34051131-34102754	WT_Veh	KO_Veh	OK	26.1586	20.6055	-0.344252	-1.60454	0.00455	0.0250182	yes
ENSMUSG00000032115	Hyou1	chr9:44379489-44392369	WT_Veh	KO_Veh	OK	36.7155	28.8731	-0.346659	-1.57782	0.0036	0.0205529	yes
ENSMUSG00000025026	Add3	chr19:53140444-53247399	WT_Veh	KO_Veh	OK	11.971	9.41151	-0.347047	-1.64549	0.0044	0.0243143	yes
ENSMUSG00000038914	Dido1	chr2:180657963-180709999	WT_Veh	KO_Veh	OK	12.2664	9.64229	-0.34727	-1.54285	0.00835	0.0415276	yes
ENSMUSG00000069045	Ddx3y	chrY:1260714-1286613	WT_Veh	KO_Veh	OK	18.2336	14.3176	-0.348811	-1.69065	0.00285	0.0167841	yes
ENSMUSG00000024665	Fads2	chr19:10064163-10101503	WT_Veh	KO_Veh	OK	20.2994	15.913	-0.351234	-1.50615	0.0094	0.0459038	yes
ENSMUSG00000091586	Cyp4f17	chr17:32506461-32528894	WT_Veh	KO_Veh	OK	25.2369	19.7654	-0.352559	-1.59156	0.00575	0.0304077	yes
ENSMUSG00000091421	Gm4202	chr3:92689424-92690163	WT_Veh	KO_Veh	OK	41.0889	32.1615	-0.353414	-1.48286	0.0104	0.0499062	yes
ENSMUSG00000048058	Ldlrad3	chr2:101950202-102186385	WT_Veh	KO_Veh	OK	6.91931	5.40649	-0.355934	-1.49364	0.0088	0.0434048	yes
ENSMUSG00000058706	0610030E20Rik	chr6:72347316-72353158	WT_Veh	KO_Veh	OK	10.3487	8.08426	-0.356263	-1.65417	0.00395	0.0221905	yes
ENSMUSG00000059890	Ube4a	chr9:44923130-44965600	WT_Veh	KO_Veh	OK	13.9159	10.8578	-0.357995	-1.63492	0.0033	0.0190664	yes
ENSMUSG00000075470	Alg10b	chr15:90224310-90230554	WT_Veh	KO_Veh	OK	16.5362	12.8912	-0.35924	-1.69263	0.00375	0.0212748	yes
ENSMUSG00000052974	Cyp2f2	chr7:27119908-27133660	WT_Veh	KO_Veh	OK	17.1343	13.3174	-0.363579	-1.50192	0.00875	0.0432256	yes
ENSMUSG00000042688	Mapk6	chr9:75369061-75410005	WT_Veh	KO_Veh	OK	78.8696	61.2211	-0.36544	-1.5167	0.0049	0.026635	yes
ENSMUSG00000002346	Slc25a42	chr8:70184339-70212305	WT_Veh	KO_Veh	OK	15.3888	11.9397	-0.366116	-1.63974	0.0049	0.026635	yes
ENSMUSG00000020715	Ern1	chr11:106394649-106487852	WT_Veh	KO_Veh	OK	4.99588	3.87597	-0.366181	-1.51521	0.0061	0.0319154	yes
ENSMUSG00000028211	Trp53inp1	chr4:11156430-11174379	WT_Veh	KO_Veh	OK	25.2568	19.5661	-0.368315	-1.69629	0.0023	0.0139727	yes
ENSMUSG00000037573	Tob1	chr11:94211453-94215495	WT_Veh	KO_Veh	OK	41.4632	32.1001	-0.369254	-1.81386	0.00145	0.00940524	yes
ENSMUSG00000024589	Nedd4l	chr18:64887755-65217826	WT_Veh	KO_Veh	OK	3.24871	2.5138	-0.369994	-1.57994	0.00615	0.0321238	yes
ENSMUSG00000032637	Atxn2l	chr7:126491707-126503437	WT_Veh	KO_Veh	OK	38.9257	30.1142	-0.370279	-1.84527	0.00075	0.00530647	yes
ENSMUSG00000024493	Lars	chr18:42202349-42262122	WT_Veh	KO_Veh	OK	12.6264	9.75913	-0.371619	-1.73968	0.0022	0.0134482	yes
ENSMUSG00000020642	Rnf144a	chr12:26306796-26415256	WT_Veh	KO_Veh	OK	18.434	14.2426	-0.372164	-1.8335	0.0016	0.0102357	yes
ENSMUSG00000069895	Atxn1l	chr8:109726450-109737739	WT_Veh	KO_Veh	OK	7.8476	6.05836	-0.373325	-1.77369	0.00175	0.0110452	yes
ENSMUSG00000064105	Cnnm2	chr19:46761595-46878795	WT_Veh	KO_Veh	OK	9.59511	7.40695	-0.373419	-1.64384	0.00435	0.024071	yes
ENSMUSG00000025780	Itih5	chr2:10153570-10256529	WT_Veh	KO_Veh	OK	13.6431	10.531	-0.373529	-1.8592	0.0012	0.00799091	yes
ENSMUSG00000021109	Hif1a	chr12:73901374-73949785	WT_Veh	KO_Veh	OK	37.5925	29.0149	-0.373651	-1.43075	0.0074	0.0375583	yes
ENSMUSG00000026864	Hspa5	chr2:34771969-34776531	WT_Veh	KO_Veh	OK	353.095	272.416	-0.374244	-1.68911	0.0024	0.0144867	yes
ENSMUSG00000031298	Gpr64	chrX:160390689-160499870	WT_Veh	KO_Veh	OK	16.8732	13.0166	-0.374388	-1.71991	0.0021	0.0129262	yes
ENSMUSG00000042390	Gatad2b	chr3:90341653-90358120	WT_Veh	KO_Veh	OK	16.4476	12.6758	-0.375798	-1.6557	0.0039	0.0219626	yes
ENSMUSG00000041417	Pik3r1	chr13:101680760-101768217	WT_Veh	KO_Veh	OK	17.914	13.8024	-0.376168	-1.85398	0.00155	0.00995757	yes
ENSMUSG00000041935	AW549877	chr15:3982035-3995752	WT_Veh	KO_Veh	OK	20.7107	15.9477	-0.377032	-1.85799	0.00095	0.0065376	yes
ENSMUSG00000035151	Elmod2	chr8:83312631-83332486	WT_Veh	KO_Veh	OK	13.3293	10.263	-0.37715	-1.7133	0.00195	0.0121362	yes
ENSMUSG00000022299	Slc25a32	chr15:39094190-39112716	WT_Veh	KO_Veh	OK	6.47914	4.98303	-0.378778	-1.45127	0.01035	0.0496932	yes
ENSMUSG00000016194	Hsd11b1	chr1:193203038-193264054	WT_Veh	KO_Veh	OK	25.2566	19.418	-0.379266	-1.5285	0.00735	0.037356	yes
ENSMUSG00000045817	Zfp36l2	chr17:84183930-84187947	WT_Veh	KO_Veh	OK	59.2192	45.4829	-0.380739	-1.90964	0.001	0.00682755	yes
ENSMUSG00000048040	Arxes2	chrX:135993819-135995359	WT_Veh	KO_Veh	OK	138.212	106.151	-0.380763	-1.89884	0.00095	0.0065376	yes
ENSMUSG00000092035	Peg10	chr6:4747305-4760517	WT_Veh	KO_Veh	OK	9.575	7.353	-0.380941	-1.56288	0.00705	0.0360381	yes
ENSMUSG00000020130	Tbc1d15	chr10:115197876-115251493	WT_Veh	KO_Veh	OK	13.8875	10.6544	-0.382349	-1.77902	0.0022	0.0134482	yes
ENSMUSG00000012428	Steap4	chr5:7960471-7982213	WT_Veh	KO_Veh	OK	177.017	135.798	-0.382423	-1.87484	0.0014	0.00912908	yes
ENSMUSG00000025324	Atp10a	chr7:58658201-58829426	WT_Veh	KO_Veh	OK	3.2509	2.49114	-0.384032	-1.50276	0.00875	0.0432256	yes
ENSMUSG00000039952	Dag1	chr9:108205954-108263924	WT_Veh	KO_Veh	OK	53.3048	40.8114	-0.385291	-1.93755	0.0006	0.00436017	yes
ENSMUSG00000032308	Ulk3	chr9:57589451-57596233	WT_Veh	KO_Veh	OK	6.04151	4.60828	-0.39068	-1.48337	0.00865	0.0427889	yes
ENSMUSG00000038518	Jarid2	chr13:44729473-44921643	WT_Veh	KO_Veh	OK	9.07427	6.91207	-0.392663	-1.38631	0.00495	0.0268837	yes
ENSMUSG00000074129	Rpl13a	chr7:45125557-45136432	WT_Veh	KO_Veh	OK	164.14	124.995	-0.393049	-1.50744	0.00855	0.0423795	yes
ENSMUSG00000026107	Nabp1	chr1:51469497-51478399	WT_Veh	KO_Veh	OK	90.8946	69.203	-0.393361	-1.95711	0.00045	0.00338978	yes
ENSMUSG00000054716	Zfp771	chr7:127244525-127254803	WT_Veh	KO_Veh	OK	36.5296	27.8027	-0.393839	-1.68346	0.00665	0.0343464	yes
ENSMUSG00000022197	Pdzd2	chr15:12357053-12592556	WT_Veh	KO_Veh	OK	8.19712	6.23542	-0.394629	-1.96588	0.00075	0.00530647	yes
ENSMUSG00000027200	Sema6d	chr2:124089968-124667770	WT_Veh	KO_Veh	OK	7.12413	5.41684	-0.395263	-1.70276	0.0031	0.0180832	yes
ENSMUSG00000049892	Rasd1	chr11:59963180-59964944	WT_Veh	KO_Veh	OK	43.9283	33.397	-0.395431	-1.89051	0.0008	0.00561179	yes
ENSMUSG00000047036	Zfp445	chr9:122851913-122862128	WT_Veh	KO_Veh	OK	9.29536	7.06358	-0.39611	-1.69034	0.00275	0.016284	yes
ENSMUSG00000019947	Arid5b	chr10:68095592-68278726	WT_Veh	KO_Veh	OK	16.7143	12.6989	-0.396385	-1.93167	0.0004	0.00304894	yes
ENSMUSG00000027947	Il6ra	chr3:89869323-89913162	WT_Veh	KO_Veh	OK	6.70119	5.08952	-0.396889	-1.64672	0.00405	0.0226545	yes
ENSMUSG00000029426	Scarb2	chr5:92443872-92505608	WT_Veh	KO_Veh	OK	36.4936	27.6848	-0.398552	-1.93292	0.00035	0.00270745	yes
ENSMUSG00000046186	Cd109	chr9:78615545-78716253	WT_Veh	KO_Veh	OK	11.3993	8.62451	-0.402425	-1.8835	0.001	0.00682755	yes
ENSMUSG00000045038	Prkce	chr17:86167784-86657919	WT_Veh	KO_Veh	OK	4.96047	3.7515	-0.403009	-1.47132	0.0095	0.0463002	yes
ENSMUSG00000025326	Ube3a	chr7:59228751-59306727	WT_Veh	KO_Veh	OK	13.9379	10.5379	-0.403422	-1.93551	0.0007	0.00500228	yes
ENSMUSG00000060429	Sntb1	chr15:55638842-55906949	WT_Veh	KO_Veh	OK	14.6655	11.0751	-0.405112	-1.71889	0.0029	0.0170536	yes
ENSMUSG00000036863	Syde2	chr3:145987869-146021720	WT_Veh	KO_Veh	OK	5.18382	3.91216	-0.406051	-1.74171	0.00255	0.0152879	yes
ENSMUSG00000039782	Cpeb2	chr5:43233462-43289724	WT_Veh	KO_Veh	OK	5.72447	4.31183	-0.408841	-1.64608	0.0032	0.0185833	yes
ENSMUSG00000025544	Tm9sf2	chr14:122107037-122159604	WT_Veh	KO_Veh	OK	70.2273	52.8757	-0.409428	-1.85135	0.00115	0.00771717	yes
ENSMUSG00000033576	Apol6	chr15:77015488-77057107	WT_Veh	KO_Veh	OK	121.969	91.6779	-0.411871	-1.40918	0.0093	0.0455159	yes
ENSMUSG00000031295	Phka2	chrX:160502165-160598878	WT_Veh	KO_Veh	OK	23.1255	17.3807	-0.411996	-1.25444	0.0079	0.039637	yes
ENSMUSG00000057614	Gnai1	chr5:18265134-18360413	WT_Veh	KO_Veh	OK	14.0818	10.5699	-0.413861	-1.88781	0.0011	0.00742215	yes
ENSMUSG00000000532	Acvr1b	chr15:101174103-101213678	WT_Veh	KO_Veh	OK	15.384	11.5273	-0.416381	-1.98283	0.0004	0.00304894	yes
ENSMUSG00000063382	Bcl9l	chr9:44499135-44510388	WT_Veh	KO_Veh	OK	20.5492	15.3783	-0.418189	-2.08611	5e-05	0.000463973	yes
ENSMUSG00000068742	Cry2	chr2:92403645-92434043	WT_Veh	KO_Veh	OK	10.4019	7.7701	-0.420835	-1.74966	0.00165	0.0105055	yes
ENSMUSG00000025949	Pikfyve	chr1:65186749-65274012	WT_Veh	KO_Veh	OK	4.20321	3.13263	-0.42412	-1.82097	0.0015	0.00968273	yes
ENSMUSG00000032925	Itgbl1	chr14:123659970-123975618	WT_Veh	KO_Veh	OK	5.70221	4.24979	-0.424129	-1.67697	0.00405	0.0226545	yes
ENSMUSG00000022912	Pros1	chr16:62854306-62929346	WT_Veh	KO_Veh	OK	25.965	19.3504	-0.424208	-1.56004	0.006	0.0314927	yes
ENSMUSG00000020647	Ncoa1	chr12:4247362-4477182	WT_Veh	KO_Veh	OK	7.06377	5.25325	-0.427228	-2.01476	0.00075	0.00530647	yes
ENSMUSG00000034832	Tet3	chr6:83362372-83441678	WT_Veh	KO_Veh	OK	4.15703	3.09099	-0.427485	-1.96789	0.00055	0.00404732	yes
ENSMUSG00000030513	Pcsk6	chr7:65861005-66050340	WT_Veh	KO_Veh	OK	15.4478	11.4772	-0.428631	-1.47451	0.01005	0.0484631	yes
ENSMUSG00000029263	Pigg	chr5:108312608-108349355	WT_Veh	KO_Veh	OK	4.08143	3.02938	-0.430054	-1.5959	0.0058	0.0306282	yes
ENSMUSG00000041633	Kctd12b	chrX:153685153-153696391	WT_Veh	KO_Veh	OK	3.31155	2.45745	-0.430341	-1.57104	0.00615	0.0321238	yes
ENSMUSG00000036391	Sec24a	chr11:51692263-51763634	WT_Veh	KO_Veh	OK	7.87806	5.8333	-0.433527	-1.94151	0.00075	0.00530647	yes
ENSMUSG00000045294	Insig1	chr5:28071362-28078662	WT_Veh	KO_Veh	OK	95.3463	70.5048	-0.435454	-2.18793	0.00015	0.00126998	yes
ENSMUSG00000039218	Srrm2	chr17:23803186-23824739	WT_Veh	KO_Veh	OK	60.7885	44.9332	-0.436017	-2.12833	5e-05	0.000463973	yes
ENSMUSG00000021413	Prpf4b	chr13:34875493-34902877	WT_Veh	KO_Veh	OK	16.284	12.0343	-0.4363	-2.1161	0.0001	0.000880505	yes
ENSMUSG00000025006	Sorbs1	chr19:40295048-40402267	WT_Veh	KO_Veh	OK	28.7339	21.2256	-0.436949	-2.09264	0.0001	0.000880505	yes
ENSMUSG00000035202	Lars2	chr9:123366939-123462664	WT_Veh	KO_Veh	OK	11.7748	8.6946	-0.437506	-1.98992	0.00035	0.00270745	yes
ENSMUSG00000034342	Cbl	chr9:44149261-44234046	WT_Veh	KO_Veh	OK	2.59945	1.91871	-0.438072	-1.54669	0.00785	0.0394129	yes
ENSMUSG00000022893	Adamts1	chr16:85793826-85803113	WT_Veh	KO_Veh	OK	21.586	15.9246	-0.438837	-1.9227	0.0018	0.0113108	yes
ENSMUSG00000037896	Rcor1	chr12:111039350-111115901	WT_Veh	KO_Veh	OK	11.2947	8.32047	-0.44091	-1.92298	0.0008	0.00561179	yes
ENSMUSG00000034160	Ogt	chrX:101640059-101684351	WT_Veh	KO_Veh	OK	45.9198	33.8047	-0.441895	-2.10663	0.0002	0.0016418	yes
ENSMUSG00000022836	Mylk	chr16:34745209-35002420	WT_Veh	KO_Veh	OK	11.1614	8.20755	-0.443499	-2.17942	0.0003	0.00236321	yes
ENSMUSG00000066687	Zbtb16	chr9:48654310-48835945	WT_Veh	KO_Veh	OK	6.07574	4.46509	-0.44437	-1.94034	0.00085	0.00591658	yes
ENSMUSG00000038167	Plekhg6	chr6:125362659-125380793	WT_Veh	KO_Veh	OK	3.52032	2.58225	-0.447076	-1.56053	0.0072	0.0366989	yes
ENSMUSG00000020963	Tshr	chr12:91400992-91540509	WT_Veh	KO_Veh	OK	7.87723	5.7778	-0.447167	-1.61934	0.006	0.0314927	yes
ENSMUSG00000021127	Zfp36l1	chr12:80107759-80113013	WT_Veh	KO_Veh	OK	71.6497	52.3943	-0.451549	-2.13508	0.0002	0.0016418	yes
ENSMUSG00000033107	Rnf125	chr18:20944624-20983848	WT_Veh	KO_Veh	OK	60.3371	44.1163	-0.451736	-2.1749	5e-05	0.000463973	yes
ENSMUSG00000032314	Etfa	chr9:55454507-55512243	WT_Veh	KO_Veh	OK	77.6448	56.7226	-0.452965	-1.56885	0.0065	0.0336817	yes
ENSMUSG00000039046	Usp6nl	chr2:6322666-6446390	WT_Veh	KO_Veh	OK	4.63159	3.37926	-0.454801	-1.63749	0.0038	0.0214979	yes
ENSMUSG00000022425	Enpp2	chr15:54838897-54920146	WT_Veh	KO_Veh	OK	84.0015	61.2562	-0.45556	-2.29215	0.0001	0.000880505	yes
ENSMUSG00000014547	Wdfy2	chr14:62836907-62956886	WT_Veh	KO_Veh	OK	6.70681	4.88253	-0.457998	-1.61495	0.00515	0.0277655	yes
ENSMUSG00000038174	Fam126b	chr1:58505147-58586323	WT_Veh	KO_Veh	OK	7.02426	5.11165	-0.458558	-1.32829	0.0045	0.0247926	yes
ENSMUSG00000024807	Syvn1	chr19:6046575-6057751	WT_Veh	KO_Veh	OK	35.4444	25.7684	-0.459951	-1.6712	0.0043	0.023839	yes
ENSMUSG00000023150	Ivns1abp	chr1:151344368-151364445	WT_Veh	KO_Veh	OK	173.078	125.819	-0.460069	-2.23628	0.0002	0.0016418	yes
ENSMUSG00000021583	Erap1	chr13:74639871-74691875	WT_Veh	KO_Veh	OK	10.5791	7.6734	-0.463282	-2.11151	0.0001	0.000880505	yes
ENSMUSG00000032193	Ldlr	chr9:21723575-21749916	WT_Veh	KO_Veh	OK	23.7494	17.2147	-0.46425	-2.30368	5e-05	0.000463973	yes
ENSMUSG00000014353	Tmem87b	chr2:128818117-128854261	WT_Veh	KO_Veh	OK	19.488	14.1116	-0.465712	-1.50875	0.00735	0.037356	yes
ENSMUSG00000027559	Car3	chr3:14863537-14872351	WT_Veh	KO_Veh	OK	906.616	654.994	-0.469008	-2.11451	5e-05	0.000463973	yes
ENSMUSG00000097320	C630016N16RIK	chr7:30729578-30745929	WT_Veh	KO_Veh	OK	10.4969	7.57803	-0.470072	-1.61405	0.0048	0.0261653	yes
ENSMUSG00000033792	Atp7a	chrX:106027275-106124926	WT_Veh	KO_Veh	OK	2.74223	1.97748	-0.471687	-1.51382	0.00535	0.0286379	yes
ENSMUSG00000054404	Slfn5	chr11:82910549-82962941	WT_Veh	KO_Veh	OK	7.7382	5.56816	-0.474798	-1.64057	0.00205	0.0126607	yes
ENSMUSG00000030499	Kctd15	chr7:34639013-34660416	WT_Veh	KO_Veh	OK	19.9704	14.3593	-0.475874	-2.27537	0.00265	0.0157869	yes
ENSMUSG00000000340	Dbt	chr3:116513069-116549976	WT_Veh	KO_Veh	OK	39.5686	28.4082	-0.478045	-2.36475	5e-05	0.000463973	yes
ENSMUSG00000038894	Irs2	chr8:10986979-11054541	WT_Veh	KO_Veh	OK	17.5125	12.5613	-0.479401	-2.30143	0.00025	0.00200032	yes
ENSMUSG00000027075	Slc43a1	chr2:84838849-84863594	WT_Veh	KO_Veh	OK	24.388	17.4917	-0.479507	-2.08617	0.00015	0.00126998	yes
ENSMUSG00000001156	Mxd1	chr6:86647043-86669159	WT_Veh	KO_Veh	OK	7.8092	5.59797	-0.480271	-2.12932	0.0003	0.00236321	yes
ENSMUSG00000035011	Zbtb7a	chr10:81135219-81152995	WT_Veh	KO_Veh	OK	23.8793	17.0885	-0.482729	-1.89881	0.00075	0.00530647	yes
ENSMUSG00000019966	Kitl	chr10:100015629-100100413	WT_Veh	KO_Veh	OK	6.40645	4.5835	-0.483074	-1.53271	0.00835	0.0415276	yes
ENSMUSG00000046794	Ppp1r3b	chr8:35375740-35388124	WT_Veh	KO_Veh	OK	4.24172	3.02982	-0.485419	-1.85373	0.00125	0.00828647	yes
ENSMUSG00000037643	Prkci	chr3:30995746-31052741	WT_Veh	KO_Veh	OK	28.0411	20.0073	-0.487018	-1.54336	0.0078	0.0392287	yes
ENSMUSG00000039629	Fam40b	chr6:29917012-29959681	WT_Veh	KO_Veh	OK	2.40603	1.71515	-0.488325	-1.59965	0.0059	0.0310821	yes
ENSMUSG00000035948	Acss3	chr10:106936163-107123668	WT_Veh	KO_Veh	OK	28.6289	20.4069	-0.488418	-2.26722	5e-05	0.000463973	yes
ENSMUSG00000018846	Pank3	chr11:35769483-35791285	WT_Veh	KO_Veh	OK	46.4171	32.9328	-0.49513	-2.46805	5e-05	0.000463973	yes
ENSMUSG00000033863	Klf9	chr19:23141225-23166911	WT_Veh	KO_Veh	OK	46.8013	33.169	-0.496715	-2.4853	5e-05	0.000463973	yes
ENSMUSG00000052414	Atf7	chr15:102536653-102625421	WT_Veh	KO_Veh	OK	4.88783	3.45902	-0.498828	-1.62077	0.0055	0.0292921	yes
ENSMUSG00000029195	Klb	chr5:65348385-65384003	WT_Veh	KO_Veh	OK	9.89103	6.99295	-0.500219	-2.21147	5e-05	0.000463973	yes
ENSMUSG00000030759	Far1	chr7:113513833-113571511	WT_Veh	KO_Veh	OK	23.3597	16.5053	-0.501091	-1.50272	0.0088	0.0434048	yes
ENSMUSG00000049791	Fzd4	chr7:89404365-89410110	WT_Veh	KO_Veh	OK	25.0502	17.6968	-0.501329	-2.45219	5e-05	0.000463973	yes
ENSMUSG00000049999	Ppp1r3d	chr2:178411205-178414472	WT_Veh	KO_Veh	OK	4.5794	3.2348	-0.50148	-1.79741	0.00165	0.0105055	yes
ENSMUSG00000018476	Kdm6b	chr11:69398507-69413675	WT_Veh	KO_Veh	OK	11.0319	7.7811	-0.503642	-2.08921	0.0006	0.00436017	yes
ENSMUSG00000006342	Susd2	chr10:75636618-75644008	WT_Veh	KO_Veh	OK	3.24896	2.28293	-0.509088	-1.64382	0.00435	0.024071	yes
ENSMUSG00000039092	Sptlc3	chr2:139256875-139677714	WT_Veh	KO_Veh	OK	3.80548	2.67161	-0.510366	-1.55178	0.00815	0.040739	yes
ENSMUSG00000025202	Scd3	chr19:44203287-44244016	WT_Veh	KO_Veh	OK	4.17659	2.92883	-0.512	-1.85893	0.00115	0.00771717	yes
ENSMUSG00000048047	Zbtb33	chrX:38189792-38252439	WT_Veh	KO_Veh	OK	6.97305	4.88767	-0.512643	-1.77096	0.00215	0.0131954	yes
ENSMUSG00000032238	Rora	chr9:68653785-69388246	WT_Veh	KO_Veh	OK	8.16305	5.68892	-0.520952	-1.32536	0.00735	0.037356	yes
ENSMUSG00000020893	Per1	chr11:69095216-69109960	WT_Veh	KO_Veh	OK	16.8713	11.6803	-0.530491	-2.10615	0.00165	0.0105055	yes
ENSMUSG00000027822	Slc33a1	chr3:63933506-63968659	WT_Veh	KO_Veh	OK	12.7529	8.82415	-0.531292	-2.10712	0.0003	0.00236321	yes
ENSMUSG00000049115	Agtr1a	chr13:30336440-30382867	WT_Veh	KO_Veh	OK	14.3639	9.9222	-0.533719	-2.25472	0.00025	0.00200032	yes
ENSMUSG00000034947	Tmem106a	chr11:101582241-101591788	WT_Veh	KO_Veh	OK	20.3852	14.0768	-0.534209	-1.85729	0.0015	0.00968273	yes
ENSMUSG00000037266	D4Wsu53e	chr4:134923591-134927671	WT_Veh	KO_Veh	OK	179.768	123.747	-0.538739	-2.02608	0.00035	0.00270745	yes
ENSMUSG00000024978	Gpam	chr19:55069733-55099451	WT_Veh	KO_Veh	OK	61.3106	42.1576	-0.540343	-2.70953	5e-05	0.000463973	yes
ENSMUSG00000027677	Ttc14	chr3:33799954-33844310	WT_Veh	KO_Veh	OK	15.7066	10.7816	-0.5428	-2.03873	0.00035	0.00270745	yes
ENSMUSG00000003178	Mical3	chr6:121007240-121081609	WT_Veh	KO_Veh	OK	2.62842	1.80031	-0.545955	-1.63147	0.00465	0.0254605	yes
ENSMUSG00000052917	Senp7	chr16:56075408-56190011	WT_Veh	KO_Veh	OK	3.06016	2.09182	-0.54885	-1.66685	0.0045	0.0247926	yes
ENSMUSG00000060681	Slc9a6	chrX:56609756-56664230	WT_Veh	KO_Veh	OK	91.7442	62.5365	-0.552918	-2.1057	0.00035	0.00270745	yes
ENSMUSG00000041440	Gk5	chr9:96119361-96184627	WT_Veh	KO_Veh	OK	4.34145	2.95565	-0.554704	-1.93343	0.0007	0.00500228	yes
ENSMUSG00000053877	Srcap	chr7:127512026-127536376	WT_Veh	KO_Veh	OK	6.58156	4.47563	-0.556337	-1.55515	0.0068	0.0349743	yes
ENSMUSG00000018820	Zfyve27	chr19:42163950-42194590	WT_Veh	KO_Veh	OK	20.2358	13.7264	-0.559957	-1.69432	0.0023	0.0139727	yes
ENSMUSG00000017778	Cox7c	chr13:86044815-86046904	WT_Veh	KO_Veh	OK	18.3859	12.4455	-0.562974	-1.51699	0.00825	0.0411274	yes
ENSMUSG00000032265	Fam46a	chr9:85320438-85327124	WT_Veh	KO_Veh	OK	15.7709	10.651	-0.566277	-2.76078	5e-05	0.000463973	yes
ENSMUSG00000001739	Cldn15	chr5:136966615-136975858	WT_Veh	KO_Veh	OK	18.5168	12.4515	-0.572517	-2.33073	0.0001	0.000880505	yes
ENSMUSG00000030087	Klf15	chr6:90462575-90475238	WT_Veh	KO_Veh	OK	10.1268	6.80429	-0.573665	-2.34473	5e-05	0.000463973	yes
ENSMUSG00000024726	2410127L17Rik	chr19:18670779-18704788	WT_Veh	KO_Veh	OK	4.09172	2.74744	-0.574622	-1.69351	0.00375	0.0212748	yes
ENSMUSG00000035545	Leng8	chr7:4137038-4148173	WT_Veh	KO_Veh	OK	59.2992	39.6235	-0.581658	-2.23261	5e-05	0.000463973	yes
ENSMUSG00000006498	Ptbp1	chr10:79851380-79883174	WT_Veh	KO_Veh	OK	347.228	231.904	-0.582357	-1.64676	0.0032	0.0185833	yes
ENSMUSG00000068040	Tm9sf4	chr2:153161302-153210466	WT_Veh	KO_Veh	OK	46.5481	31.0837	-0.582565	-1.82842	0.00135	0.00886179	yes
ENSMUSG00000021478	Drd1a	chr13:54051185-54055658	WT_Veh	KO_Veh	OK	2.42799	1.62084	-0.583015	-1.73706	0.0022	0.0134482	yes
ENSMUSG00000039704	Lmbrd2	chr15:9140620-9198318	WT_Veh	KO_Veh	OK	3.23369	2.14513	-0.592115	-1.99627	0.00065	0.00468353	yes
ENSMUSG00000073680	Tmem88b	chr4:155777475-155785874	WT_Veh	KO_Veh	OK	2.41895	1.60448	-0.59227	-1.71304	0.00375	0.0212748	yes
ENSMUSG00000045441	Gprin3	chr6:59352460-59426290	WT_Veh	KO_Veh	OK	5.14156	3.40417	-0.594904	-2.23883	0.0001	0.000880505	yes
ENSMUSG00000042254	Cilp	chr9:65265179-65280605	WT_Veh	KO_Veh	OK	3.11713	2.06369	-0.594991	-2.09875	0.0003	0.00236321	yes
ENSMUSG00000043833	2900005J15Rik	chr5:25100982-25110109	WT_Veh	KO_Veh	OK	4.27573	2.8291	-0.595829	-1.78573	0.0024	0.0144867	yes
ENSMUSG00000036769	Wdr44	chrX:23693050-23806025	WT_Veh	KO_Veh	OK	4.0416	2.67351	-0.596194	-1.9863	0.0004	0.00304894	yes
ENSMUSG00000024811	Tnks2	chr19:36834231-36893477	WT_Veh	KO_Veh	OK	45.9765	30.3814	-0.597707	-1.3268	0.00595	0.0312859	yes
ENSMUSG00000049922	Slc35c1	chr2:92452763-92460538	WT_Veh	KO_Veh	OK	13.3674	8.81282	-0.601042	-1.96543	0.00165	0.0105055	yes
ENSMUSG00000002944	Cd36	chr5:17781689-17888959	WT_Veh	KO_Veh	OK	343.112	225.802	-0.603624	-2.81736	5e-05	0.000463973	yes
ENSMUSG00000027762	Sucnr1	chr3:60081868-60087566	WT_Veh	KO_Veh	OK	4.54247	2.97272	-0.611691	-1.68447	0.0043	0.023839	yes
ENSMUSG00000033624	Pdpr	chr8:111094629-111145480	WT_Veh	KO_Veh	OK	16.0004	10.4652	-0.612504	-2.27478	5e-05	0.000463973	yes
ENSMUSG00000026313	Hdac4	chr1:91932756-92148393	WT_Veh	KO_Veh	OK	3.9777	2.59625	-0.615505	-2.32201	5e-05	0.000463973	yes
ENSMUSG00000037857	Nufip2	chr11:77686154-77741921	WT_Veh	KO_Veh	OK	17.6309	11.4449	-0.623405	-2.62472	5e-05	0.000463973	yes
ENSMUSG00000083840	Gm15459	chr5:5781529-5783636	WT_Veh	KO_Veh	OK	46.6804	30.2444	-0.626146	-3.05212	5e-05	0.000463973	yes
ENSMUSG00000082280	Gm7901	chr8:75448693-75984503	WT_Veh	KO_Veh	OK	3.08964	1.99462	-0.63132	-1.63662	0.005	0.0270954	yes
ENSMUSG00000032715	Trib3	chr2:152337421-152344032	WT_Veh	KO_Veh	OK	24.6824	15.9039	-0.634097	-2.35535	0.00015	0.00126998	yes
ENSMUSG00000024924	Vldlr	chr19:27216483-27254231	WT_Veh	KO_Veh	OK	32.3125	20.6965	-0.642702	-1.93496	0.0026	0.0155246	yes
ENSMUSG00000029571	Tmem106b	chr6:13069758-13089269	WT_Veh	KO_Veh	OK	46.5688	29.8169	-0.643233	-1.67592	0.00335	0.0193049	yes
ENSMUSG00000067336	Bmpr2	chr1:59764278-59870549	WT_Veh	KO_Veh	OK	6.88655	4.39335	-0.648459	-2.67448	5e-05	0.000463973	yes
ENSMUSG00000007480	Mc5r	chr18:68337602-68339711	WT_Veh	KO_Veh	OK	5.44534	3.46436	-0.652434	-1.64562	0.00625	0.0325847	yes
ENSMUSG00000058152	Chsy3	chr18:59175400-59410446	WT_Veh	KO_Veh	OK	2.12173	1.34818	-0.654232	-1.75097	0.0025	0.0150146	yes
ENSMUSG00000033849	B3galt2	chr1:143598796-143702893	WT_Veh	KO_Veh	OK	16.6028	10.5487	-0.654368	-2.54416	5e-05	0.000463973	yes
ENSMUSG00000031402	Mpp1	chrX:75095853-75131016	WT_Veh	KO_Veh	OK	340.295	216.175	-0.654587	-1.4927	0.00855	0.0423795	yes
ENSMUSG00000059474	Mbtd1	chr11:93885851-93946985	WT_Veh	KO_Veh	OK	10.8396	6.88124	-0.655577	-1.61624	0.00665	0.0343464	yes
ENSMUSG00000030699	Tbx6	chr7:126781482-126785560	WT_Veh	KO_Veh	OK	2.4596	1.56075	-0.656188	-1.52793	0.0089	0.043854	yes
ENSMUSG00000029309	Sparcl1	chr5:104079110-104119687	WT_Veh	KO_Veh	OK	11.8512	7.51201	-0.657766	-2.95568	5e-05	0.000463973	yes
ENSMUSG00000062785	Kcnc3	chr7:44590663-44604754	WT_Veh	KO_Veh	OK	3.8345	2.42912	-0.658608	-2.2795	0.0001	0.000880505	yes
ENSMUSG00000027809	Etfdh	chr3:79603787-79628863	WT_Veh	KO_Veh	OK	75.3061	47.6515	-0.660243	-1.7644	0.0038	0.0214979	yes
ENSMUSG00000044349	Snhg11	chr2:158375637-158386145	WT_Veh	KO_Veh	OK	9.56373	6.00449	-0.671534	-2.42314	5e-05	0.000463973	yes
ENSMUSG00000053175	Bcl3	chr7:19808461-19822770	WT_Veh	KO_Veh	OK	19.9397	12.5123	-0.672299	-1.70318	0.00445	0.024566	yes
ENSMUSG00000097141	AC158975.1	chr18:82692948-82706174	WT_Veh	KO_Veh	OK	2.61075	1.63686	-0.673534	-1.6554	0.0056	0.0297424	yes
ENSMUSG00000030103	Bhlhe40	chr6:108577038-108666925	WT_Veh	KO_Veh	OK	39.4408	24.72	-0.674011	-1.73567	0.0012	0.00799091	yes
ENSMUSG00000082286	Pisd-ps1	chr11:3125903-3131004	WT_Veh	KO_Veh	OK	12.1698	7.61407	-0.676569	-1.85226	0.00225	0.0137009	yes
ENSMUSG00000045205	Dpy19l4	chr4:11261314-11386783	WT_Veh	KO_Veh	OK	5.53367	3.45188	-0.680853	-1.66695	0.00865	0.0427889	yes
ENSMUSG00000031489	Adrb3	chr8:27225775-27229588	WT_Veh	KO_Veh	OK	245.261	152.723	-0.683402	-3.08193	5e-05	0.000463973	yes
ENSMUSG00000084319	Tpt1-ps3	chr6:99877746-99878433	WT_Veh	KO_Veh	OK	20.1665	12.5414	-0.685257	-1.86848	0.00245	0.0147463	yes
ENSMUSG00000040433	Zbtb38	chr9:96682762-96752831	WT_Veh	KO_Veh	OK	14.4496	8.9832	-0.685725	-1.68494	0.0047	0.0256835	yes
ENSMUSG00000029669	Tspan12	chr6:21771394-21852515	WT_Veh	KO_Veh	OK	21.4994	13.3615	-0.686216	-1.6569	0.00895	0.0440661	yes
ENSMUSG00000050896	Rtn4rl2	chr2:84871923-84886710	WT_Veh	KO_Veh	OK	38.6124	23.966	-0.688077	-1.9272	0.00115	0.00771717	yes
ENSMUSG00000024298	Zfp871	chr17:32771235-32788287	WT_Veh	KO_Veh	OK	2.56181	1.58479	-0.692872	-1.67788	0.0046	0.0252555	yes
ENSMUSG00000049241	Gpr81	chr5:123876735-123880020	WT_Veh	KO_Veh	OK	4.15705	2.5639	-0.69722	-2.38816	5e-05	0.000463973	yes
ENSMUSG00000079108	Srp54b	chr12:55155103-55189213	WT_Veh	KO_Veh	OK	2.79601	1.722	-0.699281	-2.05566	0.0005	0.00371895	yes
ENSMUSG00000021466	Ptch1	chr13:63511532-63565520	WT_Veh	KO_Veh	OK	3.28032	2.01445	-0.703453	-2.48082	5e-05	0.000463973	yes
ENSMUSG00000043483	Gm6863	chr12:96922419-96923061	WT_Veh	KO_Veh	OK	8.67617	5.27556	-0.717733	-1.6394	0.00605	0.0316988	yes
ENSMUSG00000058318	Phf21a	chr2:92043372-92364666	WT_Veh	KO_Veh	OK	27.8415	16.8778	-0.722105	-1.5978	0.00525	0.0281913	yes
ENSMUSG00000025420	Katnal2	chr18:76977147-77047308	WT_Veh	KO_Veh	OK	3.8508	2.33366	-0.722562	-1.49708	0.0064	0.0332297	yes
ENSMUSG00000026014	Raph1	chr1:60483235-60567104	WT_Veh	KO_Veh	OK	5.79635	3.49762	-0.728773	-1.49837	0.0093	0.0455159	yes
ENSMUSG00000070369	Itgad	chr7:128154375-128223816	WT_Veh	KO_Veh	OK	14.1748	8.49569	-0.73853	-2.6527	5e-05	0.000463973	yes
ENSMUSG00000073016	Uprt	chrX:104482817-104507490	WT_Veh	KO_Veh	OK	3.60114	2.15814	-0.738665	-2.16093	0.00035	0.00270745	yes
ENSMUSG00000020246	Hcfc2	chr10:82696159-82742428	WT_Veh	KO_Veh	OK	18.0147	10.794	-0.738944	-1.75747	0.0022	0.0134482	yes
ENSMUSG00000063415	Cyp26b1	chr6:84571413-84593908	WT_Veh	KO_Veh	OK	8.20667	4.90402	-0.742833	-3.22126	5e-05	0.000463973	yes
ENSMUSG00000020718	Polg2	chr11:106751202-106779537	WT_Veh	KO_Veh	OK	3.69698	2.17911	-0.762608	-1.41892	0.0093	0.0455159	yes
ENSMUSG00000006014	Prg4	chr1:150361304-150466165	WT_Veh	KO_Veh	OK	31.572	18.3106	-0.785963	-1.77265	0.0031	0.0180832	yes
ENSMUSG00000032478	Nme6	chr9:109832748-109843116	WT_Veh	KO_Veh	OK	10.7931	6.20171	-0.799378	-1.77001	0.0021	0.0129262	yes
ENSMUSG00000021223	Papln	chr12:83763633-83792382	WT_Veh	KO_Veh	OK	4.19267	2.40625	-0.801082	-2.9837	5e-05	0.000463973	yes
ENSMUSG00000023845	Lnpep	chr17:17527722-17624489	WT_Veh	KO_Veh	OK	10.1789	5.83406	-0.803011	-3.66816	5e-05	0.000463973	yes
ENSMUSG00000019564	Arid3a	chr10:79927042-79955018	WT_Veh	KO_Veh	OK	5.17242	2.91555	-0.827073	-1.88829	0.00205	0.0126607	yes
ENSMUSG00000026834	Acvr1c	chr2:58267452-58357895	WT_Veh	KO_Veh	OK	12.1361	6.84012	-0.827207	-2.017	0.00045	0.00338978	yes
ENSMUSG00000097061	AC099934.1	chr12:69189086-69199868	WT_Veh	KO_Veh	OK	5.12762	2.87879	-0.832827	-2.05329	0.0005	0.00371895	yes
ENSMUSG00000026384	Ptpn4	chr1:119658043-119837613	WT_Veh	KO_Veh	OK	6.97927	3.90797	-0.836655	-1.57818	0.00225	0.0137009	yes
ENSMUSG00000029804	Herc3	chr6:58831464-58920398	WT_Veh	KO_Veh	OK	11.2316	6.27733	-0.839345	-1.617	0.0043	0.023839	yes
ENSMUSG00000045502	Niacr1	chr5:123863569-123865516	WT_Veh	KO_Veh	OK	6.21925	3.44969	-0.850272	-2.72944	5e-05	0.000463973	yes
ENSMUSG00000025019	Lcor	chr19:41482644-41562246	WT_Veh	KO_Veh	OK	2.02807	1.1152	-0.862802	-2.63502	5e-05	0.000463973	yes
ENSMUSG00000052102	Gnpda1	chr18:38327557-38339003	WT_Veh	KO_Veh	OK	28.9843	15.8116	-0.874291	-1.50165	0.0075	0.037931	yes
ENSMUSG00000063406	Tmed5	chr5:108065673-108132620	WT_Veh	KO_Veh	OK	76.367	41.6288	-0.875367	-1.80702	0.0019	0.0118668	yes
ENSMUSG00000054136	Adm2	chr15:89322971-89324728	WT_Veh	KO_Veh	OK	3.30764	1.80017	-0.877668	-1.72204	0.00535	0.0286379	yes
ENSMUSG00000051043	Gprc5c	chr11:114851151-114872617	WT_Veh	KO_Veh	OK	8.30553	4.45461	-0.898774	-1.54329	0.0067	0.0345603	yes
ENSMUSG00000026826	Nr4a2	chr2:57106829-57124003	WT_Veh	KO_Veh	OK	2.61718	1.35784	-0.946703	-1.53102	0.00675	0.0347737	yes
ENSMUSG00000050550	Gm11868	chr4:18407348-19122526	WT_Veh	KO_Veh	OK	3.4749	1.75152	-0.988361	-2.26449	0.00035	0.00270745	yes
ENSMUSG00000041481	Serpina3g	chr12:104236241-104253778	WT_Veh	KO_Veh	OK	4.02448	2.01527	-0.997827	-1.82182	0.00085	0.00591658	yes
ENSMUSG00000057230	Aak1	chr6:86849516-86991864	WT_Veh	KO_Veh	OK	5.32157	2.59715	-1.03493	-1.5064	0.00925	0.0453414	yes
ENSMUSG00000022469	Rapgef3	chr15:97744769-97768713	WT_Veh	KO_Veh	OK	2.25762	0.99603	-1.18054	-1.27756	0.007	0.0358446	yes
ENSMUSG00000027932	Slc27a3	chr3:90385238-90389938	WT_Veh	KO_Veh	OK	2.27748	0.974844	-1.22419	-1.63913	0.0028	0.0165381	yes
ENSMUSG00000094724	Rnaset2b	chr17:6978859-7011299	WT_Veh	KO_Veh	OK	2.18186	0.916628	-1.25115	-1.94339	0.00265	0.0157869	yes
ENSMUSG00000096225	Lhx8	chr3:154306287-154330651	WT_Veh	KO_Veh	OK	2.56181	0.563777	-2.18396	-2.64651	5e-05	0.000463973	yes
ENSMUSG00000028036	Ptgfr	chr3:151798917-151837630	WT_Veh	KO_Veh	OK	3.59207	0.649655	-2.46707	-2.20227	0.0007	0.00500228	yes
ENSMUSG00000003949	Hlf	chr11:90336535-90390895	WT_Veh	KO_Veh	OK	2.54469	0.310606	-3.03433	-2.20581	0.00205	0.0126607	yes
ENSMUSG00000028358	Zfp618	chr4:62965572-63139708	WT_Veh	KO_Veh	OK	6.15774	0.340551	-4.17646	-2.96048	5e-05	0.000463973	yes
ENSMUSG00000000125	Wnt3	chr11:103774149-103817957	WT_Veh	KO_Veh	NOTEST	0.0107594	0	#NAME?	0	1	1	no
ENSMUSG00000000305	Cdh4	chr2:179442430-179899373	WT_Veh	KO_Veh	NOTEST	0.00488062	0	#NAME?	0	1	1	no
ENSMUSG00000000983	Wfdc18	chr11:83709014-83711348	WT_Veh	KO_Veh	NOTEST	0.0907404	0	#NAME?	0	1	1	no
ENSMUSG00000001225	Slc26a3	chr12:31390870-31473917	WT_Veh	KO_Veh	NOTEST	0.0238216	0	#NAME?	0	1	1	no
ENSMUSG00000001444	Tbx21	chr11:97098070-97115331	WT_Veh	KO_Veh	NOTEST	0.0307263	0	#NAME?	0	1	1	no
ENSMUSG00000002664	Pspn	chr17:56999456-57000018	WT_Veh	KO_Veh	NOTEST	0.111697	0	#NAME?	0	1	1	no
ENSMUSG00000003227	Edar	chr10:58600788-58675654	WT_Veh	KO_Veh	NOTEST	0.00948581	0	#NAME?	0	1	1	no
ENSMUSG00000003309	Ap1m2	chr9:21295456-21312333	WT_Veh	KO_Veh	NOTEST	0.0410135	0	#NAME?	0	1	1	no
ENSMUSG00000003418	St8sia6	chr2:13651019-13793808	WT_Veh	KO_Veh	NOTEST	0.00954858	0	#NAME?	0	1	1	no
ENSMUSG00000004231	Pax2	chr19:44756048-44838268	WT_Veh	KO_Veh	NOTEST	0.0306531	0	#NAME?	0	1	1	no
ENSMUSG00000004630	Pcp2	chr8:3621550-3625545	WT_Veh	KO_Veh	NOTEST	0.0240533	0	#NAME?	0	1	1	no
ENSMUSG00000004668	Abca13	chr11:9191941-9684259	WT_Veh	KO_Veh	NOTEST	0.0118825	0	#NAME?	0	1	1	no
ENSMUSG00000005640	Insrr	chr3:87617558-87824306	WT_Veh	KO_Veh	NOTEST	0.0355262	0	#NAME?	0	1	1	no
ENSMUSG00000006204	5430419D17Rik	chr7:130162450-133124354	WT_Veh	KO_Veh	NOTEST	0.0126006	0	#NAME?	0	1	1	no
ENSMUSG00000006218	Fam131c	chr4:141368219-141384175	WT_Veh	KO_Veh	NOTEST	0.0268005	0	#NAME?	0	1	1	no
ENSMUSG00000006235	Epor	chr9:21958898-21963576	WT_Veh	KO_Veh	NOTEST	0.0812632	0	#NAME?	0	1	1	no
ENSMUSG00000006311	Etv2	chr7:30633615-30635852	WT_Veh	KO_Veh	NOTEST	0.0361608	0	#NAME?	0	1	1	no
ENSMUSG00000007279	Scube2	chr7:109798675-109865679	WT_Veh	KO_Veh	NOTEST	0.0605697	0	#NAME?	0	1	1	no
ENSMUSG00000009114	2610028H24Rik	chr10:76449080-76515856	WT_Veh	KO_Veh	NOTEST	0.0255277	0	#NAME?	0	1	1	no
ENSMUSG00000009210	2310007L24Rik	chr11:106365473-106377114	WT_Veh	KO_Veh	NOTEST	0.05623	0	#NAME?	0	1	1	no
ENSMUSG00000009551	6330409D20Rik	chr2:32721054-32755512	WT_Veh	KO_Veh	NOTEST	0.0540808	0	#NAME?	0	1	1	no
ENSMUSG00000010529	Gm266	chr12:111484610-111485823	WT_Veh	KO_Veh	NOTEST	0.0323403	0	#NAME?	0	1	1	no
ENSMUSG00000011118	Panx3	chr9:37659901-37669222	WT_Veh	KO_Veh	NOTEST	0.0149773	0	#NAME?	0	1	1	no
ENSMUSG00000012350	Ehf	chr2:103263432-103303278	WT_Veh	KO_Veh	NOTEST	0.0153602	0	#NAME?	0	1	1	no
ENSMUSG00000013353	4931406B18Rik	chr7:43492043-43505940	WT_Veh	KO_Veh	NOTEST	0.125413	0	#NAME?	0	1	1	no
ENSMUSG00000015405	Ace2	chrX:164139331-164188420	WT_Veh	KO_Veh	NOTEST	0.0218092	0	#NAME?	0	1	1	no
ENSMUSG00000016283	H2-M2	chr17:37480850-37483552	WT_Veh	KO_Veh	NOTEST	0.0512719	0	#NAME?	0	1	1	no
ENSMUSG00000016327	Atp1b4	chrX:38316183-38336769	WT_Veh	KO_Veh	NOTEST	0.00836294	0	#NAME?	0	1	1	no
ENSMUSG00000016458	Wt1	chr2:105126528-105173616	WT_Veh	KO_Veh	NOTEST	0.0827995	0	#NAME?	0	1	1	no
ENSMUSG00000016498	Pdcd1lg2	chr19:29410918-29471157	WT_Veh	KO_Veh	NOTEST	0.0226325	0	#NAME?	0	1	1	no
ENSMUSG00000017007	Rbpjl	chr2:164389392-164415448	WT_Veh	KO_Veh	NOTEST	0.0303332	0	#NAME?	0	1	1	no
ENSMUSG00000017767	Spata25	chr2:164822685-164828537	WT_Veh	KO_Veh	NOTEST	0.107786	0	#NAME?	0	1	1	no
ENSMUSG00000017868	Sgk2	chr2:162987329-163014127	WT_Veh	KO_Veh	NOTEST	0.0132416	0	#NAME?	0	1	1	no
ENSMUSG00000018822	Sfrp5	chr19:42197970-42202252	WT_Veh	KO_Veh	NOTEST	0.03609	0	#NAME?	0	1	1	no
ENSMUSG00000018907	Alox12e	chr11:70315609-70322628	WT_Veh	KO_Veh	NOTEST	0.0131342	0	#NAME?	0	1	1	no
ENSMUSG00000018919	Tm4sf5	chr11:70505243-70511178	WT_Veh	KO_Veh	NOTEST	0.128003	0	#NAME?	0	1	1	no
ENSMUSG00000018925	Gm11435	chr11:83511735-83522175	WT_Veh	KO_Veh	NOTEST	0.0170263	0	#NAME?	0	1	1	no
ENSMUSG00000019856	Fam184a	chr10:53633144-53750909	WT_Veh	KO_Veh	NOTEST	0.054472	0	#NAME?	0	1	1	no
ENSMUSG00000020081	Tacr2	chr10:62252437-62265990	WT_Veh	KO_Veh	NOTEST	0.0141395	0	#NAME?	0	1	1	no
ENSMUSG00000020310	Madcam1	chr10:79664573-79668536	WT_Veh	KO_Veh	NOTEST	0.0489765	0	#NAME?	0	1	1	no
ENSMUSG00000020622	Nt5c1b	chr12:10369972-10390173	WT_Veh	KO_Veh	NOTEST	0.0173692	0	#NAME?	0	1	1	no
ENSMUSG00000020804	Aanat	chr11:116586431-116597680	WT_Veh	KO_Veh	NOTEST	0.0571893	0	#NAME?	0	1	1	no
ENSMUSG00000020870	Cdc34-ps	chr11:94741781-94743014	WT_Veh	KO_Veh	NOTEST	0.0851708	0	#NAME?	0	1	1	no
ENSMUSG00000020890	Gucy2e	chr11:69218116-69237036	WT_Veh	KO_Veh	NOTEST	0.0135696	0	#NAME?	0	1	1	no
ENSMUSG00000020940	1700023F06Rik	chr11:103198945-103218432	WT_Veh	KO_Veh	NOTEST	0.0379782	0	#NAME?	0	1	1	no
ENSMUSG00000021239	Vsx2	chr12:84569761-84595461	WT_Veh	KO_Veh	NOTEST	0.0101832	0	#NAME?	0	1	1	no
ENSMUSG00000021509	Slc25a48	chr13:56438354-56474239	WT_Veh	KO_Veh	NOTEST	0.0106489	0	#NAME?	0	1	1	no
ENSMUSG00000021631	Mrps36-ps1	chr17:53866416-53867041	WT_Veh	KO_Veh	NOTEST	0.070618	0	#NAME?	0	1	1	no
ENSMUSG00000021636	Marveld2	chr13:100595956-100616971	WT_Veh	KO_Veh	NOTEST	0.044942	0	#NAME?	0	1	1	no
ENSMUSG00000021700	Rab3c	chr13:110054186-110280206	WT_Veh	KO_Veh	NOTEST	0.00407413	0	#NAME?	0	1	1	no
ENSMUSG00000021879	Dnahc12	chr14:26693273-26816334	WT_Veh	KO_Veh	NOTEST	0.00752436	0	#NAME?	0	1	1	no
ENSMUSG00000022085	Pebp4	chr14:69840419-70059886	WT_Veh	KO_Veh	NOTEST	0.0336625	0	#NAME?	0	1	1	no
ENSMUSG00000022097	Sftpc	chr14:70520940-70524081	WT_Veh	KO_Veh	NOTEST	0.0997166	0	#NAME?	0	1	1	no
ENSMUSG00000022382	Wnt7b	chr15:85535438-85593708	WT_Veh	KO_Veh	NOTEST	0.00992753	0	#NAME?	0	1	1	no
ENSMUSG00000022429	Dmc1	chr15:79561499-79605084	WT_Veh	KO_Veh	NOTEST	0.0295882	0	#NAME?	0	1	1	no
ENSMUSG00000022432	Smc1b	chr15:85064690-85131957	WT_Veh	KO_Veh	NOTEST	0.0151625	0	#NAME?	0	1	1	no
ENSMUSG00000022504	Ciita	chr16:10488177-10527564	WT_Veh	KO_Veh	NOTEST	0.00566427	0	#NAME?	0	1	1	no
ENSMUSG00000022591	Gm9747	chr1:82233100-82291416	WT_Veh	KO_Veh	NOTEST	0.0114874	0	#NAME?	0	1	1	no
ENSMUSG00000022595	Lypd2	chr15:74732252-74734313	WT_Veh	KO_Veh	NOTEST	0.1101	0	#NAME?	0	1	1	no
ENSMUSG00000022738	Gsc2	chr16:17913113-17915059	WT_Veh	KO_Veh	NOTEST	0.0311229	0	#NAME?	0	1	1	no
ENSMUSG00000022755	Gpr128	chr16:56724608-56795855	WT_Veh	KO_Veh	NOTEST	0.0134804	0	#NAME?	0	1	1	no
ENSMUSG00000022762	Ncam2	chr16:81200696-81624285	WT_Veh	KO_Veh	NOTEST	0.0296247	0	#NAME?	0	1	1	no
ENSMUSG00000022809	Nr1i2	chr16:38248322-38294824	WT_Veh	KO_Veh	NOTEST	0.0271519	0	#NAME?	0	1	1	no
ENSMUSG00000022900	Ildr1	chr16:36693977-36726804	WT_Veh	KO_Veh	NOTEST	0.0110131	0	#NAME?	0	1	1	no
ENSMUSG00000022915	1700093J21Rik	chr16:96082675-96089070	WT_Veh	KO_Veh	NOTEST	0.0687767	0	#NAME?	0	1	1	no
ENSMUSG00000022935	Grik1	chr16:87896195-88056176	WT_Veh	KO_Veh	NOTEST	0.0546377	0	#NAME?	0	1	1	no
ENSMUSG00000023279	Bmp15	chrX:6314106-6320721	WT_Veh	KO_Veh	NOTEST	0.0259957	0	#NAME?	0	1	1	no
ENSMUSG00000023935	Spats1	chr17:45448936-45474938	WT_Veh	KO_Veh	NOTEST	0.0347866	0	#NAME?	0	1	1	no
ENSMUSG00000024114	Prss41	chr17:23836784-23859776	WT_Veh	KO_Veh	NOTEST	0.0452809	0	#NAME?	0	1	1	no
ENSMUSG00000024210	Ip6k3	chr17:27143968-27167764	WT_Veh	KO_Veh	NOTEST	0.0139931	0	#NAME?	0	1	1	no
ENSMUSG00000024211	Grm8	chr6:27275120-28135178	WT_Veh	KO_Veh	NOTEST	0.0285937	0	#NAME?	0	1	1	no
ENSMUSG00000024353	2010001M09Rik	chr18:35647265-35649367	WT_Veh	KO_Veh	NOTEST	0.0411269	0	#NAME?	0	1	1	no
ENSMUSG00000024437	Gm8615	chr5:149119564-149184063	WT_Veh	KO_Veh	NOTEST	0.0742136	0	#NAME?	0	1	1	no
ENSMUSG00000024500	Ppp2r2b	chr18:42637431-43059471	WT_Veh	KO_Veh	NOTEST	0.0173902	0	#NAME?	0	1	1	no
ENSMUSG00000024553	Galr1	chr18:82392495-82406777	WT_Veh	KO_Veh	NOTEST	0.0121864	0	#NAME?	0	1	1	no
ENSMUSG00000024669	Cd5	chr19:10718142-10738974	WT_Veh	KO_Veh	NOTEST	0.0145281	0	#NAME?	0	1	1	no
ENSMUSG00000024730	Ms4a8a	chr19:11067471-11081103	WT_Veh	KO_Veh	NOTEST	0.0387505	0	#NAME?	0	1	1	no
ENSMUSG00000024857	Cabp2	chr19:4081577-4087340	WT_Veh	KO_Veh	NOTEST	0.0567927	0	#NAME?	0	1	1	no
ENSMUSG00000025094	Slc18a2	chr19:59260877-59296012	WT_Veh	KO_Veh	NOTEST	0.0194448	0	#NAME?	0	1	1	no
ENSMUSG00000025328	Padi3	chr4:140785364-140810648	WT_Veh	KO_Veh	NOTEST	0.0103042	0	#NAME?	0	1	1	no
ENSMUSG00000025468	Caly	chr7:140069879-140082548	WT_Veh	KO_Veh	NOTEST	0.0585649	0	#NAME?	0	1	1	no
ENSMUSG00000025482	Odf3	chr7:140847804-140851018	WT_Veh	KO_Veh	NOTEST	0.0225764	0	#NAME?	0	1	1	no
ENSMUSG00000025658	Cnksr2	chrX:157821435-158043294	WT_Veh	KO_Veh	NOTEST	0.00556539	0	#NAME?	0	1	1	no
ENSMUSG00000025787	Tgm4	chr9:123034738-123113205	WT_Veh	KO_Veh	NOTEST	0.0957096	0	#NAME?	0	1	1	no
ENSMUSG00000026070	Il18r1	chr1:40465551-40500854	WT_Veh	KO_Veh	NOTEST	0.0107195	0	#NAME?	0	1	1	no
ENSMUSG00000026114	Cnga3	chr1:37218335-37263384	WT_Veh	KO_Veh	NOTEST	0.00944627	0	#NAME?	0	1	1	no
ENSMUSG00000026117	Zap70	chr1:36761860-36782816	WT_Veh	KO_Veh	NOTEST	0.0144572	0	#NAME?	0	1	1	no
ENSMUSG00000026180	Cxcr2	chr1:74153988-74161238	WT_Veh	KO_Veh	NOTEST	0.0300807	0	#NAME?	0	1	1	no
ENSMUSG00000026322	Htr4	chr18:62324203-62467802	WT_Veh	KO_Veh	NOTEST	0.00711507	0	#NAME?	0	1	1	no
ENSMUSG00000026450	Chit1	chr1:134111241-134151540	WT_Veh	KO_Veh	NOTEST	0.0226954	0	#NAME?	0	1	1	no
ENSMUSG00000026542	Apcs	chr1:172893961-172895054	WT_Veh	KO_Veh	NOTEST	0.0407029	0	#NAME?	0	1	1	no
ENSMUSG00000026564	Dusp27	chr1:166098152-166127898	WT_Veh	KO_Veh	NOTEST	0.0138814	0	#NAME?	0	1	1	no
ENSMUSG00000026587	Astn1	chr1:158362303-158691786	WT_Veh	KO_Veh	NOTEST	0.0141554	0	#NAME?	0	1	1	no
ENSMUSG00000026592	1700057K13Rik	chr1:157099147-157108680	WT_Veh	KO_Veh	NOTEST	0.0569088	0	#NAME?	0	1	1	no
ENSMUSG00000026650	Meig1	chr2:3409042-3422648	WT_Veh	KO_Veh	NOTEST	0.145268	0	#NAME?	0	1	1	no
ENSMUSG00000026668	Ucma	chr2:4976121-4985748	WT_Veh	KO_Veh	NOTEST	0.143957	0	#NAME?	0	1	1	no
ENSMUSG00000026832	Cytip	chr2:58129136-58195532	WT_Veh	KO_Veh	NOTEST	0.0418792	0	#NAME?	0	1	1	no
ENSMUSG00000026904	Slc4a10	chr2:62046461-62326730	WT_Veh	KO_Veh	NOTEST	0.00663587	0	#NAME?	0	1	1	no
ENSMUSG00000026994	Galnt3	chr2:66082765-66124994	WT_Veh	KO_Veh	NOTEST	0.00921026	0	#NAME?	0	1	1	no
ENSMUSG00000027301	Oxt	chr2:130576172-130577054	WT_Veh	KO_Veh	NOTEST	0.105049	0	#NAME?	0	1	1	no
ENSMUSG00000027401	Tgm3	chr2:130012348-130050399	WT_Veh	KO_Veh	NOTEST	0.0375409	0	#NAME?	0	1	1	no
ENSMUSG00000027530	Fabp12	chr3:10244208-10301183	WT_Veh	KO_Veh	NOTEST	0.127115	0	#NAME?	0	1	1	no
ENSMUSG00000027568	Ntsr1	chr2:180499975-180544980	WT_Veh	KO_Veh	NOTEST	0.00913905	0	#NAME?	0	1	1	no
ENSMUSG00000027596	a	chr2:154791095-155051012	WT_Veh	KO_Veh	NOTEST	0.102435	0	#NAME?	0	1	1	no
ENSMUSG00000027871	Hsd3b1	chr3:98852193-98859794	WT_Veh	KO_Veh	NOTEST	0.0449163	0	#NAME?	0	1	1	no
ENSMUSG00000027886	1700013F07Rik	chr3:108455693-108544723	WT_Veh	KO_Veh	NOTEST	0.123304	0	#NAME?	0	1	1	no
ENSMUSG00000027925	Sprr2j-ps	chr3:92418086-92419396	WT_Veh	KO_Veh	NOTEST	0.0580268	0	#NAME?	0	1	1	no
ENSMUSG00000028185	Dnase2b	chr3:146580984-146596612	WT_Veh	KO_Veh	NOTEST	0.013734	0	#NAME?	0	1	1	no
ENSMUSG00000028259	Fhl5	chr4:24960789-25281821	WT_Veh	KO_Veh	NOTEST	0.071742	0	#NAME?	0	1	1	no
ENSMUSG00000028357	Kif12	chr4:63165633-63172131	WT_Veh	KO_Veh	NOTEST	0.0134273	0	#NAME?	0	1	1	no
ENSMUSG00000028488	Sh3gl2	chr4:85205125-85783127	WT_Veh	KO_Veh	NOTEST	0.0642787	0	#NAME?	0	1	1	no
ENSMUSG00000028546	Elavl4	chr4:110203721-110351909	WT_Veh	KO_Veh	NOTEST	0.018101	0	#NAME?	0	1	1	no
ENSMUSG00000028602	Tnfrsf8	chr4:145267136-145315164	WT_Veh	KO_Veh	NOTEST	0.0104189	0	#NAME?	0	1	1	no
ENSMUSG00000028661	Epha8	chr4:136929418-136956816	WT_Veh	KO_Veh	NOTEST	0.00656813	0	#NAME?	0	1	1	no
ENSMUSG00000028707	Dmbx1	chr4:115914543-115939926	WT_Veh	KO_Veh	NOTEST	0.00802492	0	#NAME?	0	1	1	no
ENSMUSG00000028730	Wdr65	chr4:118554550-118620777	WT_Veh	KO_Veh	NOTEST	0.00702379	0	#NAME?	0	1	1	no
ENSMUSG00000028738	Tas1r2	chr4:139530547-139670280	WT_Veh	KO_Veh	NOTEST	0.0420502	0	#NAME?	0	1	1	no
ENSMUSG00000028777	Gnat3	chr5:17962620-18019834	WT_Veh	KO_Veh	NOTEST	0.0257043	0	#NAME?	0	1	1	no
ENSMUSG00000028784	Spocd1	chr4:129947546-129957115	WT_Veh	KO_Veh	NOTEST	0.0166852	0	#NAME?	0	1	1	no
ENSMUSG00000029138	4930548H24Rik	chr5:31485858-31512903	WT_Veh	KO_Veh	NOTEST	0.0178681	0	#NAME?	0	1	1	no
ENSMUSG00000029155	Spata18	chr5:73651379-73679484	WT_Veh	KO_Veh	NOTEST	0.0209718	0	#NAME?	0	1	1	no
ENSMUSG00000029352	Crybb3	chr5:113075838-113081584	WT_Veh	KO_Veh	NOTEST	0.611491	0	#NAME?	0	1	1	no
ENSMUSG00000029360	Gm9754	chr5:118064980-118155458	WT_Veh	KO_Veh	NOTEST	0.0100803	0	#NAME?	0	1	1	no
ENSMUSG00000029788	Cpa5	chr6:30611009-30631745	WT_Veh	KO_Veh	NOTEST	0.0289896	0	#NAME?	0	1	1	no
ENSMUSG00000030077	Chl1	chr6:103510875-103733035	WT_Veh	KO_Veh	NOTEST	0.0217453	0	#NAME?	0	1	1	no
ENSMUSG00000030114	Klrg1	chr6:122270595-122282882	WT_Veh	KO_Veh	NOTEST	0.0273911	0	#NAME?	0	1	1	no
ENSMUSG00000030159	Clec1b	chr6:129397296-129424764	WT_Veh	KO_Veh	NOTEST	0.118027	0	#NAME?	0	1	1	no
ENSMUSG00000030209	Grin2b	chr6:135729825-136175664	WT_Veh	KO_Veh	NOTEST	0.00463864	0	#NAME?	0	1	1	no
ENSMUSG00000030219	Erp27	chr6:136907310-136922180	WT_Veh	KO_Veh	NOTEST	0.0177554	0	#NAME?	0	1	1	no
ENSMUSG00000030270	Cpne9	chr6:113282306-113305627	WT_Veh	KO_Veh	NOTEST	0.0145273	0	#NAME?	0	1	1	no
ENSMUSG00000030329	Pianp	chr6:124996693-125003096	WT_Veh	KO_Veh	NOTEST	0.432429	0	#NAME?	0	1	1	no
ENSMUSG00000030491	Tdrd12	chr7:35493611-35537745	WT_Veh	KO_Veh	NOTEST	0.0221995	0	#NAME?	0	1	1	no
ENSMUSG00000030553	Pgpep1l	chr7:68236607-68264233	WT_Veh	KO_Veh	NOTEST	0.0394473	0	#NAME?	0	1	1	no
ENSMUSG00000030607	Acan	chr7:79053482-79115099	WT_Veh	KO_Veh	NOTEST	0.0040299	0	#NAME?	0	1	1	no
ENSMUSG00000030800	Prss8	chr7:127912516-127930113	WT_Veh	KO_Veh	NOTEST	0.0211739	0	#NAME?	0	1	1	no
ENSMUSG00000030804	Vkorc1	chr7:127865169-127895617	WT_Veh	KO_Veh	NOTEST	0.00377587	0	#NAME?	0	1	1	no
ENSMUSG00000030834	Abcc6	chr7:45976379-46030302	WT_Veh	KO_Veh	NOTEST	0.0071504	0	#NAME?	0	1	1	no
ENSMUSG00000030858	1700007K09Rik	chr7:130162450-133124354	WT_Veh	KO_Veh	NOTEST	0.205904	0	#NAME?	0	1	1	no
ENSMUSG00000030905	Crym	chr7:120186379-120202111	WT_Veh	KO_Veh	NOTEST	0.0552109	0	#NAME?	0	1	1	no
ENSMUSG00000031027	Stk33	chr7:109279222-109444893	WT_Veh	KO_Veh	NOTEST	0.0393391	0	#NAME?	0	1	1	no
ENSMUSG00000031179	3830417A13Rik	chrX:64173547-64178778	WT_Veh	KO_Veh	NOTEST	0.0233395	0	#NAME?	0	1	1	no
ENSMUSG00000031294	D630029K05Rik	chr10:116956823-116972609	WT_Veh	KO_Veh	NOTEST	0.0196819	0	#NAME?	0	1	1	no
ENSMUSG00000031518	Spata4	chr8:54550330-54610098	WT_Veh	KO_Veh	NOTEST	0.0366099	0	#NAME?	0	1	1	no
ENSMUSG00000031603	Fgf20	chr8:40279165-40386308	WT_Veh	KO_Veh	NOTEST	0.0504123	0	#NAME?	0	1	1	no
ENSMUSG00000031727	Pmfbp1	chr8:109494026-109542642	WT_Veh	KO_Veh	NOTEST	0.00775436	0	#NAME?	0	1	1	no
ENSMUSG00000031766	Slc12a3	chr8:94329191-94366213	WT_Veh	KO_Veh	NOTEST	0.00937179	0	#NAME?	0	1	1	no
ENSMUSG00000031952	Chst5	chr8:111889134-111910199	WT_Veh	KO_Veh	NOTEST	0.0358742	0	#NAME?	0	1	1	no
ENSMUSG00000032023	4931429I11Rik	chr9:40894848-40964118	WT_Veh	KO_Veh	NOTEST	0.00950955	0	#NAME?	0	1	1	no
ENSMUSG00000032033	Barx2	chr9:31846096-31913462	WT_Veh	KO_Veh	NOTEST	0.0165371	0	#NAME?	0	1	1	no
ENSMUSG00000032259	Drd2	chr9:49340661-49407214	WT_Veh	KO_Veh	NOTEST	0.0226424	0	#NAME?	0	1	1	no
ENSMUSG00000032269	Htr3a	chr9:48899213-48911099	WT_Veh	KO_Veh	NOTEST	0.0184398	0	#NAME?	0	1	1	no
ENSMUSG00000032278	Paqr5	chr9:61953480-62026856	WT_Veh	KO_Veh	NOTEST	0.0752533	0	#NAME?	0	1	1	no
ENSMUSG00000032338	Hcn4	chr9:58823511-58860955	WT_Veh	KO_Veh	NOTEST	0.00878692	0	#NAME?	0	1	1	no
ENSMUSG00000032680	6820408C15Rik	chr2:152415586-152444330	WT_Veh	KO_Veh	NOTEST	0.149433	0	#NAME?	0	1	1	no
ENSMUSG00000032808	Cyp2c38	chr19:39389555-39463075	WT_Veh	KO_Veh	NOTEST	0.0114338	0	#NAME?	0	1	1	no
ENSMUSG00000032864	Rag2	chr2:101560780-101649532	WT_Veh	KO_Veh	NOTEST	0.0176866	0	#NAME?	0	1	1	no
ENSMUSG00000032908	Sgpp2	chr1:78310345-78488859	WT_Veh	KO_Veh	NOTEST	0.0087963	0	#NAME?	0	1	1	no
ENSMUSG00000032936	Camkv	chr9:107935919-107949691	WT_Veh	KO_Veh	NOTEST	0.0105044	0	#NAME?	0	1	1	no
ENSMUSG00000032937	Fshr	chr17:88985169-89200612	WT_Veh	KO_Veh	NOTEST	0.0343736	0	#NAME?	0	1	1	no
ENSMUSG00000033368	Trim69	chr2:122120107-122186189	WT_Veh	KO_Veh	NOTEST	0.0189993	0	#NAME?	0	1	1	no
ENSMUSG00000033501	Crygs	chr16:22805202-22811410	WT_Veh	KO_Veh	NOTEST	0.141176	0	#NAME?	0	1	1	no
ENSMUSG00000033825	Tpsb2	chr17:25366549-25368094	WT_Veh	KO_Veh	NOTEST	0.0388929	0	#NAME?	0	1	1	no
ENSMUSG00000034057	Gm239	chr10:116776544-116896879	WT_Veh	KO_Veh	NOTEST	0.0188672	0	#NAME?	0	1	1	no
ENSMUSG00000034533	Scn10a	chr9:119608455-119719032	WT_Veh	KO_Veh	NOTEST	0.00485937	0	#NAME?	0	1	1	no
ENSMUSG00000034987	Hrh2	chr13:54192128-54223023	WT_Veh	KO_Veh	NOTEST	0.0110211	0	#NAME?	0	1	1	no
ENSMUSG00000035131	Fam5c	chr1:146495628-146902472	WT_Veh	KO_Veh	NOTEST	0.23854	0	#NAME?	0	1	1	no
ENSMUSG00000035215	Lsm7	chr10:80852824-80855209	WT_Veh	KO_Veh	NOTEST	0.11688	0	#NAME?	0	1	1	no
ENSMUSG00000035638	Muc20	chr16:32735885-32797435	WT_Veh	KO_Veh	NOTEST	0.0155837	0	#NAME?	0	1	1	no
ENSMUSG00000035984	Nme5	chr18:34562633-34579115	WT_Veh	KO_Veh	NOTEST	0.399252	0	#NAME?	0	1	1	no
ENSMUSG00000036027	1810046K07Rik	chr9:51289685-51328917	WT_Veh	KO_Veh	NOTEST	0.122046	0	#NAME?	0	1	1	no
ENSMUSG00000036083	Slc17a3	chr13:23839433-23860714	WT_Veh	KO_Veh	NOTEST	0.0233223	0	#NAME?	0	1	1	no
ENSMUSG00000036216	Leap2	chr11:53422180-53423170	WT_Veh	KO_Veh	NOTEST	0.0902606	0	#NAME?	0	1	1	no
ENSMUSG00000036381	P2ry14	chr3:59006977-59344256	WT_Veh	KO_Veh	NOTEST	0.0956389	0	#NAME?	0	1	1	no
ENSMUSG00000036422	Pcdh8	chr14:79766771-79771312	WT_Veh	KO_Veh	NOTEST	0.00849453	0	#NAME?	0	1	1	no
ENSMUSG00000036480	Prss56	chr1:87183492-87188404	WT_Veh	KO_Veh	NOTEST	0.0434871	0	#NAME?	0	1	1	no
ENSMUSG00000036594	H2-Aa	chr17:34282743-34287827	WT_Veh	KO_Veh	NOTEST	0.160254	0	#NAME?	0	1	1	no
ENSMUSG00000036641	Ccdc148	chr2:58821696-59160683	WT_Veh	KO_Veh	NOTEST	0.101128	0	#NAME?	0	1	1	no
ENSMUSG00000036648	Gm3448	chr17:14964188-14978812	WT_Veh	KO_Veh	NOTEST	0.0505938	0	#NAME?	0	1	1	no
ENSMUSG00000036658	Olfr11	chr13:21638579-21639521	WT_Veh	KO_Veh	NOTEST	0.0518479	0	#NAME?	0	1	1	no
ENSMUSG00000036813	Entpd8	chr2:25080303-25095149	WT_Veh	KO_Veh	NOTEST	0.0508973	0	#NAME?	0	1	1	no
ENSMUSG00000036962	Gm101	chr1:119923340-119997234	WT_Veh	KO_Veh	NOTEST	0.0835802	0	#NAME?	0	1	1	no
ENSMUSG00000037106	Fer1l6	chr15:58510047-58665092	WT_Veh	KO_Veh	NOTEST	0.0177023	0	#NAME?	0	1	1	no
ENSMUSG00000037171	Nodal	chr10:61417971-61425338	WT_Veh	KO_Veh	NOTEST	0.0366833	0	#NAME?	0	1	1	no
ENSMUSG00000037358	4930578C19Rik	chrX:18414880-18461397	WT_Veh	KO_Veh	NOTEST	0.0167107	0	#NAME?	0	1	1	no
ENSMUSG00000037577	Ephx3	chr17:32183769-32189549	WT_Veh	KO_Veh	NOTEST	0.0139399	0	#NAME?	0	1	1	no
ENSMUSG00000037849	Gm4955	chr1:173468508-173474052	WT_Veh	KO_Veh	NOTEST	0.171715	0.0218719	#NAME?	0	1	1	no
ENSMUSG00000038115	Ano2	chr6:125690418-126040126	WT_Veh	KO_Veh	NOTEST	0.0610685	0	#NAME?	0	1	1	no
ENSMUSG00000038457	Fam70b	chr8:13435458-13461452	WT_Veh	KO_Veh	NOTEST	0.0381954	0	#NAME?	0	1	1	no
ENSMUSG00000038591	Colec10	chr15:54410773-54466358	WT_Veh	KO_Veh	NOTEST	0.0154986	0	#NAME?	0	1	1	no
ENSMUSG00000038751	Ptk6	chr2:181193720-181202789	WT_Veh	KO_Veh	NOTEST	0.00833978	0	#NAME?	0	1	1	no
ENSMUSG00000038968	Klk1b16	chr7:44136766-44141607	WT_Veh	KO_Veh	NOTEST	0.025154	0	#NAME?	0	1	1	no
ENSMUSG00000039057	Myo16	chr8:10272571-10634741	WT_Veh	KO_Veh	NOTEST	0.00490961	0	#NAME?	0	1	1	no
ENSMUSG00000039330	Tsga10ip	chr19:5390048-5394401	WT_Veh	KO_Veh	NOTEST	0.123474	0	#NAME?	0	1	1	no
ENSMUSG00000039342	Ankar	chr1:72642979-72700564	WT_Veh	KO_Veh	NOTEST	0.0137593	0	#NAME?	0	1	1	no
ENSMUSG00000039372	2004-03-01	chr1:72427111-72536930	WT_Veh	KO_Veh	NOTEST	0.0153056	0	#NAME?	0	1	1	no
ENSMUSG00000039508	Fam26d	chr10:34037596-34109813	WT_Veh	KO_Veh	NOTEST	0.00917266	0	#NAME?	0	1	1	no
ENSMUSG00000040412	5330417C22Rik	chr3:108455693-108544723	WT_Veh	KO_Veh	NOTEST	0.0114449	0	#NAME?	0	1	1	no
ENSMUSG00000040441	Slc26a10	chr10:127172425-127180645	WT_Veh	KO_Veh	NOTEST	0.0536275	0	#NAME?	0	1	1	no
ENSMUSG00000040467	4921522P10Rik	chr8:8661800-8664728	WT_Veh	KO_Veh	NOTEST	0.0151191	0	#NAME?	0	1	1	no
ENSMUSG00000040490	Lrfn2	chr17:48932378-49097588	WT_Veh	KO_Veh	NOTEST	0.0102113	0	#NAME?	0	1	1	no
ENSMUSG00000040629	Mael	chr1:166201384-166238744	WT_Veh	KO_Veh	NOTEST	0.0260251	0	#NAME?	0	1	1	no
ENSMUSG00000040680	Kremen2	chr17:23741199-23754065	WT_Veh	KO_Veh	NOTEST	0.0182695	0	#NAME?	0	1	1	no
ENSMUSG00000040724	Kcna2	chr3:107101566-107106879	WT_Veh	KO_Veh	NOTEST	0.00970692	0	#NAME?	0	1	1	no
ENSMUSG00000041044	Lrit1	chr14:37054829-37064946	WT_Veh	KO_Veh	NOTEST	0.0076159	0	#NAME?	0	1	1	no
ENSMUSG00000041287	Sox15	chr11:69655313-69662642	WT_Veh	KO_Veh	NOTEST	0.0437403	0	#NAME?	0	1	1	no
ENSMUSG00000041301	Cftr	chr6:18170686-18322768	WT_Veh	KO_Veh	NOTEST	0.00494294	0	#NAME?	0	1	1	no
ENSMUSG00000041460	Cacna2d4	chr6:119236525-119352407	WT_Veh	KO_Veh	NOTEST	0.00520124	0	#NAME?	0	1	1	no
ENSMUSG00000041523	Upk2	chr9:44452715-44454767	WT_Veh	KO_Veh	NOTEST	0.0923898	0	#NAME?	0	1	1	no
ENSMUSG00000041536	Serpina3a	chr12:104112723-104121896	WT_Veh	KO_Veh	NOTEST	0.0252401	0	#NAME?	0	1	1	no
ENSMUSG00000041670	Rims1	chr1:22286250-22805994	WT_Veh	KO_Veh	NOTEST	0.0436633	0	#NAME?	0	1	1	no
ENSMUSG00000041748	Ccrl1	chr9:104002543-104127463	WT_Veh	KO_Veh	NOTEST	0.012662	0	#NAME?	0	1	1	no
ENSMUSG00000041750	Cd1d2	chr3:86986585-86989533	WT_Veh	KO_Veh	NOTEST	0.0274823	0	#NAME?	0	1	1	no
ENSMUSG00000041805	Pramel1	chr4:143394427-143400160	WT_Veh	KO_Veh	NOTEST	0.0130855	0	#NAME?	0	1	1	no
ENSMUSG00000041886	Macc1	chr12:119443409-119466934	WT_Veh	KO_Veh	NOTEST	0.0173868	0	#NAME?	0	1	1	no
ENSMUSG00000041986	Elmod1	chr9:53911459-53975301	WT_Veh	KO_Veh	NOTEST	0.0465922	0	#NAME?	0	1	1	no
ENSMUSG00000042279	H1foo	chr6:115944937-115950236	WT_Veh	KO_Veh	NOTEST	0.0300186	0	#NAME?	0	1	1	no
ENSMUSG00000042282	Gucy2f	chrX:142081159-142196931	WT_Veh	KO_Veh	NOTEST	0.0041713	0	#NAME?	0	1	1	no
ENSMUSG00000042448	Hoxd1	chr2:74762979-74765143	WT_Veh	KO_Veh	NOTEST	0.0201758	0	#NAME?	0	1	1	no
ENSMUSG00000042604	Kcna4	chr2:107290638-107298502	WT_Veh	KO_Veh	NOTEST	0.00704313	0	#NAME?	0	1	1	no
ENSMUSG00000043102	Qrfp	chr2:31806165-31810580	WT_Veh	KO_Veh	NOTEST	0.0121056	0	#NAME?	0	1	1	no
ENSMUSG00000043366	Olfr78	chr7:102740720-102759471	WT_Veh	KO_Veh	NOTEST	0.0156817	0	#NAME?	0	1	1	no
ENSMUSG00000043460	Elfn2	chr15:78670021-78718113	WT_Veh	KO_Veh	NOTEST	0.00735703	0	#NAME?	0	1	1	no
ENSMUSG00000043681	Fam25c	chr14:34351880-34355433	WT_Veh	KO_Veh	NOTEST	0.328059	0	#NAME?	0	1	1	no
ENSMUSG00000044141	E130201H02Rik	chr7:120597624-120598475	WT_Veh	KO_Veh	NOTEST	0.0474441	0	#NAME?	0	1	1	no
ENSMUSG00000044164	Rnf182	chr13:43615709-43670945	WT_Veh	KO_Veh	NOTEST	0.00950818	0	#NAME?	0	1	1	no
ENSMUSG00000044176	Spink10	chr18:62548910-62741387	WT_Veh	KO_Veh	NOTEST	0.0356162	0	#NAME?	0	1	1	no
ENSMUSG00000044820	AY074887	chr9:54950265-54958030	WT_Veh	KO_Veh	NOTEST	0.0677874	0	#NAME?	0	1	1	no
ENSMUSG00000044912	Syt16	chr12:73997760-74267916	WT_Veh	KO_Veh	NOTEST	0.013394	0	#NAME?	0	1	1	no
ENSMUSG00000044948	Wdr96	chr19:47737560-47919299	WT_Veh	KO_Veh	NOTEST	0.0168586	0	#NAME?	0	1	1	no
ENSMUSG00000044976	Wdr72	chr9:74110355-74283308	WT_Veh	KO_Veh	NOTEST	0.0244175	0	#NAME?	0	1	1	no
ENSMUSG00000045010	Gm4779	chrX:101790052-101793308	WT_Veh	KO_Veh	NOTEST	0.123362	0	#NAME?	0	1	1	no
ENSMUSG00000045034	Ankrd34b	chr13:92415016-92441658	WT_Veh	KO_Veh	NOTEST	0.0103441	0	#NAME?	0	1	1	no
ENSMUSG00000045065	9930022D16Rik	chr11:109413916-109420405	WT_Veh	KO_Veh	NOTEST	0.0258214	0	#NAME?	0	1	1	no
ENSMUSG00000045238	A730035I17Rik	chr5:98180868-98187448	WT_Veh	KO_Veh	NOTEST	0.0759514	0	#NAME?	0	1	1	no
ENSMUSG00000045314	Sowahb	chr5:93041122-93048430	WT_Veh	KO_Veh	NOTEST	0.00820894	0	#NAME?	0	1	1	no
ENSMUSG00000045378	Pxt1	chr17:28925462-28942262	WT_Veh	KO_Veh	NOTEST	0.123875	0	#NAME?	0	1	1	no
ENSMUSG00000045394	Epcam	chr17:87635978-87651106	WT_Veh	KO_Veh	NOTEST	0.0189481	0	#NAME?	0	1	1	no
ENSMUSG00000045471	Hcrt	chr11:100761068-100762931	WT_Veh	KO_Veh	NOTEST	0.084308	0	#NAME?	0	1	1	no
ENSMUSG00000045750	D830014E11Rik	chr5:105699968-105832436	WT_Veh	KO_Veh	NOTEST	0.00635109	0	#NAME?	0	1	1	no
ENSMUSG00000045967	Gpr158	chr2:21341924-21830547	WT_Veh	KO_Veh	NOTEST	0.00482567	0	#NAME?	0	1	1	no
ENSMUSG00000046008	Pnlip	chr19:58670364-58681786	WT_Veh	KO_Veh	NOTEST	0.0220226	0	#NAME?	0	1	1	no
ENSMUSG00000046192	Iqub	chr6:24444864-24515067	WT_Veh	KO_Veh	NOTEST	0.00822727	0	#NAME?	0	1	1	no
ENSMUSG00000046203	Sprr2g	chr3:92373914-92375229	WT_Veh	KO_Veh	NOTEST	0.140527	0	#NAME?	0	1	1	no
ENSMUSG00000046575	Olfr1389	chr11:49430426-49431499	WT_Veh	KO_Veh	NOTEST	0.0367252	0	#NAME?	0	1	1	no
ENSMUSG00000046636	Gm7729	chr18:27598643-27599759	WT_Veh	KO_Veh	NOTEST	0.0392972	0	#NAME?	0	1	1	no
ENSMUSG00000046804	Phgr1	chr2:118772768-118778165	WT_Veh	KO_Veh	NOTEST	0.414897	0	#NAME?	0	1	1	no
ENSMUSG00000047021	Ccdc108	chr1:74902070-74935599	WT_Veh	KO_Veh	NOTEST	0.00584197	0	#NAME?	0	1	1	no
ENSMUSG00000047108	Dnajb7	chr15:81400137-81456807	WT_Veh	KO_Veh	NOTEST	0.0317349	0	#NAME?	0	1	1	no
ENSMUSG00000047384	A730013G03Rik	chr1:192833168-192834719	WT_Veh	KO_Veh	NOTEST	0.0259282	0	#NAME?	0	1	1	no
ENSMUSG00000047441	Antxrl	chr14:34051131-34102754	WT_Veh	KO_Veh	NOTEST	0.0162886	0	#NAME?	0	1	1	no
ENSMUSG00000047492	Inhbe	chr10:127349401-127351772	WT_Veh	KO_Veh	NOTEST	0.0308335	0	#NAME?	0	1	1	no
ENSMUSG00000047502	Heatr8	chr4:106680416-106730925	WT_Veh	KO_Veh	NOTEST	0.0110161	0	#NAME?	0	1	1	no
ENSMUSG00000047606	Ankrd34c	chr9:89728248-89738475	WT_Veh	KO_Veh	NOTEST	0.0141352	0	#NAME?	0	1	1	no
ENSMUSG00000047641	Krt83	chr15:101431489-101438804	WT_Veh	KO_Veh	NOTEST	0.0336442	0	#NAME?	0	1	1	no
ENSMUSG00000047733	BC048609	chr19:6062820-6084944	WT_Veh	KO_Veh	NOTEST	0.0963771	0	#NAME?	0	1	1	no
ENSMUSG00000047819	Tigd4	chr3:84496092-85887518	WT_Veh	KO_Veh	NOTEST	0.0102022	0	#NAME?	0	1	1	no
ENSMUSG00000047841	BC051628	chr2:181220012-181222854	WT_Veh	KO_Veh	NOTEST	0.0568616	0	#NAME?	0	1	1	no
ENSMUSG00000047844	Bex4	chrX:136138995-136140443	WT_Veh	KO_Veh	NOTEST	0.0487404	0	#NAME?	0	1	1	no
ENSMUSG00000047889	Serpinb6d	chr13:33661404-33671581	WT_Veh	KO_Veh	NOTEST	0.0218681	0	#NAME?	0	1	1	no
ENSMUSG00000047965	Rpl9-ps7	chr2:70458981-70459560	WT_Veh	KO_Veh	NOTEST	0.0865717	0	#NAME?	0	1	1	no
ENSMUSG00000047992	Fam69c	chr18:84719003-84740436	WT_Veh	KO_Veh	NOTEST	0.0174749	0	#NAME?	0	1	1	no
ENSMUSG00000048004	Tmem196	chr12:119945961-120018706	WT_Veh	KO_Veh	NOTEST	0.0340119	0	#NAME?	0	1	1	no
ENSMUSG00000048148	Nwd1	chr8:72646710-72714746	WT_Veh	KO_Veh	NOTEST	0.00377118	0	#NAME?	0	1	1	no
ENSMUSG00000048281	Dleu7	chr14:62276230-62372992	WT_Veh	KO_Veh	NOTEST	0.0295146	0	#NAME?	0	1	1	no
ENSMUSG00000048334	Gm8258	chr5:104775910-104776824	WT_Veh	KO_Veh	NOTEST	0.326911	0	#NAME?	0	1	1	no
ENSMUSG00000048480	Cxcr1	chr1:74191784-74194631	WT_Veh	KO_Veh	NOTEST	0.0398784	0	#NAME?	0	1	1	no
ENSMUSG00000048538	Gm9826	chr1:7177738-7179037	WT_Veh	KO_Veh	NOTEST	0.0263351	0	#NAME?	0	1	1	no
ENSMUSG00000048617	Rtbdn	chr8:84946990-84956603	WT_Veh	KO_Veh	NOTEST	0.0288499	0	#NAME?	0	1	1	no
ENSMUSG00000048652	Samd13	chr3:146641931-146685592	WT_Veh	KO_Veh	NOTEST	0.0219507	0	#NAME?	0	1	1	no
ENSMUSG00000048962	Rassf10	chr7:112954193-112955620	WT_Veh	KO_Veh	NOTEST	0.0584929	0	#NAME?	0	1	1	no
ENSMUSG00000049103	Ccr2	chr9:124101949-124113557	WT_Veh	KO_Veh	NOTEST	0.0217907	0	#NAME?	0	1	1	no
ENSMUSG00000049231	Gm12497	chr3:107979631-107979868	WT_Veh	KO_Veh	NOTEST	0.783856	0	#NAME?	0	1	1	no
ENSMUSG00000049608	Gpr55	chr1:85928482-85961055	WT_Veh	KO_Veh	NOTEST	0.0127103	0	#NAME?	0	1	1	no
ENSMUSG00000049653	Spatc1	chr15:76268088-76292572	WT_Veh	KO_Veh	NOTEST	0.0448156	0	#NAME?	0	1	1	no
ENSMUSG00000050114	Prdx6b	chr2:80292469-80295358	WT_Veh	KO_Veh	NOTEST	0.0366622	0	#NAME?	0	1	1	no
ENSMUSG00000050623	1700019N12Rik	chr19:6922425-6925380	WT_Veh	KO_Veh	NOTEST	0.0567062	0	#NAME?	0	1	1	no
ENSMUSG00000050844	1700020N01Rik	chr10:21593157-21621776	WT_Veh	KO_Veh	NOTEST	0.120263	0	#NAME?	0	1	1	no
ENSMUSG00000050883	4930523C07Rik	chr1:160044383-160078428	WT_Veh	KO_Veh	OK	1.8398	0	#NAME?	#NAME?	0.16835	0.411763	no
ENSMUSG00000050921	P2ry10	chrX:107088491-107104974	WT_Veh	KO_Veh	NOTEST	0.0428097	0	#NAME?	0	1	1	no
ENSMUSG00000050936	Hist2h2bb	chr3:96267074-96279001	WT_Veh	KO_Veh	NOTEST	0.578564	0	#NAME?	0	1	1	no
ENSMUSG00000050966	Lin28a	chr4:134003329-134019869	WT_Veh	KO_Veh	NOTEST	0.0103867	0	#NAME?	0	1	1	no
ENSMUSG00000051452	Gm11437	chr11:84129671-84401651	WT_Veh	KO_Veh	NOTEST	0.116797	0	#NAME?	0	1	1	no
ENSMUSG00000051497	Kcnj16	chr11:110968032-111027968	WT_Veh	KO_Veh	NOTEST	0.101834	0	#NAME?	0	1	1	no
ENSMUSG00000051548	Gm6365	chr19:11877614-11878358	WT_Veh	KO_Veh	NOTEST	0.118406	0	#NAME?	0	1	1	no
ENSMUSG00000052013	Btla	chr16:45224314-45252895	WT_Veh	KO_Veh	NOTEST	0.00993173	0	#NAME?	0	1	1	no
ENSMUSG00000052131	Akr1b7	chr6:34412333-34445436	WT_Veh	KO_Veh	NOTEST	0.18568	0	#NAME?	0	1	1	no
ENSMUSG00000052276	Ostn	chr16:27307488-27351212	WT_Veh	KO_Veh	NOTEST	0.0548217	0	#NAME?	0	1	1	no
ENSMUSG00000052281	Gm15024	chr7:142988968-143019644	WT_Veh	KO_Veh	NOTEST	0.214911	0	#NAME?	0	1	1	no
ENSMUSG00000052551	Adarb2	chr13:8202865-8768747	WT_Veh	KO_Veh	NOTEST	0.00440499	0	#NAME?	0	1	1	no
ENSMUSG00000052769	Gm9889	chr3:115715149-115716727	WT_Veh	KO_Veh	NOTEST	0.0452819	0	#NAME?	0	1	1	no
ENSMUSG00000052861	Dnahc6	chr6:73017605-73221651	WT_Veh	KO_Veh	NOTEST	0.00748445	0	#NAME?	0	1	1	no
ENSMUSG00000053101	Gpr141	chr13:19749681-19824257	WT_Veh	KO_Veh	NOTEST	0.0108509	0	#NAME?	0	1	1	no
ENSMUSG00000053593	Fate1	chrX:71972985-71989046	WT_Veh	KO_Veh	NOTEST	0.0577845	0	#NAME?	0	1	1	no
ENSMUSG00000053693	Mast1	chr8:84908559-84937359	WT_Veh	KO_Veh	NOTEST	0.0161951	0	#NAME?	0	1	1	no
ENSMUSG00000053957	Gm12474	chr3:100489663-100523920	WT_Veh	KO_Veh	NOTEST	0.0256836	0	#NAME?	0	1	1	no
ENSMUSG00000053963	6330403A02Rik	chr1:180432386-180483504	WT_Veh	KO_Veh	NOTEST	0.0101128	0	#NAME?	0	1	1	no
ENSMUSG00000054160	Nkx2-4	chr2:147083315-147085445	WT_Veh	KO_Veh	NOTEST	0.0212695	0	#NAME?	0	1	1	no
ENSMUSG00000054360	Bsx	chr9:40874126-40877972	WT_Veh	KO_Veh	NOTEST	0.0525389	0	#NAME?	0	1	1	no
ENSMUSG00000054385	Ceacam2	chr7:25516041-25540004	WT_Veh	KO_Veh	NOTEST	0.00980106	0	#NAME?	0	1	1	no
ENSMUSG00000054446	Cpa1	chr6:30639217-30645363	WT_Veh	KO_Veh	NOTEST	0.0242664	0	#NAME?	0	1	1	no
ENSMUSG00000054753	AU018091	chr7:3154663-3169203	WT_Veh	KO_Veh	NOTEST	0.0115918	0	#NAME?	0	1	1	no
ENSMUSG00000054944	5330416C01Rik	chr13:97733497-97747411	WT_Veh	KO_Veh	NOTEST	0.00959509	0	#NAME?	0	1	1	no
ENSMUSG00000055403	4933427D06Rik	chr6:88950682-89110030	WT_Veh	KO_Veh	NOTEST	0.0291933	0	#NAME?	0	1	1	no
ENSMUSG00000055471	Alk	chr17:71869441-72603709	WT_Veh	KO_Veh	NOTEST	0.0072168	0	#NAME?	0	1	1	no
ENSMUSG00000055937	Krt28	chr11:99364871-99374903	WT_Veh	KO_Veh	NOTEST	0.0190872	0	#NAME?	0	1	1	no
ENSMUSG00000055968	Gm9988	chr8:88137854-88172027	WT_Veh	KO_Veh	NOTEST	0.1294	0	#NAME?	0	1	1	no
ENSMUSG00000056073	Grik2	chr10:49099459-49788766	WT_Veh	KO_Veh	NOTEST	0.0256082	0	#NAME?	0	1	1	no
ENSMUSG00000056468	5730596B20Rik	chr6:52162350-52221854	WT_Veh	KO_Veh	NOTEST	0.00929509	0	#NAME?	0	1	1	no
ENSMUSG00000056772	Rps6-ps2	chr8:88806390-88807140	WT_Veh	KO_Veh	NOTEST	0.0522784	0	#NAME?	0	1	1	no
ENSMUSG00000056797	Gm4889	chr8:34327909-34328353	WT_Veh	KO_Veh	NOTEST	0.129388	0	#NAME?	0	1	1	no
ENSMUSG00000056821	1700028I16Rik	chr10:82812122-82824242	WT_Veh	KO_Veh	NOTEST	0.0365824	0	#NAME?	0	1	1	no
ENSMUSG00000056849	Gm16415	chr18:42441018-42441507	WT_Veh	KO_Veh	NOTEST	0.102971	0	#NAME?	0	1	1	no
ENSMUSG00000056880	Gadl1	chr9:115909454-116076176	WT_Veh	KO_Veh	NOTEST	0.0197553	0	#NAME?	0	1	1	no
ENSMUSG00000056895	Hist3h2ba	chr11:58948910-58949532	WT_Veh	KO_Veh	NOTEST	0.0722122	0	#NAME?	0	1	1	no
ENSMUSG00000056987	Fam71d	chr12:78691534-78734513	WT_Veh	KO_Veh	NOTEST	0.0186794	0	#NAME?	0	1	1	no
ENSMUSG00000057123	Gja5	chr3:97032415-97053634	WT_Veh	KO_Veh	NOTEST	0.0119074	0	#NAME?	0	1	1	no
ENSMUSG00000057244	Gm6139	chr5:129622989-129623655	WT_Veh	KO_Veh	NOTEST	0.213303	0	#NAME?	0	1	1	no
ENSMUSG00000057685	Gm8526	chr13:88478585-88479056	WT_Veh	KO_Veh	NOTEST	0.110429	0	#NAME?	0	1	1	no
ENSMUSG00000057696	Rpl30-ps1	chr6:38376806-38377154	WT_Veh	KO_Veh	NOTEST	0.221207	0	#NAME?	0	1	1	no
ENSMUSG00000057723	Krt33b	chr11:100023633-100029868	WT_Veh	KO_Veh	NOTEST	0.0193192	0	#NAME?	0	1	1	no
ENSMUSG00000057777	Mab21l2	chr3:86224689-86782693	WT_Veh	KO_Veh	NOTEST	0.0119219	0	#NAME?	0	1	1	no
ENSMUSG00000058253	Cngb1	chr8:95290592-95306585	WT_Veh	KO_Veh	NOTEST	0.0799218	0	#NAME?	0	1	1	no
ENSMUSG00000058281	Gm10038	chr2:103099154-103099601	WT_Veh	KO_Veh	NOTEST	0.144038	0	#NAME?	0	1	1	no
ENSMUSG00000058400	Qrfpr	chr3:36179423-36222275	WT_Veh	KO_Veh	NOTEST	0.0506405	0	#NAME?	0	1	1	no
ENSMUSG00000058435	Btnl4	chr17:34469041-34475937	WT_Veh	KO_Veh	NOTEST	0.0185065	0	#NAME?	0	1	1	no
ENSMUSG00000058488	Kl	chr5:150952606-150993809	WT_Veh	KO_Veh	NOTEST	0.0137884	0	#NAME?	0	1	1	no
ENSMUSG00000058669	Nkx2-9	chr12:56611388-56613284	WT_Veh	KO_Veh	NOTEST	0.0288743	0	#NAME?	0	1	1	no
ENSMUSG00000058921	Slc10a5	chr3:10331733-10335656	WT_Veh	KO_Veh	NOTEST	0.00896909	0	#NAME?	0	1	1	no
ENSMUSG00000059150	Rpl26-ps4	chr16:17651220-17722930	WT_Veh	KO_Veh	NOTEST	0.129212	0	#NAME?	0	1	1	no
ENSMUSG00000059511	Gm12060	chr13:62006665-62006941	WT_Veh	KO_Veh	NOTEST	0.471833	0	#NAME?	0	1	1	no
ENSMUSG00000059562	Ccdc154	chr17:25162460-25171913	WT_Veh	KO_Veh	NOTEST	0.0252165	0	#NAME?	0	1	1	no
ENSMUSG00000059830	Gm16380	chr9:53884081-53884561	WT_Veh	KO_Veh	NOTEST	0.119559	0	#NAME?	0	1	1	no
ENSMUSG00000059974	Ntm	chr9:28994749-29963141	WT_Veh	KO_Veh	NOTEST	0.0156166	0	#NAME?	0	1	1	no
ENSMUSG00000060188	Cxcl17	chr7:25400052-25412886	WT_Veh	KO_Veh	NOTEST	0.0522842	0	#NAME?	0	1	1	no
ENSMUSG00000060209	Gm6570	chr3:87617558-87824306	WT_Veh	KO_Veh	NOTEST	0.246241	0	#NAME?	0	1	1	no
ENSMUSG00000060212	Pcnxl2	chr8:125751508-125898293	WT_Veh	KO_Veh	NOTEST	0.012859	0	#NAME?	0	1	1	no
ENSMUSG00000060512	0610040J01Rik	chr5:63812494-63899619	WT_Veh	KO_Veh	NOTEST	0.0169377	0	#NAME?	0	1	1	no
ENSMUSG00000060780	Lrrtm1	chr6:76881636-77979699	WT_Veh	KO_Veh	NOTEST	0.0266594	0	#NAME?	0	1	1	no
ENSMUSG00000060808	3110043A19Rik	chr11:61504385-61505059	WT_Veh	KO_Veh	NOTEST	0.205631	0	#NAME?	0	1	1	no
ENSMUSG00000060843	Ctnna3	chr10:63430097-65003667	WT_Veh	KO_Veh	NOTEST	0.0100268	0	#NAME?	0	1	1	no
ENSMUSG00000061802	Armc4	chr18:7088232-7297901	WT_Veh	KO_Veh	NOTEST	0.0366119	0	#NAME?	0	1	1	no
ENSMUSG00000062124	Defb45	chr2:152593190-152599399	WT_Veh	KO_Veh	NOTEST	0.136305	0	#NAME?	0	1	1	no
ENSMUSG00000062170	Fmr1nb	chrX:68761838-68804567	WT_Veh	KO_Veh	NOTEST	0.213706	0	#NAME?	0	1	1	no
ENSMUSG00000062209	Erbb4	chr1:68032185-69108059	WT_Veh	KO_Veh	NOTEST	0.00297909	0	#NAME?	0	1	1	no
ENSMUSG00000062282	Gm10113	chr13:46175427-46191048	WT_Veh	KO_Veh	NOTEST	0.0103618	0	#NAME?	0	1	1	no
ENSMUSG00000062383	B130024G19Rik	chr7:70388304-70388842	WT_Veh	KO_Veh	NOTEST	0.331531	0	#NAME?	0	1	1	no
ENSMUSG00000062461	Gm5453	chr13:98839018-98926384	WT_Veh	KO_Veh	NOTEST	0.120918	0	#NAME?	0	1	1	no
ENSMUSG00000062588	Gm6104	chr1:4807787-4897909	WT_Veh	KO_Veh	NOTEST	0.0263122	0	#NAME?	0	1	1	no
ENSMUSG00000062859	Tcp11	chr17:28066746-28080639	WT_Veh	KO_Veh	NOTEST	0.0470667	0	#NAME?	0	1	1	no
ENSMUSG00000063442	Gm7117	chrX:105725127-105725532	WT_Veh	KO_Veh	NOTEST	0.405141	0	#NAME?	0	1	1	no
ENSMUSG00000063651	Cnfn	chr7:25367615-25369724	WT_Veh	KO_Veh	NOTEST	0.0921949	0	#NAME?	0	1	1	no
ENSMUSG00000063887	Nlgn1	chr3:25431810-26133734	WT_Veh	KO_Veh	NOTEST	0.00741602	0	#NAME?	0	1	1	no
ENSMUSG00000064036	Mro	chr18:73859384-73881333	WT_Veh	KO_Veh	NOTEST	0.0398898	0	#NAME?	0	1	1	no
ENSMUSG00000064039	Ccr1l1	chr9:123976948-123978408	WT_Veh	KO_Veh	NOTEST	0.0253932	0	#NAME?	0	1	1	no
ENSMUSG00000064360	mt-Nd3	chrM:9458-9806	WT_Veh	KO_Veh	NOTEST	0.468312	0	#NAME?	0	1	1	no
ENSMUSG00000064493	Snora28	chr12:111538100-111546753	WT_Veh	KO_Veh	NOTEST	12.2358	0	#NAME?	0	1	1	no
ENSMUSG00000064751	SNORD46	chr4:117153826-117156243	WT_Veh	KO_Veh	NOTEST	24.7525	0	#NAME?	0	1	1	no
ENSMUSG00000064901	Snora21	chr11:97777526-97782437	WT_Veh	KO_Veh	NOTEST	7.73728	0	#NAME?	0	1	1	no
ENSMUSG00000064925	Snora62	chr9:120127765-120132369	WT_Veh	KO_Veh	NOTEST	4.89243	0	#NAME?	0	1	1	no
ENSMUSG00000064994	SNORA70	chr16:56032608-56037819	WT_Veh	KO_Veh	NOTEST	8.42466	0	#NAME?	0	1	1	no
ENSMUSG00000065036	SNORA70	chr6:131364857-131388450	WT_Veh	KO_Veh	NOTEST	10.3561	0	#NAME?	0	1	1	no
ENSMUSG00000065231	SNORA75	chr8:105984943-106053840	WT_Veh	KO_Veh	NOTEST	10.2072	0	#NAME?	0	1	1	no
ENSMUSG00000065265	SNORA32	chr9:15316488-15316588	WT_Veh	KO_Veh	NOTEST	108.553	0	#NAME?	0	1	1	no
ENSMUSG00000065287	SNORA51	chr2:130274429-130284547	WT_Veh	KO_Veh	NOTEST	9.70899	0	#NAME?	0	1	1	no
ENSMUSG00000065649	Snora74a	chr18:35553409-35558316	WT_Veh	KO_Veh	NOTEST	1.45703	0	#NAME?	0	1	1	no
ENSMUSG00000065883	U3	chr2:120977016-121007852	WT_Veh	KO_Veh	NOTEST	0.990381	0	#NAME?	0	1	1	no
ENSMUSG00000066009	Gm13051	chr4:146097297-146126621	WT_Veh	KO_Veh	NOTEST	0.0249135	0	#NAME?	0	1	1	no
ENSMUSG00000066364	Serpina3b	chr12:104127995-104139545	WT_Veh	KO_Veh	NOTEST	0.014874	0	#NAME?	0	1	1	no
ENSMUSG00000066592	Gm7589	chr9:59145673-59146210	WT_Veh	KO_Veh	NOTEST	0.0872751	0	#NAME?	0	1	1	no
ENSMUSG00000066620	Gm4883	chr7:30709735-30710263	WT_Veh	KO_Veh	NOTEST	0.0956565	0	#NAME?	0	1	1	no
ENSMUSG00000066677	Pydc3	chr1:173673910-173698392	WT_Veh	KO_Veh	NOTEST	0.01796	0	#NAME?	0	1	1	no
ENSMUSG00000066902	Gm10186	chr8:3567989-3584939	WT_Veh	KO_Veh	NOTEST	0.131694	0	#NAME?	0	1	1	no
ENSMUSG00000066975	Cryba4	chr5:112246492-112252518	WT_Veh	KO_Veh	NOTEST	0.0513122	0	#NAME?	0	1	1	no
ENSMUSG00000067389	Gm17080	chr17:45585199-45599606	WT_Veh	KO_Veh	NOTEST	0.0506729	0	#NAME?	0	1	1	no
ENSMUSG00000067555	Gm10212	chr19:11569446-11573114	WT_Veh	KO_Veh	NOTEST	0.261792	0	#NAME?	0	1	1	no
ENSMUSG00000067615	Krt81	chr15:101459060-101463765	WT_Veh	KO_Veh	NOTEST	0.016741	0	#NAME?	0	1	1	no
ENSMUSG00000067702	Tuba3a	chr6:125278273-125286042	WT_Veh	KO_Veh	NOTEST	0.0218283	0	#NAME?	0	1	1	no
ENSMUSG00000068011	2510049J12Rik	chr6:115583543-115592576	WT_Veh	KO_Veh	NOTEST	0.0132041	0	#NAME?	0	1	1	no
ENSMUSG00000068113	Gm4907	chrX:23882552-23907607	WT_Veh	KO_Veh	NOTEST	0.0261747	0	#NAME?	0	1	1	no
ENSMUSG00000068200	Gm5931	chrX:10660521-10660998	WT_Veh	KO_Veh	NOTEST	0.224894	0	#NAME?	0	1	1	no
ENSMUSG00000068327	Tlx2	chr6:83068316-83070293	WT_Veh	KO_Veh	NOTEST	0.0247474	0	#NAME?	0	1	1	no
ENSMUSG00000068428	Gm606	chr16:26957235-26989974	WT_Veh	KO_Veh	NOTEST	0.0175612	0	#NAME?	0	1	1	no
ENSMUSG00000068452	Duox2	chr2:122279246-122298165	WT_Veh	KO_Veh	NOTEST	0.00561494	0	#NAME?	0	1	1	no
ENSMUSG00000068463	B630019A10Rik	chr16:23175287-23360350	WT_Veh	KO_Veh	NOTEST	0.044467	0	#NAME?	0	1	1	no
ENSMUSG00000068536	Doxl2	chr6:48975142-48978745	WT_Veh	KO_Veh	NOTEST	0.0130829	0	#NAME?	0	1	1	no
ENSMUSG00000068631	Gm7676	chr8:13895815-13896613	WT_Veh	KO_Veh	NOTEST	0.34587	0	#NAME?	0	1	1	no
ENSMUSG00000068855	Hist2h2ac	chr3:96220360-96220880	WT_Veh	KO_Veh	NOTEST	0.116597	0	#NAME?	0	1	1	no
ENSMUSG00000069083	Gm10259	chr3:25210763-25212720	WT_Veh	KO_Veh	NOTEST	0.0176047	0	#NAME?	0	1	1	no
ENSMUSG00000069302	Hist1h2ah	chr13:22035112-22035643	WT_Veh	KO_Veh	NOTEST	0.100968	0	#NAME?	0	1	1	no
ENSMUSG00000069379	Gm4950	chr18:51865263-51865881	WT_Veh	KO_Veh	NOTEST	0.24147	0	#NAME?	0	1	1	no
ENSMUSG00000070331	Qrich2	chr11:116441328-116455237	WT_Veh	KO_Veh	NOTEST	0.0133238	0	#NAME?	0	1	1	no
ENSMUSG00000070357	E030019B06Rik	chr7:139600950-139616329	WT_Veh	KO_Veh	NOTEST	0.0224605	0	#NAME?	0	1	1	no
ENSMUSG00000070419	Cyp3a57	chr5:145345278-145390512	WT_Veh	KO_Veh	NOTEST	0.0251955	0	#NAME?	0	1	1	no
ENSMUSG00000070667	Rpl31-ps10	chr4:137395298-137395676	WT_Veh	KO_Veh	NOTEST	0.203771	0	#NAME?	0	1	1	no
ENSMUSG00000070990	Foxe1	chr4:46300006-46346412	WT_Veh	KO_Veh	NOTEST	0.0154548	0	#NAME?	0	1	1	no
ENSMUSG00000071047	Ces1a	chr8:93020213-93048192	WT_Veh	KO_Veh	NOTEST	0.0361569	0	#NAME?	0	1	1	no
ENSMUSG00000071207	Gm8587	chr12:88089115-88089976	WT_Veh	KO_Veh	NOTEST	0.0407455	0	#NAME?	0	1	1	no
ENSMUSG00000071229	Timm8a2	chr14:122034673-122038420	WT_Veh	KO_Veh	NOTEST	0.0461146	0	#NAME?	0	1	1	no
ENSMUSG00000071324	Armc2	chr10:41914989-42018442	WT_Veh	KO_Veh	NOTEST	0.0802106	0	#NAME?	0	1	1	no
ENSMUSG00000071531	Gprin2	chr14:34194440-34201633	WT_Veh	KO_Veh	NOTEST	0.0420456	0	#NAME?	0	1	1	no
ENSMUSG00000071550	Wdr52	chr16:44394795-44482428	WT_Veh	KO_Veh	NOTEST	0.0189845	0	#NAME?	0	1	1	no
ENSMUSG00000071690	Gm10344	chrX:134745494-134746913	WT_Veh	KO_Veh	NOTEST	0.0520971	0	#NAME?	0	1	1	no
ENSMUSG00000072419	Dppa2	chr16:48310476-48319723	WT_Veh	KO_Veh	NOTEST	0.0170725	0	#NAME?	0	1	1	no
ENSMUSG00000072592	Gm10373	chr15:43430942-43477036	WT_Veh	KO_Veh	NOTEST	0.0665172	0	#NAME?	0	1	1	no
ENSMUSG00000072625	Gdf2	chr14:33941038-33947198	WT_Veh	KO_Veh	NOTEST	0.00975662	0	#NAME?	0	1	1	no
ENSMUSG00000072693	Gm10401	chr5:115011136-115098790	WT_Veh	KO_Veh	NOTEST	0.0705084	0	#NAME?	0	1	1	no
ENSMUSG00000072918	1700022K14Rik	chr5:65760990-65830108	WT_Veh	KO_Veh	NOTEST	0.724449	0	#NAME?	0	1	1	no
ENSMUSG00000073007	Fam46d	chrX:107782750-107872909	WT_Veh	KO_Veh	NOTEST	0.0122921	0	#NAME?	0	1	1	no
ENSMUSG00000073010	Gm5127	chrX:106574345-106710557	WT_Veh	KO_Veh	NOTEST	0.0247578	0	#NAME?	0	1	1	no
ENSMUSG00000073067	9130019P16Rik	chr6:54039553-54503768	WT_Veh	KO_Veh	NOTEST	0.0149523	0	#NAME?	0	1	1	no
ENSMUSG00000073077	Gm7173	chrX:79482567-79517285	WT_Veh	KO_Veh	NOTEST	0.0251465	0	#NAME?	0	1	1	no
ENSMUSG00000073414	AU023871	chr17:35062692-35070050	WT_Veh	KO_Veh	NOTEST	0.0469565	0	#NAME?	0	1	1	no
ENSMUSG00000073460	Pnldc1	chr17:12888901-12910000	WT_Veh	KO_Veh	NOTEST	0.0595272	0	#NAME?	0	1	1	no
ENSMUSG00000073674	Gm6644	chr1:55406387-55751802	WT_Veh	KO_Veh	NOTEST	0.0463305	0	#NAME?	0	1	1	no
ENSMUSG00000073980	Gm9574	chr17:36137002-36138440	WT_Veh	KO_Veh	NOTEST	0.066308	0	#NAME?	0	1	1	no
ENSMUSG00000074224	4932431P20Rik	chr7:29519204-29538057	WT_Veh	KO_Veh	NOTEST	0.00551328	0	#NAME?	0	1	1	no
ENSMUSG00000074254	Cyp2a4	chr7:26307189-26315088	WT_Veh	KO_Veh	NOTEST	0.0201958	0	#NAME?	0	1	1	no
ENSMUSG00000074256	Gm10655	chr9:61370796-61372193	WT_Veh	KO_Veh	NOTEST	0.0281512	0	#NAME?	0	1	1	no
ENSMUSG00000074261	Gm7092	chr7:25614620-25615892	WT_Veh	KO_Veh	NOTEST	0.037687	0	#NAME?	0	1	1	no
ENSMUSG00000074508	Gm10706	chr9:14696229-14740733	WT_Veh	KO_Veh	NOTEST	0.0344195	0	#NAME?	0	1	1	no
ENSMUSG00000074553	Gm10713	chr14:40006219-40006555	WT_Veh	KO_Veh	NOTEST	1.00096	0	#NAME?	0	1	1	no
ENSMUSG00000074627	4922505G16Rik	chr2:157208549-157326319	WT_Veh	KO_Veh	NOTEST	0.0423	0	#NAME?	0	1	1	no
ENSMUSG00000074919	Gm10787	chr10:77011994-77022214	WT_Veh	KO_Veh	NOTEST	0.025495	0	#NAME?	0	1	1	no
ENSMUSG00000075014	Gm10800	chr2:98666546-98667301	WT_Veh	KO_Veh	NOTEST	0.0870167	0	#NAME?	0	1	1	no
ENSMUSG00000075256	Cerkl	chr2:79255425-79461107	WT_Veh	KO_Veh	NOTEST	0.17954	0	#NAME?	0	1	1	no
ENSMUSG00000075272	Ttc30a2	chr2:75976071-75978200	WT_Veh	KO_Veh	NOTEST	0.0755731	0	#NAME?	0	1	1	no
ENSMUSG00000075276	Gm13653	chr2:75192276-75192759	WT_Veh	KO_Veh	NOTEST	0.110319	0	#NAME?	0	1	1	no
ENSMUSG00000075555	Gm10863	chr15:79166040-79227524	WT_Veh	KO_Veh	NOTEST	0.204411	0	#NAME?	0	1	1	no
ENSMUSG00000076609	Igkc	chr6:70726434-70726757	WT_Veh	KO_Veh	NOTEST	0.269333	0	#NAME?	0	1	1	no
ENSMUSG00000077202	SNORA61	chr1:134494659-134507882	WT_Veh	KO_Veh	NOTEST	13.5839	0	#NAME?	0	1	1	no
ENSMUSG00000077380	SNORA68	chr13:95325236-95337841	WT_Veh	KO_Veh	NOTEST	11.3287	0	#NAME?	0	1	1	no
ENSMUSG00000077711	SNORA40	chr7:28350651-28352696	WT_Veh	KO_Veh	NOTEST	13.5611	0	#NAME?	0	1	1	no
ENSMUSG00000077734	Snord83b	chr15:80077780-80083406	WT_Veh	KO_Veh	NOTEST	260.746	0	#NAME?	0	1	1	no
ENSMUSG00000078134	Gm12355	chr11:98624350-98625661	WT_Veh	KO_Veh	NOTEST	0.0302674	0	#NAME?	0	1	1	no
ENSMUSG00000078202	Nrarp	chr2:25180757-25183330	WT_Veh	KO_Veh	NOTEST	0.100494	0	#NAME?	0	1	1	no
ENSMUSG00000078674	Mup18	chr4:61670176-61674136	WT_Veh	KO_Veh	NOTEST	0.0402764	0	#NAME?	0	1	1	no
ENSMUSG00000078687	Mup8	chr4:60218620-60222599	WT_Veh	KO_Veh	NOTEST	0.0405406	0	#NAME?	0	1	1	no
ENSMUSG00000078689	Mup6	chr4:59964293-60007274	WT_Veh	KO_Veh	NOTEST	0.0443742	0	#NAME?	0	1	1	no
ENSMUSG00000078795	Ceacam15	chr7:16671330-16675705	WT_Veh	KO_Veh	NOTEST	0.0246126	0	#NAME?	0	1	1	no
ENSMUSG00000078925	D030018L15Rik	chr15:96051615-96079553	WT_Veh	KO_Veh	NOTEST	0.0119404	0	#NAME?	0	1	1	no
ENSMUSG00000078972	Gm15557	chr2:155940727-155945367	WT_Veh	KO_Veh	NOTEST	0.0520237	0	#NAME?	0	1	1	no
ENSMUSG00000078998	Bpifa6	chr2:153974944-154000495	WT_Veh	KO_Veh	NOTEST	0.048285	0	#NAME?	0	1	1	no
ENSMUSG00000079013	Serpina3j	chr12:104314552-104320725	WT_Veh	KO_Veh	NOTEST	0.0153342	0	#NAME?	0	1	1	no
ENSMUSG00000079071	Gm14085	chr2:122484940-122528040	WT_Veh	KO_Veh	NOTEST	0.00918813	0	#NAME?	0	1	1	no
ENSMUSG00000079140	Gm6374	chr1:83254138-83408200	WT_Veh	KO_Veh	NOTEST	0.0578118	0	#NAME?	0	1	1	no
ENSMUSG00000079168	Cd209g	chr8:4134732-4137707	WT_Veh	KO_Veh	NOTEST	0.0372923	0	#NAME?	0	1	1	no
ENSMUSG00000079445	B3gnt7	chr1:86303220-86307303	WT_Veh	KO_Veh	NOTEST	0.0126515	0	#NAME?	0	1	1	no
ENSMUSG00000079497	Gm13420	chr2:29744918-29747250	WT_Veh	KO_Veh	NOTEST	0.168886	0	#NAME?	0	1	1	no
ENSMUSG00000079514	Gm16309	chr16:92058269-92112227	WT_Veh	KO_Veh	NOTEST	0.428298	0	#NAME?	0	1	1	no
ENSMUSG00000079525	4930468A15Rik	chrX:76582609-76602924	WT_Veh	KO_Veh	NOTEST	0.0430255	0	#NAME?	0	1	1	no
ENSMUSG00000079852	Klra4	chr6:130043730-130067271	WT_Veh	KO_Veh	NOTEST	0.0286032	0	#NAME?	0	1	1	no
ENSMUSG00000079988	Gm11970	chr11:6446217-6446537	WT_Veh	KO_Veh	NOTEST	0.307935	0	#NAME?	0	1	1	no
ENSMUSG00000080254	Gm15380	chrX:75143687-75144470	WT_Veh	KO_Veh	NOTEST	0.0486504	0	#NAME?	0	1	1	no
ENSMUSG00000080440	SNORA79	chr16:32230111-32247158	WT_Veh	KO_Veh	NOTEST	6.89914	0	#NAME?	0	1	1	no
ENSMUSG00000080465	SNORD94	chr6:71880647-71908762	WT_Veh	KO_Veh	NOTEST	8.16312	0	#NAME?	0	1	1	no
ENSMUSG00000080683	SNORD88	chr7:44246721-44262720	WT_Veh	KO_Veh	NOTEST	225.328	0	#NAME?	0	1	1	no
ENSMUSG00000080760	Gm7571	chr6:147173480-147175116	WT_Veh	KO_Veh	NOTEST	0.0409304	0	#NAME?	0	1	1	no
ENSMUSG00000080823	Gm11477	chr11:86058137-86201193	WT_Veh	KO_Veh	NOTEST	0.290545	0	#NAME?	0	1	1	no
ENSMUSG00000080851	Gm12094	chr11:29692946-30026033	WT_Veh	KO_Veh	NOTEST	0.116043	0	#NAME?	0	1	1	no
ENSMUSG00000080888	Gm14387	chr2:175086500-175089918	WT_Veh	KO_Veh	NOTEST	0.0508407	0	#NAME?	0	1	1	no
ENSMUSG00000080911	Gm11918	chr4:29125945-29126124	WT_Veh	KO_Veh	NOTEST	2.14629	0	#NAME?	0	1	1	no
ENSMUSG00000080992	Psmb5-ps	chr11:102659127-102659925	WT_Veh	KO_Veh	NOTEST	0.060521	0	#NAME?	0	1	1	no
ENSMUSG00000080996	Gm4986	chrX:39870499-40475561	WT_Veh	KO_Veh	NOTEST	0.2976	0	#NAME?	0	1	1	no
ENSMUSG00000081023	Gm15766	chr6:147271836-147272649	WT_Veh	KO_Veh	NOTEST	0.100224	0	#NAME?	0	1	1	no
ENSMUSG00000081064	Gm6071	chrX:22305799-22306274	WT_Veh	KO_Veh	NOTEST	0.12624	0	#NAME?	0	1	1	no
ENSMUSG00000081157	Gm13552	chr2:59564267-59564684	WT_Veh	KO_Veh	NOTEST	0.292035	0	#NAME?	0	1	1	no
ENSMUSG00000081165	Gm11783	chr4:3258348-3259233	WT_Veh	KO_Veh	NOTEST	0.0506431	0	#NAME?	0	1	1	no
ENSMUSG00000081170	Gm12922	chr4:123709218-123710027	WT_Veh	KO_Veh	NOTEST	0.0537919	0	#NAME?	0	1	1	no
ENSMUSG00000081250	Gm15554	chr16:75772423-75772978	WT_Veh	KO_Veh	NOTEST	0.362091	0	#NAME?	0	1	1	no
ENSMUSG00000081254	Gm12112	chr11:32903136-32926160	WT_Veh	KO_Veh	NOTEST	0.770737	0	#NAME?	0	1	1	no
ENSMUSG00000081258	Gm14013	chr2:105966708-106406151	WT_Veh	KO_Veh	NOTEST	0.958817	0	#NAME?	0	1	1	no
ENSMUSG00000081274	Gm15727	chr5:117319265-117355005	WT_Veh	KO_Veh	NOTEST	0.132847	0	#NAME?	0	1	1	no
ENSMUSG00000081309	Gm12397	chr4:40912740-40913355	WT_Veh	KO_Veh	NOTEST	0.45489	0	#NAME?	0	1	1	no
ENSMUSG00000081350	Gm5388	chrX:51218876-51219993	WT_Veh	KO_Veh	NOTEST	0.0313039	0	#NAME?	0	1	1	no
ENSMUSG00000081389	Gm13368	chr2:15481909-15482336	WT_Veh	KO_Veh	NOTEST	0.139375	0	#NAME?	0	1	1	no
ENSMUSG00000081429	Gm11603	chr1:62958417-63176822	WT_Veh	KO_Veh	NOTEST	0.687924	0	#NAME?	0	1	1	no
ENSMUSG00000081480	Gm13608	chr2:31974435-32084857	WT_Veh	KO_Veh	NOTEST	0.0226875	0	#NAME?	0	1	1	no
ENSMUSG00000081488	Gm15368	chr1:88055387-88220002	WT_Veh	KO_Veh	NOTEST	0.0496897	0	#NAME?	0	1	1	no
ENSMUSG00000081504	Gm12508	chr4:55131207-55279479	WT_Veh	KO_Veh	NOTEST	0.103375	0	#NAME?	0	1	1	no
ENSMUSG00000081544	Gm13077	chr4:152157006-152157490	WT_Veh	KO_Veh	NOTEST	0.121675	0	#NAME?	0	1	1	no
ENSMUSG00000081553	Gm12699	chr4:100567107-100568048	WT_Veh	KO_Veh	NOTEST	0.106881	0	#NAME?	0	1	1	no
ENSMUSG00000081562	Gm11575	chr1:60483235-60567104	WT_Veh	KO_Veh	NOTEST	0.766222	0	#NAME?	0	1	1	no
ENSMUSG00000081575	Gm12090	chr11:29545845-29578367	WT_Veh	KO_Veh	NOTEST	0.0560595	0	#NAME?	0	1	1	no
ENSMUSG00000081583	Gm14769	chrX:82948869-85206141	WT_Veh	KO_Veh	NOTEST	0.146237	0	#NAME?	0	1	1	no
ENSMUSG00000081664	Gm15544	chr7:80429209-80430740	WT_Veh	KO_Veh	NOTEST	0.0449042	0	#NAME?	0	1	1	no
ENSMUSG00000081675	Gm12712	chr11:72572529-72573330	WT_Veh	KO_Veh	NOTEST	0.0463662	0	#NAME?	0	1	1	no
ENSMUSG00000081703	Gm6285	chrX:104947784-104948282	WT_Veh	KO_Veh	NOTEST	0.200714	0	#NAME?	0	1	1	no
ENSMUSG00000081712	Gm12096	chr11:30505990-30649587	WT_Veh	KO_Veh	NOTEST	0.0495419	0	#NAME?	0	1	1	no
ENSMUSG00000081715	Rps11-ps3	chr4:10946607-10947093	WT_Veh	KO_Veh	NOTEST	0.123591	0	#NAME?	0	1	1	no
ENSMUSG00000081719	Gm13726	chr2:77962268-77963062	WT_Veh	KO_Veh	NOTEST	0.0482298	0	#NAME?	0	1	1	no
ENSMUSG00000081745	Gm15549	chr8:68793928-68829410	WT_Veh	KO_Veh	NOTEST	0.145291	0	#NAME?	0	1	1	no
ENSMUSG00000081748	Gm14870	chrX:108834477-108974906	WT_Veh	KO_Veh	NOTEST	4.08688	0	#NAME?	0	1	1	no
ENSMUSG00000081751	Gm14251	chr2:156311846-156375638	WT_Veh	KO_Veh	NOTEST	0.387856	0	#NAME?	0	1	1	no
ENSMUSG00000081771	Gm15381	chr15:91267695-91573261	WT_Veh	KO_Veh	NOTEST	0.0318915	0	#NAME?	0	1	1	no
ENSMUSG00000081778	Gm6325	chrX:106360455-106384071	WT_Veh	KO_Veh	NOTEST	0.0223554	0	#NAME?	0	1	1	no
ENSMUSG00000081819	Gm12722	chr4:105374453-105374946	WT_Veh	KO_Veh	NOTEST	0.235534	0	#NAME?	0	1	1	no
ENSMUSG00000081853	Gm13735	chr2:87236571-87237241	WT_Veh	KO_Veh	NOTEST	0.0535083	0	#NAME?	0	1	1	no
ENSMUSG00000081860	Gm11533	chr11:97034601-97041407	WT_Veh	KO_Veh	NOTEST	0.214248	0	#NAME?	0	1	1	no
ENSMUSG00000081883	Gm15574	chr3:32817545-32938071	WT_Veh	KO_Veh	NOTEST	0.158952	0	#NAME?	0	1	1	no
ENSMUSG00000081885	Gm13231	chr4:145585165-145711968	WT_Veh	KO_Veh	NOTEST	0.0118466	0	#NAME?	0	1	1	no
ENSMUSG00000081933	Gm14767	chrX:85701936-85776819	WT_Veh	KO_Veh	NOTEST	0.0757154	0	#NAME?	0	1	1	no
ENSMUSG00000081967	Gm14017	chr2:121481128-121481514	WT_Veh	KO_Veh	NOTEST	0.746574	0	#NAME?	0	1	1	no
ENSMUSG00000081969	Gm16471	chrX:102138612-102139230	WT_Veh	KO_Veh	NOTEST	0.0785678	0	#NAME?	0	1	1	no
ENSMUSG00000082023	Gm14407	chr2:177074319-177087347	WT_Veh	KO_Veh	NOTEST	0.243684	0	#NAME?	0	1	1	no
ENSMUSG00000082052	Gm13819	chr5:114828572-114829215	WT_Veh	KO_Veh	NOTEST	0.064313	0	#NAME?	0	1	1	no
ENSMUSG00000082072	Gm15785	chr6:149408983-149563329	WT_Veh	KO_Veh	NOTEST	0.0643443	0	#NAME?	0	1	1	no
ENSMUSG00000082082	Gm13230	chr4:145410244-145450888	WT_Veh	KO_Veh	NOTEST	0.0703251	0	#NAME?	0	1	1	no
ENSMUSG00000082121	Gm8199	chrX:144232758-144233581	WT_Veh	KO_Veh	NOTEST	0.0947632	0	#NAME?	0	1	1	no
ENSMUSG00000082165	Gm7091	chrX:140821937-140822523	WT_Veh	KO_Veh	NOTEST	0.0746028	0	#NAME?	0	1	1	no
ENSMUSG00000082169	Gm12369	chr4:35706646-36951747	WT_Veh	KO_Veh	NOTEST	0.0437134	0	#NAME?	0	1	1	no
ENSMUSG00000082185	Gm12428	chr3:98821037-98821764	WT_Veh	KO_Veh	NOTEST	0.180091	0	#NAME?	0	1	1	no
ENSMUSG00000082193	Rpl5-ps1	chr1:14865071-14865965	WT_Veh	KO_Veh	NOTEST	0.0859757	0	#NAME?	0	1	1	no
ENSMUSG00000082195	Gm13034	chr4:146067523-146070928	WT_Veh	KO_Veh	NOTEST	0.107429	0	#NAME?	0	1	1	no
ENSMUSG00000082253	Gm14639	chrX:56155527-56156393	WT_Veh	KO_Veh	NOTEST	0.125233	0	#NAME?	0	1	1	no
ENSMUSG00000082301	Gm14032	chr2:55292064-55293090	WT_Veh	KO_Veh	NOTEST	0.115052	0	#NAME?	0	1	1	no
ENSMUSG00000082328	Gm13921	chr2:101950202-102186385	WT_Veh	KO_Veh	NOTEST	0.112284	0	#NAME?	0	1	1	no
ENSMUSG00000082379	Gm13884	chr2:104556660-104557489	WT_Veh	KO_Veh	NOTEST	0.0977926	0	#NAME?	0	1	1	no
ENSMUSG00000082380	Gm12218	chr11:53902189-53903568	WT_Veh	KO_Veh	NOTEST	0.326846	0	#NAME?	0	1	1	no
ENSMUSG00000082429	Gm13171	chr4:155491360-155559269	WT_Veh	KO_Veh	NOTEST	0.167638	0	#NAME?	0	1	1	no
ENSMUSG00000082461	Gm8844	chrX:86316082-86318696	WT_Veh	KO_Veh	NOTEST	0.0121584	0	#NAME?	0	1	1	no
ENSMUSG00000082465	Rps6-ps3	chr9:53684109-53706232	WT_Veh	KO_Veh	NOTEST	0.112926	0	#NAME?	0	1	1	no
ENSMUSG00000082487	Gm11628	chr11:102475914-102556392	WT_Veh	KO_Veh	NOTEST	2.6369	0	#NAME?	0	1	1	no
ENSMUSG00000082515	Gm12902	chr4:123917445-123936997	WT_Veh	KO_Veh	NOTEST	0.257312	0	#NAME?	0	1	1	no
ENSMUSG00000082534	Gm13712	chr2:85156100-85158642	WT_Veh	KO_Veh	NOTEST	0.0131246	0	#NAME?	0	1	1	no
ENSMUSG00000082625	Gm15204	chrX:162351595-162353876	WT_Veh	KO_Veh	NOTEST	0.012992	0	#NAME?	0	1	1	no
ENSMUSG00000082632	Gm13365	chr2:15396749-15397716	WT_Veh	KO_Veh	NOTEST	0.118721	0	#NAME?	0	1	1	no
ENSMUSG00000082676	Gm11843	chr4:12131550-12131975	WT_Veh	KO_Veh	NOTEST	0.42654	0	#NAME?	0	1	1	no
ENSMUSG00000082711	Gm12987	chr4:136469760-136602723	WT_Veh	KO_Veh	NOTEST	0.100495	0	#NAME?	0	1	1	no
ENSMUSG00000082738	Gm15422	chr14:123977906-124677127	WT_Veh	KO_Veh	NOTEST	0.0989939	0	#NAME?	0	1	1	no
ENSMUSG00000082804	Rpl17-ps1	chr1:61075673-61076225	WT_Veh	KO_Veh	NOTEST	0.0905258	0	#NAME?	0	1	1	no
ENSMUSG00000082840	Gm16421	chrX:122100926-122102483	WT_Veh	KO_Veh	NOTEST	0.0241189	0	#NAME?	0	1	1	no
ENSMUSG00000083016	Gm11703	chr11:60818795-60819278	WT_Veh	KO_Veh	NOTEST	0.354387	0	#NAME?	0	1	1	no
ENSMUSG00000083027	Gm13140	chr4:146153455-147492201	WT_Veh	KO_Veh	NOTEST	0.0310483	0	#NAME?	0	1	1	no
ENSMUSG00000083043	Gm13433	chr2:25517981-25546940	WT_Veh	KO_Veh	NOTEST	0.637147	0	#NAME?	0	1	1	no
ENSMUSG00000083111	Gm14421	chr2:177053515-177056838	WT_Veh	KO_Veh	NOTEST	0.0178455	0	#NAME?	0	1	1	no
ENSMUSG00000083139	Gm12418	chr4:84884308-85131921	WT_Veh	KO_Veh	NOTEST	0.0408576	0	#NAME?	0	1	1	no
ENSMUSG00000083183	Gm15575	chr16:38742263-38769049	WT_Veh	KO_Veh	NOTEST	0.0222378	0	#NAME?	0	1	1	no
ENSMUSG00000083258	Gm5939	chrX:78855407-78858281	WT_Veh	KO_Veh	NOTEST	0.0197697	0	#NAME?	0	1	1	no
ENSMUSG00000083262	Gm14470	chrX:10680963-10681429	WT_Veh	KO_Veh	NOTEST	0.131595	0	#NAME?	0	1	1	no
ENSMUSG00000083320	Gm13935	chr2:110418169-110419619	WT_Veh	KO_Veh	NOTEST	0.0476201	0	#NAME?	0	1	1	no
ENSMUSG00000083338	Gm12475	chr4:52360822-52362211	WT_Veh	KO_Veh	NOTEST	0.0254767	0	#NAME?	0	1	1	no
ENSMUSG00000083353	Gm12540	chr3:37307748-37579096	WT_Veh	KO_Veh	NOTEST	0.27839	0	#NAME?	0	1	1	no
ENSMUSG00000083379	Gm4919	chrX:151761942-151762658	WT_Veh	KO_Veh	NOTEST	0.0830561	0	#NAME?	0	1	1	no
ENSMUSG00000083405	Gm15725	chr16:37868388-37888858	WT_Veh	KO_Veh	OK	6.44751	0	#NAME?	#NAME?	0.1215	0.330748	no
ENSMUSG00000083412	Gm12268	chr11:60400625-60450927	WT_Veh	KO_Veh	NOTEST	0.129703	0	#NAME?	0	1	1	no
ENSMUSG00000083449	Gm13487	chr2:50522123-50522987	WT_Veh	KO_Veh	NOTEST	0.043685	0	#NAME?	0	1	1	no
ENSMUSG00000083465	Gm11652	chr11:105589985-105929304	WT_Veh	KO_Veh	NOTEST	0.0874411	0	#NAME?	0	1	1	no
ENSMUSG00000083471	Gm12118	chr11:33204054-33513746	WT_Veh	KO_Veh	NOTEST	0.097791	0	#NAME?	0	1	1	no
ENSMUSG00000083483	Gm14044	chr2:130384882-130385329	WT_Veh	KO_Veh	NOTEST	0.270588	0	#NAME?	0	1	1	no
ENSMUSG00000083500	Gm15470	chr7:41399377-41499890	WT_Veh	KO_Veh	NOTEST	0.151114	0	#NAME?	0	1	1	no
ENSMUSG00000083545	Gm13320	chr2:14174523-14221971	WT_Veh	KO_Veh	NOTEST	0.734652	0	#NAME?	0	1	1	no
ENSMUSG00000083564	Gm11929	chr4:32207147-32208092	WT_Veh	KO_Veh	NOTEST	0.0390365	0	#NAME?	0	1	1	no
ENSMUSG00000083646	Gm6088	chrX:140797395-140799934	WT_Veh	KO_Veh	NOTEST	0.0122424	0	#NAME?	0	1	1	no
ENSMUSG00000083688	Gm13743	chr2:87562996-87563720	WT_Veh	KO_Veh	NOTEST	0.0530673	0	#NAME?	0	1	1	no
ENSMUSG00000083737	Prdx6-ps2	chr4:25307829-25308523	WT_Veh	KO_Veh	NOTEST	0.127654	0	#NAME?	0	1	1	no
ENSMUSG00000083750	Gm14108	chr2:148071345-148071839	WT_Veh	KO_Veh	NOTEST	0.115228	0	#NAME?	0	1	1	no
ENSMUSG00000083805	Gm14848	chrX:103182970-103311782	WT_Veh	KO_Veh	NOTEST	0.142028	0	#NAME?	0	1	1	no
ENSMUSG00000083817	Gm14400	chr2:177225472-177228963	WT_Veh	KO_Veh	NOTEST	0.0154167	0	#NAME?	0	1	1	no
ENSMUSG00000083820	Gm6415	chr7:81114798-81170416	WT_Veh	KO_Veh	NOTEST	0.210764	0	#NAME?	0	1	1	no
ENSMUSG00000083859	Gm12003	chr11:12936833-12937938	WT_Veh	KO_Veh	NOTEST	0.0322838	0	#NAME?	0	1	1	no
ENSMUSG00000083864	Gm13719	chr2:86325640-86328569	WT_Veh	KO_Veh	NOTEST	0.032156	0	#NAME?	0	1	1	no
ENSMUSG00000083892	Gm1848	chrX:21146842-21147640	WT_Veh	KO_Veh	NOTEST	0.0547164	0	#NAME?	0	1	1	no
ENSMUSG00000083906	Gm15186	chrX:159526687-159593081	WT_Veh	KO_Veh	NOTEST	0.0935255	0	#NAME?	0	1	1	no
ENSMUSG00000083915	Gm13932	chr2:109791924-109792534	WT_Veh	KO_Veh	NOTEST	0.0744643	0	#NAME?	0	1	1	no
ENSMUSG00000083951	Gm13786	chr2:92043372-92364666	WT_Veh	KO_Veh	NOTEST	0.249339	0	#NAME?	0	1	1	no
ENSMUSG00000083962	Gm15707	chr6:145315612-145316608	WT_Veh	KO_Veh	NOTEST	0.0423414	0	#NAME?	0	1	1	no
ENSMUSG00000083974	Gm16053	chr7:97400002-97407802	WT_Veh	KO_Veh	NOTEST	1.93487	0	#NAME?	0	1	1	no
ENSMUSG00000083982	Gm14650	chrX:58630186-58632738	WT_Veh	KO_Veh	NOTEST	0.0414084	0	#NAME?	0	1	1	no
ENSMUSG00000083991	Gm11618	chr11:101352235-101353139	WT_Veh	KO_Veh	NOTEST	0.523851	0	#NAME?	0	1	1	no
ENSMUSG00000083994	Gm16465	chrX:91887300-91889565	WT_Veh	KO_Veh	NOTEST	0.0189629	0	#NAME?	0	1	1	no
ENSMUSG00000084038	Gm11295	chr13:22282352-22283548	WT_Veh	KO_Veh	NOTEST	0.0522182	0	#NAME?	0	1	1	no
ENSMUSG00000084141	Olfr1372-ps1	chr11:51949881-52286179	WT_Veh	KO_Veh	NOTEST	0.0497882	0	#NAME?	0	1	1	no
ENSMUSG00000084154	Gm15644	chr6:66894653-67021350	WT_Veh	KO_Veh	NOTEST	0.173415	0	#NAME?	0	1	1	no
ENSMUSG00000084216	Gm7973	chrX:136340180-136340668	WT_Veh	KO_Veh	NOTEST	0.103259	0	#NAME?	0	1	1	no
ENSMUSG00000084230	Gm14388	chr7:122288750-122634402	WT_Veh	KO_Veh	NOTEST	0.123888	0	#NAME?	0	1	1	no
ENSMUSG00000084265	Gm14541	chrX:36823736-36874111	WT_Veh	KO_Veh	NOTEST	4.4198	0	#NAME?	0	1	1	no
ENSMUSG00000084302	Gm12194	chr11:50126906-50127918	WT_Veh	KO_Veh	NOTEST	0.0410471	0	#NAME?	0	1	1	no
ENSMUSG00000084328	Gm14046	chr2:129749900-129750409	WT_Veh	KO_Veh	NOTEST	0.113824	0	#NAME?	0	1	1	no
ENSMUSG00000084345	Rpl17-ps4	chr4:63895544-63896099	WT_Veh	KO_Veh	NOTEST	0.0857765	0	#NAME?	0	1	1	no
ENSMUSG00000084403	Rps15a-ps8	chr4:53791069-53791456	WT_Veh	KO_Veh	NOTEST	0.164283	0	#NAME?	0	1	1	no
ENSMUSG00000084475	7SK	chr16:8449497-8449786	WT_Veh	KO_Veh	NOTEST	0.4103	0	#NAME?	0	1	1	no
ENSMUSG00000084781	D930015M05Rik	chr2:92403645-92434043	WT_Veh	KO_Veh	NOTEST	0.033091	0	#NAME?	0	1	1	no
ENSMUSG00000084789	Gm12974	chr4:133816419-133817614	WT_Veh	KO_Veh	NOTEST	0.235756	0	#NAME?	0	1	1	no
ENSMUSG00000084861	1700095J07Rik	chr6:30304604-30331779	WT_Veh	KO_Veh	NOTEST	0.0285911	0	#NAME?	0	1	1	no
ENSMUSG00000084946	Dlx1as	chr2:71453275-71537891	WT_Veh	KO_Veh	NOTEST	0.074316	0	#NAME?	0	1	1	no
ENSMUSG00000084987	Gm13134	chr4:154316124-154636873	WT_Veh	KO_Veh	NOTEST	0.196447	0	#NAME?	0	1	1	no
ENSMUSG00000085020	2310081O03Rik	chr4:56220616-56224521	WT_Veh	KO_Veh	NOTEST	0.0613189	0	#NAME?	0	1	1	no
ENSMUSG00000085066	Gm4989	chrX:74566924-74567706	WT_Veh	KO_Veh	NOTEST	0.0652474	0	#NAME?	0	1	1	no
ENSMUSG00000085071	Gm14066	chr2:139256875-139677714	WT_Veh	KO_Veh	NOTEST	0.0366795	0	#NAME?	0	1	1	no
ENSMUSG00000085080	2310044K18Rik	chr7:83631958-83745726	WT_Veh	KO_Veh	NOTEST	0.145774	0	#NAME?	0	1	1	no
ENSMUSG00000085089	A430092G05Rik	chr2:43748823-44395953	WT_Veh	KO_Veh	NOTEST	0.0206194	0	#NAME?	0	1	1	no
ENSMUSG00000085101	Gm13227	chr4:145410244-145450888	WT_Veh	KO_Veh	NOTEST	0.0563561	0	#NAME?	0	1	1	no
ENSMUSG00000085106	Gm16000	chr3:81036415-81214040	WT_Veh	KO_Veh	NOTEST	0.240962	0	#NAME?	0	1	1	no
ENSMUSG00000085228	Gm14376	chr7:144435732-144471009	WT_Veh	KO_Veh	NOTEST	0.679298	0	#NAME?	0	1	1	no
ENSMUSG00000085261	Gm13814	chr2:92483925-92540980	WT_Veh	KO_Veh	NOTEST	0.0116206	0	#NAME?	0	1	1	no
ENSMUSG00000085262	Gm11574	chr11:97041559-97068904	WT_Veh	KO_Veh	NOTEST	0.0378504	0	#NAME?	0	1	1	no
ENSMUSG00000085338	2410004I01Rik	chr11:102838472-103101658	WT_Veh	KO_Veh	NOTEST	0.0288457	0	#NAME?	0	1	1	no
ENSMUSG00000085409	Gm16155	chr10:94311948-94612084	WT_Veh	KO_Veh	NOTEST	0.267862	0	#NAME?	0	1	1	no
ENSMUSG00000085423	Gm15735	chr14:122534323-122984035	WT_Veh	KO_Veh	NOTEST	0.0993161	0	#NAME?	0	1	1	no
ENSMUSG00000085442	Gm3362	chr15:37923951-37961318	WT_Veh	KO_Veh	NOTEST	0.132091	0	#NAME?	0	1	1	no
ENSMUSG00000085470	1700012C14Rik	chr6:30460127-30463313	WT_Veh	KO_Veh	NOTEST	0.138338	0	#NAME?	0	1	1	no
ENSMUSG00000085502	Gm12320	chr11:70748704-70755151	WT_Veh	KO_Veh	NOTEST	0.0287445	0	#NAME?	0	1	1	no
ENSMUSG00000085526	Gm16083	chr1:130439026-130557075	WT_Veh	KO_Veh	NOTEST	0.0280476	0	#NAME?	0	1	1	no
ENSMUSG00000085585	Gm12223	chr11:54247270-54254495	WT_Veh	KO_Veh	NOTEST	0.103714	0	#NAME?	0	1	1	no
ENSMUSG00000085637	Gm15980	chr16:92301285-92313041	WT_Veh	KO_Veh	NOTEST	0.482604	0	#NAME?	0	1	1	no
ENSMUSG00000085687	Gm16153	chr10:4401914-4432388	WT_Veh	KO_Veh	NOTEST	0.00812417	0	#NAME?	0	1	1	no
ENSMUSG00000085694	Gm14967	chr19:6418730-6544899	WT_Veh	KO_Veh	NOTEST	0.272628	0	#NAME?	0	1	1	no
ENSMUSG00000085718	Rpl9-ps3	chr11:53501183-53501762	WT_Veh	KO_Veh	NOTEST	0.0823688	0	#NAME?	0	1	1	no
ENSMUSG00000085720	Gm7854	chr5:43233462-43289724	WT_Veh	KO_Veh	NOTEST	0.244485	0	#NAME?	0	1	1	no
ENSMUSG00000085724	Gm13096	chr4:152178133-152271855	WT_Veh	KO_Veh	NOTEST	0.575844	0	#NAME?	0	1	1	no
ENSMUSG00000085772	D630024D03Rik	chr11:31790112-31824524	WT_Veh	KO_Veh	NOTEST	0.190123	0	#NAME?	0	1	1	no
ENSMUSG00000085797	A530010F05Rik	chr2:125274563-125277172	WT_Veh	KO_Veh	NOTEST	0.0369011	0	#NAME?	0	1	1	no
ENSMUSG00000085803	Gm12056	chr11:22734037-22737937	WT_Veh	KO_Veh	NOTEST	0.0291132	0	#NAME?	0	1	1	no
ENSMUSG00000085812	Gm15843	chr1:72427111-72536930	WT_Veh	KO_Veh	NOTEST	0.105455	0	#NAME?	0	1	1	no
ENSMUSG00000085872	Gm11505	chr11:87793580-87804413	WT_Veh	KO_Veh	NOTEST	0.0620176	0	#NAME?	0	1	1	no
ENSMUSG00000085880	Gm15229	chrX:166482219-166483617	WT_Veh	KO_Veh	NOTEST	0.0245883	0	#NAME?	0	1	1	no
ENSMUSG00000085952	Gm12315	chr11:70623026-70625561	WT_Veh	KO_Veh	NOTEST	0.0477884	0	#NAME?	0	1	1	no
ENSMUSG00000085983	Gm11538	chr11:96203453-96205480	WT_Veh	KO_Veh	NOTEST	0.0201944	0	#NAME?	0	1	1	no
ENSMUSG00000086006	Gm13293	chr2:11339488-11342612	WT_Veh	KO_Veh	NOTEST	0.146949	0	#NAME?	0	1	1	no
ENSMUSG00000086008	Gm8817	chrX:167063193-167070380	WT_Veh	KO_Veh	NOTEST	0.0640058	0	#NAME?	0	1	1	no
ENSMUSG00000086034	Gm15201	chrX:162735077-162736613	WT_Veh	KO_Veh	NOTEST	0.0624022	0	#NAME?	0	1	1	no
ENSMUSG00000086089	Gm11640	chr11:105360797-105456735	WT_Veh	KO_Veh	NOTEST	0.41971	0	#NAME?	0	1	1	no
ENSMUSG00000086096	Gm12688	chr4:99653606-99654983	WT_Veh	KO_Veh	NOTEST	0.262582	0	#NAME?	0	1	1	no
ENSMUSG00000086129	Gm13558	chr2:58567297-58792971	WT_Veh	KO_Veh	NOTEST	0.198771	0	#NAME?	0	1	1	no
ENSMUSG00000086155	9430041J12Rik	chr7:4074124-4136926	WT_Veh	KO_Veh	NOTEST	0.0301046	0	#NAME?	0	1	1	no
ENSMUSG00000086264	Gm15850	chr1:136126177-136131183	WT_Veh	KO_Veh	NOTEST	0.0180486	0	#NAME?	0	1	1	no
ENSMUSG00000086269	Gm16154	chr10:94311948-94612084	WT_Veh	KO_Veh	NOTEST	0.0104199	0	#NAME?	0	1	1	no
ENSMUSG00000086282	Gm15686	chr6:143828424-144781977	WT_Veh	KO_Veh	NOTEST	0.187828	0	#NAME?	0	1	1	no
ENSMUSG00000086340	1810059C17Rik	chr2:18054192-18392830	WT_Veh	KO_Veh	NOTEST	0.114088	0	#NAME?	0	1	1	no
ENSMUSG00000086355	4933428C19Rik	chr4:40482839-40525548	WT_Veh	KO_Veh	NOTEST	0.0508909	0	#NAME?	0	1	1	no
ENSMUSG00000086363	A330102I10Rik	chr13:29014398-29040336	WT_Veh	KO_Veh	NOTEST	0.269054	0	#NAME?	0	1	1	no
ENSMUSG00000086459	1700030C12Rik	chr11:23306894-23499661	WT_Veh	KO_Veh	NOTEST	0.587891	0	#NAME?	0	1	1	no
ENSMUSG00000086552	A730090H04Rik	chr11:95140455-95159047	WT_Veh	KO_Veh	NOTEST	0.0832981	0	#NAME?	0	1	1	no
ENSMUSG00000086556	Gm15444	chr3:96196587-96220308	WT_Veh	KO_Veh	NOTEST	0.174337	0	#NAME?	0	1	1	no
ENSMUSG00000086567	Gm2830	chr13:54499704-54500089	WT_Veh	KO_Veh	NOTEST	0.167675	0	#NAME?	0	1	1	no
ENSMUSG00000086620	Gm14157	chr2:151842926-151874668	WT_Veh	KO_Veh	NOTEST	0.0267381	0	#NAME?	0	1	1	no
ENSMUSG00000086628	Gm16157	chr7:68266338-68363089	WT_Veh	KO_Veh	NOTEST	0.0392533	0	#NAME?	0	1	1	no
ENSMUSG00000086646	5133400J02Rik	chr11:51189832-51220418	WT_Veh	KO_Veh	NOTEST	0.142918	0	#NAME?	0	1	1	no
ENSMUSG00000086652	Gm14029	chr2:129182481-129183947	WT_Veh	KO_Veh	NOTEST	0.0268374	0	#NAME?	0	1	1	no
ENSMUSG00000086683	Gm12867	chr4:119108710-119138801	WT_Veh	KO_Veh	NOTEST	0.118908	0	#NAME?	0	1	1	no
ENSMUSG00000086695	Gm15247	chrX:169685198-170005736	WT_Veh	KO_Veh	NOTEST	0.313669	0	#NAME?	0	1	1	no
ENSMUSG00000086735	Gm13977	chr2:115556785-115581555	WT_Veh	KO_Veh	NOTEST	0.00935032	0	#NAME?	0	1	1	no
ENSMUSG00000086756	Gm14051	chr2:132052495-132220250	WT_Veh	KO_Veh	NOTEST	0.383172	0	#NAME?	0	1	1	no
ENSMUSG00000086762	Gm14546	chr6:34290264-34324249	WT_Veh	KO_Veh	NOTEST	0.020866	0	#NAME?	0	1	1	no
ENSMUSG00000086763	B230378P21Rik	chr6:32145925-32588192	WT_Veh	KO_Veh	NOTEST	0.018712	0	#NAME?	0	1	1	no
ENSMUSG00000086814	Gm15677	chr7:130162450-133124354	WT_Veh	KO_Veh	NOTEST	0.058144	0	#NAME?	0	1	1	no
ENSMUSG00000086827	4930461C15Rik	chr16:58404877-58408276	WT_Veh	KO_Veh	NOTEST	0.0609796	0	#NAME?	0	1	1	no
ENSMUSG00000086855	Gm13844	chr6:31356742-31516811	WT_Veh	KO_Veh	NOTEST	0.076113	0	#NAME?	0	1	1	no
ENSMUSG00000086868	Gm15883	chr7:27119908-27133660	WT_Veh	KO_Veh	NOTEST	0.0233865	0	#NAME?	0	1	1	no
ENSMUSG00000086890	1700021J08Rik	chr4:116995316-117005277	WT_Veh	KO_Veh	NOTEST	0.079681	0	#NAME?	0	1	1	no
ENSMUSG00000086911	Gm12027	chr11:19626760-19628061	WT_Veh	KO_Veh	NOTEST	0.03463	0	#NAME?	0	1	1	no
ENSMUSG00000086913	Gm14019	chr2:121865780-121866717	WT_Veh	KO_Veh	NOTEST	0.154073	0	#NAME?	0	1	1	no
ENSMUSG00000086918	4930429F24Rik	chr9:79793640-79803235	WT_Veh	KO_Veh	NOTEST	0.0248317	0	#NAME?	0	1	1	no
ENSMUSG00000086932	Gm11665	chr11:104550662-104595753	WT_Veh	KO_Veh	NOTEST	0.0661105	0	#NAME?	0	1	1	no
ENSMUSG00000086949	Gm13066	chr4:149518235-149567790	WT_Veh	KO_Veh	NOTEST	0.0442027	0	#NAME?	0	1	1	no
ENSMUSG00000086982	Gm8327	chr13:78188972-78236564	WT_Veh	KO_Veh	NOTEST	0.269308	0	#NAME?	0	1	1	no
ENSMUSG00000087004	Gm14154	chr2:151947272-151950641	WT_Veh	KO_Veh	NOTEST	0.087142	0	#NAME?	0	1	1	no
ENSMUSG00000087063	Gm15857	chr5:123252101-123327484	WT_Veh	KO_Veh	NOTEST	0.10074	0	#NAME?	0	1	1	no
ENSMUSG00000087075	A230065H16Rik	chr12:111406808-111412077	WT_Veh	KO_Veh	NOTEST	0.0747409	0	#NAME?	0	1	1	no
ENSMUSG00000087123	Gm6706	chr3:80399348-80399666	WT_Veh	KO_Veh	NOTEST	0.266284	0	#NAME?	0	1	1	no
ENSMUSG00000087148	1700030C14Rik	chr2:152652882-152654330	WT_Veh	KO_Veh	NOTEST	0.267056	0	#NAME?	0	1	1	no
ENSMUSG00000087289	4933424M12Rik	chr4:107787848-107789921	WT_Veh	KO_Veh	NOTEST	0.0176052	0	#NAME?	0	1	1	no
ENSMUSG00000087321	Gm5353	chr8:76605225-77245012	WT_Veh	KO_Veh	NOTEST	0.0508763	0	#NAME?	0	1	1	no
ENSMUSG00000087333	Gm13652	chr2:75124870-75137798	WT_Veh	KO_Veh	NOTEST	0.0101767	0	#NAME?	0	1	1	no
ENSMUSG00000087384	Gm15558	chr16:10545338-10744878	WT_Veh	KO_Veh	NOTEST	0.0183211	0	#NAME?	0	1	1	no
ENSMUSG00000087474	Gm12100	chr11:30750831-30756147	WT_Veh	KO_Veh	NOTEST	0.0195105	0	#NAME?	0	1	1	no
ENSMUSG00000087503	Gm11459	chr2:164960801-164999727	WT_Veh	KO_Veh	NOTEST	0.290807	0	#NAME?	0	1	1	no
ENSMUSG00000087528	9830144P21Rik	chr2:129198763-129235604	WT_Veh	KO_Veh	NOTEST	0.0188874	0	#NAME?	0	1	1	no
ENSMUSG00000087532	Gm15938	chr15:5143860-5244187	WT_Veh	KO_Veh	NOTEST	0.153898	0	#NAME?	0	1	1	no
ENSMUSG00000087614	Gm12514	chr4:55131207-55279479	WT_Veh	KO_Veh	NOTEST	0.117933	0	#NAME?	0	1	1	no
ENSMUSG00000087622	Gm12290	chr11:64164572-64182171	WT_Veh	KO_Veh	NOTEST	0.0157149	0	#NAME?	0	1	1	no
ENSMUSG00000087666	B230359F08Rik	chr14:53795359-53797832	WT_Veh	KO_Veh	NOTEST	0.0614682	0	#NAME?	0	1	1	no
ENSMUSG00000087674	4930447M23Rik	chr2:19344316-19351050	WT_Veh	KO_Veh	NOTEST	0.0497099	0	#NAME?	0	1	1	no
ENSMUSG00000087698	Gm13031	chr4:140906343-140957902	WT_Veh	KO_Veh	NOTEST	0.0381343	0	#NAME?	0	1	1	no
ENSMUSG00000087701	Gm13493	chr2:51871123-51871618	WT_Veh	KO_Veh	NOTEST	0.12138	0	#NAME?	0	1	1	no
ENSMUSG00000087881	SCARNA21	chr11:69343272-69369408	WT_Veh	KO_Veh	NOTEST	6.89914	0	#NAME?	0	1	1	no
ENSMUSG00000087935	Snora81	chr16:23107443-23127737	WT_Veh	KO_Veh	OK	8.00076	0	#NAME?	#NAME?	0.1506	0.382642	no
ENSMUSG00000087968	SCARNA6	chr1:87755869-87792428	WT_Veh	KO_Veh	NOTEST	0.443188	0	#NAME?	0	1	1	no
ENSMUSG00000088176	7SK	chr8:25601600-25719667	WT_Veh	KO_Veh	NOTEST	0.271871	0	#NAME?	0	1	1	no
ENSMUSG00000088208	SCARNA11	chr6:125095980-125130591	WT_Veh	KO_Veh	NOTEST	8.09997	0	#NAME?	0	1	1	no
ENSMUSG00000088219	snoU83B	chr15:80077780-80083406	WT_Veh	KO_Veh	NOTEST	629.533	0	#NAME?	0	1	1	no
ENSMUSG00000088326	7SK	chr17:32950960-32965700	WT_Veh	KO_Veh	NOTEST	0.427882	0	#NAME?	0	1	1	no
ENSMUSG00000088634	SNORD125	chr11:4986823-5042791	WT_Veh	KO_Veh	NOTEST	144.366	0	#NAME?	0	1	1	no
ENSMUSG00000089235	SCARNA17	chr18:74778560-74778700	WT_Veh	KO_Veh	NOTEST	6.84416	0	#NAME?	0	1	1	no
ENSMUSG00000089657	Gm16585	chr1:177762961-177796511	WT_Veh	KO_Veh	NOTEST	0.0732034	0	#NAME?	0	1	1	no
ENSMUSG00000089663	Gm15651	chr16:22468460-22657221	WT_Veh	KO_Veh	NOTEST	0.028775	0	#NAME?	0	1	1	no
ENSMUSG00000089670	Gm16581	chr1:55127296-55128287	WT_Veh	KO_Veh	NOTEST	0.0483814	0	#NAME?	0	1	1	no
ENSMUSG00000089695	Gm15946	chr17:12962767-12963193	WT_Veh	KO_Veh	NOTEST	0.437741	0	#NAME?	0	1	1	no
ENSMUSG00000089702	Gm16568	chr9:15316914-15357788	WT_Veh	KO_Veh	NOTEST	0.0184502	0	#NAME?	0	1	1	no
ENSMUSG00000089730	1700007P06Rik	chr1:187044647-187215465	WT_Veh	KO_Veh	NOTEST	0.0854885	0	#NAME?	0	1	1	no
ENSMUSG00000089753	Gm11709	chr11:115010334-115016193	WT_Veh	KO_Veh	NOTEST	0.0402185	0	#NAME?	0	1	1	no
ENSMUSG00000089757	Gm16334	chr4:152390741-152563183	WT_Veh	KO_Veh	NOTEST	0.186719	0	#NAME?	0	1	1	no
ENSMUSG00000089759	3632454L22Rik	chrX:135022733-135060336	WT_Veh	KO_Veh	NOTEST	0.0199865	0	#NAME?	0	1	1	no
ENSMUSG00000089785	Gm8429	chr14:11179792-11180618	WT_Veh	KO_Veh	NOTEST	0.0511791	0	#NAME?	0	1	1	no
ENSMUSG00000089796	Gm16575	chr15:79724069-79742536	WT_Veh	KO_Veh	NOTEST	0.0221459	0	#NAME?	0	1	1	no
ENSMUSG00000089809	A930011G23Rik	chr5:99297243-99729065	WT_Veh	KO_Veh	NOTEST	0.0149009	0	#NAME?	0	1	1	no
ENSMUSG00000089853	Gm15853	chr1:166379096-166409863	WT_Veh	KO_Veh	NOTEST	0.274294	0	#NAME?	0	1	1	no
ENSMUSG00000089908	Gm16558	chr18:24709444-25467321	WT_Veh	KO_Veh	NOTEST	0.0936436	0	#NAME?	0	1	1	no
ENSMUSG00000089941	Gm16168	chr17:10403011-10840311	WT_Veh	KO_Veh	NOTEST	0.135851	0	#NAME?	0	1	1	no
ENSMUSG00000089988	Gm16238	chr3:127670398-127780527	WT_Veh	KO_Veh	NOTEST	0.0892405	0	#NAME?	0	1	1	no
ENSMUSG00000090012	Gm16555	chr17:49615135-49909847	WT_Veh	KO_Veh	NOTEST	0.0325819	0	#NAME?	0	1	1	no
ENSMUSG00000090030	A430072P03Rik	chr5:107716656-107728801	WT_Veh	KO_Veh	NOTEST	0.0245045	0	#NAME?	0	1	1	no
ENSMUSG00000090075	Gm16251	chr7:19903577-19927607	WT_Veh	KO_Veh	NOTEST	0.239875	0	#NAME?	0	1	1	no
ENSMUSG00000090098	Alms1-ps2	chr6:85774392-85804057	WT_Veh	KO_Veh	NOTEST	0.0273915	0	#NAME?	0	1	1	no
ENSMUSG00000090132	Cypt2	chrX:105499771-105500639	WT_Veh	KO_Veh	NOTEST	0.0610166	0	#NAME?	0	1	1	no
ENSMUSG00000090193	Gm15995	chr12:111713260-111754980	WT_Veh	KO_Veh	NOTEST	0.0377959	0	#NAME?	0	1	1	no
ENSMUSG00000090200	1700025N21Rik	chr10:82985497-83195900	WT_Veh	KO_Veh	NOTEST	0.124639	0	#NAME?	0	1	1	no
ENSMUSG00000090244	Gm16572	chr12:81573556-81595008	WT_Veh	KO_Veh	NOTEST	0.456338	0	#NAME?	0	1	1	no
ENSMUSG00000090260	2810442N19Rik	chr1:161942085-162479943	WT_Veh	KO_Veh	NOTEST	0.0443288	0	#NAME?	0	1	1	no
ENSMUSG00000090336	4932443I19Rik	chr8:13705888-13743066	WT_Veh	KO_Veh	NOTEST	0.104068	0	#NAME?	0	1	1	no
ENSMUSG00000090558	Gm17202	chr5:107402735-107435039	WT_Veh	KO_Veh	NOTEST	0.0366432	0	#NAME?	0	1	1	no
ENSMUSG00000090576	Gm17055	chr6:108577038-108666925	WT_Veh	KO_Veh	NOTEST	0.0173203	0	#NAME?	0	1	1	no
ENSMUSG00000090599	Gm20731	chr4:108619939-108637441	WT_Veh	KO_Veh	NOTEST	0.0308955	0	#NAME?	0	1	1	no
ENSMUSG00000090709	Gm17173	chr14:44851234-45006900	WT_Veh	KO_Veh	NOTEST	0.0123387	0	#NAME?	0	1	1	no
ENSMUSG00000090733	Rps27	chr3:90212724-90213615	WT_Veh	KO_Veh	NOTEST	1.09202	0	#NAME?	0	1	1	no
ENSMUSG00000090790	Gm17377	chr17:55321613-55321820	WT_Veh	KO_Veh	NOTEST	1.10758	0	#NAME?	0	1	1	no
ENSMUSG00000090907	C030017D09Rik	chr13:92415016-92441658	WT_Veh	KO_Veh	NOTEST	0.0468831	0	#NAME?	0	1	1	no
ENSMUSG00000091095	Gm17305	chr11:69343272-69369408	WT_Veh	KO_Veh	NOTEST	0.105001	0	#NAME?	0	1	1	no
ENSMUSG00000091155	Serpine3	chr14:62663666-62830126	WT_Veh	KO_Veh	NOTEST	0.0233681	0	#NAME?	0	1	1	no
ENSMUSG00000091157	Serpina3l-ps	chr12:104338485-104394257	WT_Veh	KO_Veh	NOTEST	0.0259313	0	#NAME?	0	1	1	no
ENSMUSG00000091237	Gm17114	chr4:117834505-117883487	WT_Veh	KO_Veh	NOTEST	0.0140792	0	#NAME?	0	1	1	no
ENSMUSG00000091269	Gm6682	chr12:4782214-4782511	WT_Veh	KO_Veh	NOTEST	0.700698	0	#NAME?	0	1	1	no
ENSMUSG00000091275	Gm3248	chr14:5939224-5961745	WT_Veh	KO_Veh	NOTEST	0.0152011	0	#NAME?	0	1	1	no
ENSMUSG00000091294	Glis3	chr19:28258850-28720027	WT_Veh	KO_Veh	NOTEST	0.715864	0	#NAME?	0	1	1	no
ENSMUSG00000091376	Aadacl2	chr3:60006742-60025420	WT_Veh	KO_Veh	NOTEST	0.0240447	0	#NAME?	0	1	1	no
ENSMUSG00000091383	Hist1h2al	chr13:51202687-51203065	WT_Veh	KO_Veh	NOTEST	0.186582	0	#NAME?	0	1	1	no
ENSMUSG00000091438	Gm17088	chr6:134035699-134270158	WT_Veh	KO_Veh	NOTEST	0.251044	0	#NAME?	0	1	1	no
ENSMUSG00000091661	Gm17021	chr9:123635387-123851899	WT_Veh	KO_Veh	NOTEST	0.121284	0	#NAME?	0	1	1	no
ENSMUSG00000091722	Siah3	chr14:75455981-75526141	WT_Veh	KO_Veh	NOTEST	0.0414643	0	#NAME?	0	1	1	no
ENSMUSG00000091816	Gm17141	chr9:107399611-107529346	WT_Veh	KO_Veh	NOTEST	0.00945725	0	#NAME?	0	1	1	no
ENSMUSG00000092006	Gm17139	chr12:84918147-84983303	WT_Veh	KO_Veh	NOTEST	0.0857566	0	#NAME?	0	1	1	no
ENSMUSG00000092009	Myh15	chr16:49057485-49199104	WT_Veh	KO_Veh	NOTEST	0.00868399	0	#NAME?	0	1	1	no
ENSMUSG00000092094	Zfp804b	chr5:6769029-6876523	WT_Veh	KO_Veh	NOTEST	0.0083998	0	#NAME?	0	1	1	no
ENSMUSG00000092171	4833427F10Rik	chr17:35772449-35780687	WT_Veh	KO_Veh	NOTEST	0.0228213	0	#NAME?	0	1	1	no
ENSMUSG00000092202	Stk19-ps1	chr17:34744752-34747154	WT_Veh	KO_Veh	NOTEST	0.0981907	0	#NAME?	0	1	1	no
ENSMUSG00000092258	Gm20444	chr9:44066326-44121947	WT_Veh	KO_Veh	NOTEST	0.0626921	0	#NAME?	0	1	1	no
ENSMUSG00000092356	Gm20532	chr2:26580013-26636497	WT_Veh	KO_Veh	NOTEST	0.722179	0	#NAME?	0	1	1	no
ENSMUSG00000092358	Gm20430	chr14:57581001-57758388	WT_Veh	KO_Veh	NOTEST	1.16872	0	#NAME?	0	1	1	no
ENSMUSG00000092367	Gm20479	chr7:27342132-27447686	WT_Veh	KO_Veh	NOTEST	0.0662917	0	#NAME?	0	1	1	no
ENSMUSG00000092368	A930015D03Rik	chr17:35994452-36129692	WT_Veh	KO_Veh	NOTEST	0.006967	0	#NAME?	0	1	1	no
ENSMUSG00000092405	Gm20402	chr3:52268336-52350109	WT_Veh	KO_Veh	NOTEST	0.13815	0	#NAME?	0	1	1	no
ENSMUSG00000092465	Gm4425	chr12:23221226-23315358	WT_Veh	KO_Veh	NOTEST	0.0279096	0	#NAME?	0	1	1	no
ENSMUSG00000092539	Gm20468	chr17:26860286-26897886	WT_Veh	KO_Veh	NOTEST	0.117163	0	#NAME?	0	1	1	no
ENSMUSG00000092540	Gm8738	chr11:103821781-103954056	WT_Veh	KO_Veh	NOTEST	0.5435	0	#NAME?	0	1	1	no
ENSMUSG00000092557	Gm8696	chr17:34954327-34954712	WT_Veh	KO_Veh	NOTEST	0.19585	0	#NAME?	0	1	1	no
ENSMUSG00000092572	Serpinb10	chr1:107511422-107549271	WT_Veh	KO_Veh	NOTEST	0.00997002	0	#NAME?	0	1	1	no
ENSMUSG00000092574	Gm18191	chr7:8086284-8092838	WT_Veh	KO_Veh	NOTEST	0.0305315	0	#NAME?	0	1	1	no
ENSMUSG00000092701	AC098732.1	chr3:129677574-129755322	WT_Veh	KO_Veh	NOTEST	80.5278	0	#NAME?	0	1	1	no
ENSMUSG00000092758	AL672100.1	chr2:145784733-145887616	WT_Veh	KO_Veh	NOTEST	7.53954	0	#NAME?	0	1	1	no
ENSMUSG00000092819	SNORA13	chr18:33794891-33795986	WT_Veh	KO_Veh	NOTEST	38.5102	0	#NAME?	0	1	1	no
ENSMUSG00000093075	AL807824.1	chr11:120064429-120086827	WT_Veh	KO_Veh	NOTEST	30.2677	0	#NAME?	0	1	1	no
ENSMUSG00000093092	AC169127.1	chr9:13619989-13709533	WT_Veh	KO_Veh	NOTEST	20.0867	0	#NAME?	0	1	1	no
ENSMUSG00000093355	Snora26	chr5:74093059-74095405	WT_Veh	KO_Veh	OK	55.2738	0	#NAME?	#NAME?	0.1188	0.325842	no
ENSMUSG00000093357	AC121874.1	chr18:35266399-35498925	WT_Veh	KO_Veh	NOTEST	2.70897	0	#NAME?	0	1	1	no
ENSMUSG00000093378	Gm20663	chr7:105895138-106093337	WT_Veh	KO_Veh	NOTEST	0.124749	0	#NAME?	0	1	1	no
ENSMUSG00000093390	Gm20652	chr3:88607453-88648052	WT_Veh	KO_Veh	NOTEST	0.200925	0	#NAME?	0	1	1	no
ENSMUSG00000093437	Gm20702	chr12:101834042-101915335	WT_Veh	KO_Veh	NOTEST	0.114013	0	#NAME?	0	1	1	no
ENSMUSG00000093559	Gm20705	chr6:98925337-99666797	WT_Veh	KO_Veh	NOTEST	0.038332	0	#NAME?	0	1	1	no
ENSMUSG00000093561	Gm20699	chr14:18573574-18894267	WT_Veh	KO_Veh	NOTEST	0.0179508	0	#NAME?	0	1	1	no
ENSMUSG00000093657	AC137678.1	chr9:107975504-108048780	WT_Veh	KO_Veh	NOTEST	41.6893	0	#NAME?	0	1	1	no
ENSMUSG00000093765	Gm20658	chr12:116077725-116146261	WT_Veh	KO_Veh	NOTEST	0.0588905	0	#NAME?	0	1	1	no
ENSMUSG00000093885	Rpl35a-ps5	chr5:33075994-33076411	WT_Veh	KO_Veh	NOTEST	0.249097	0	#NAME?	0	1	1	no
ENSMUSG00000093975	Vmn2r-ps19	chr4:146153455-147492201	WT_Veh	KO_Veh	NOTEST	0.511516	0	#NAME?	0	1	1	no
ENSMUSG00000094040	AC120859.1	chr18:49979426-50107173	WT_Veh	KO_Veh	NOTEST	0.00613689	0	#NAME?	0	1	1	no
ENSMUSG00000094551	U6	chr15:44375226-44437685	WT_Veh	KO_Veh	NOTEST	45.1661	0	#NAME?	0	1	1	no
ENSMUSG00000094583	Gm13276	chr4:88784454-88795297	WT_Veh	KO_Veh	NOTEST	0.0232733	0	#NAME?	0	1	1	no
ENSMUSG00000094613	A630076J17Rik	chr3:107230613-107234031	WT_Veh	KO_Veh	NOTEST	0.0697595	0	#NAME?	0	1	1	no
ENSMUSG00000094649	Gm7102	chr19:61174685-61176309	WT_Veh	KO_Veh	NOTEST	0.025459	0	#NAME?	0	1	1	no
ENSMUSG00000094678	Olfr857	chr9:19712828-19713758	WT_Veh	KO_Veh	NOTEST	0.143609	0	#NAME?	0	1	1	no
ENSMUSG00000094707	RP23-167K23.1	chr19:35835220-35924578	WT_Veh	KO_Veh	NOTEST	0.0203038	0	#NAME?	0	1	1	no
ENSMUSG00000094763	Gm1647	chr3:69131232-69157177	WT_Veh	KO_Veh	NOTEST	0.0489668	0	#NAME?	0	1	1	no
ENSMUSG00000094772	AC164613.1	chr13:4614179-4614662	WT_Veh	KO_Veh	NOTEST	0.107971	0	#NAME?	0	1	1	no
ENSMUSG00000094790	GM6625	chr8:89146746-89147247	WT_Veh	KO_Veh	NOTEST	0.100584	0	#NAME?	0	1	1	no
ENSMUSG00000095139	Pou3f2	chr4:22482094-22488366	WT_Veh	KO_Veh	NOTEST	0.00514678	0	#NAME?	0	1	1	no
ENSMUSG00000095202	AC134443.2	chr8:34307300-34307687	WT_Veh	KO_Veh	NOTEST	0.164209	0	#NAME?	0	1	1	no
ENSMUSG00000095224	F930015N05RIK	chr11:64435155-64522841	WT_Veh	KO_Veh	NOTEST	0.0257843	0	#NAME?	0	1	1	no
ENSMUSG00000095298	Gm12407	chr4:41791988-41793773	WT_Veh	KO_Veh	NOTEST	0.122754	0	#NAME?	0	1	1	no
ENSMUSG00000095385	D630033O11Rik	chr9:43259878-43280075	WT_Veh	KO_Veh	NOTEST	0.0782835	0	#NAME?	0	1	1	no
ENSMUSG00000095406	Rps2-ps5	chr12:34290273-34291092	WT_Veh	KO_Veh	NOTEST	0.0497771	0	#NAME?	0	1	1	no
ENSMUSG00000095407	Tmem200c	chr17:68837135-68843138	WT_Veh	KO_Veh	NOTEST	0.0107109	0	#NAME?	0	1	1	no
ENSMUSG00000095454	AL589742.1	chr13:21500952-21501430	WT_Veh	KO_Veh	NOTEST	1.5625e-05	0	#NAME?	0	1	1	no
ENSMUSG00000095493	A630023A22Rik	chr14:34051131-34102754	WT_Veh	KO_Veh	NOTEST	0.0264226	0	#NAME?	0	1	1	no
ENSMUSG00000095519	AC073939.3	chr12:115593109-115593543	WT_Veh	KO_Veh	NOTEST	0.207176	0	#NAME?	0	1	1	no
ENSMUSG00000095524	Gm15682	chr5:88720854-88762058	WT_Veh	KO_Veh	NOTEST	0.105422	0	#NAME?	0	1	1	no
ENSMUSG00000095600	AC129942.1	chr8:4812816-4813212	WT_Veh	KO_Veh	NOTEST	0.163133	0	#NAME?	0	1	1	no
ENSMUSG00000095649	AC165356.1	chr7:105895138-106093337	WT_Veh	KO_Veh	NOTEST	0.0230925	0	#NAME?	0	1	1	no
ENSMUSG00000095695	Gm13277	chr4:88784454-88795297	WT_Veh	KO_Veh	NOTEST	0.0262772	0	#NAME?	0	1	1	no
ENSMUSG00000095841	AC120217.1	chr1:131632505-131632874	WT_Veh	KO_Veh	NOTEST	0.18382	0	#NAME?	0	1	1	no
ENSMUSG00000095845	Gm5741	chr8:85067567-85067982	WT_Veh	KO_Veh	NOTEST	0.288869	0	#NAME?	0	1	1	no
ENSMUSG00000095991	Gm17048	chr14:5939224-5961745	WT_Veh	KO_Veh	NOTEST	0.0456074	0	#NAME?	0	1	1	no
ENSMUSG00000096279	Gm9312	chr12:24251845-24252181	WT_Veh	KO_Veh	NOTEST	0.24373	0	#NAME?	0	1	1	no
ENSMUSG00000096299	AC225640.2	chr6:149582011-149583656	WT_Veh	KO_Veh	NOTEST	0.341649	0	#NAME?	0	1	1	no
ENSMUSG00000096336	AC124758.1	chr6:67609744-67610508	WT_Veh	KO_Veh	NOTEST	0.192788	0	#NAME?	0	1	1	no
ENSMUSG00000096382	AC132131.1	chr10:89873671-90683697	WT_Veh	KO_Veh	NOTEST	0.0232996	0	#NAME?	0	1	1	no
ENSMUSG00000096474	AC130279.1	chr1:179520374-179520857	WT_Veh	KO_Veh	NOTEST	0.122618	0	#NAME?	0	1	1	no
ENSMUSG00000096581	Bcl2a1d	chr9:88599655-89128550	WT_Veh	KO_Veh	NOTEST	0.160975	0	#NAME?	0	1	1	no
ENSMUSG00000096847	Tmem151b	chr17:45523433-45549677	WT_Veh	KO_Veh	NOTEST	0.00668673	0	#NAME?	0	1	1	no
ENSMUSG00000096862	RP23-388P16.2	chr4:42206997-42235604	WT_Veh	KO_Veh	NOTEST	0.0418119	0	#NAME?	0	1	1	no
ENSMUSG00000096920	Rps19-ps8	chr5:108055494-108055916	WT_Veh	KO_Veh	NOTEST	0.137361	0	#NAME?	0	1	1	no
ENSMUSG00000096940	AC110382.1	chr12:8764900-8771181	WT_Veh	KO_Veh	NOTEST	0.0373473	0	#NAME?	0	1	1	no
ENSMUSG00000096978	AL713863.1	chrX:133582862-133707262	WT_Veh	KO_Veh	NOTEST	0.135042	0	#NAME?	0	1	1	no
ENSMUSG00000096980	AC113955.1	chr7:39588517-39591679	WT_Veh	KO_Veh	NOTEST	0.0125649	0	#NAME?	0	1	1	no
ENSMUSG00000096985	ENSMUSG00000053484	chr1:23995938-24005894	WT_Veh	KO_Veh	NOTEST	0.173428	0	#NAME?	0	1	1	no
ENSMUSG00000097026	AC134615.1	chr8:106210935-106425889	WT_Veh	KO_Veh	NOTEST	0.00500738	0	#NAME?	0	1	1	no
ENSMUSG00000097050	AC163291.1	chr15:102270562-102274121	WT_Veh	KO_Veh	NOTEST	0.0153637	0	#NAME?	0	1	1	no
ENSMUSG00000097057	AL589650.1	chr15:77958997-77970824	WT_Veh	KO_Veh	NOTEST	0.00786898	0	#NAME?	0	1	1	no
ENSMUSG00000097108	RP23-58L22.8	chr10:22158568-22374139	WT_Veh	KO_Veh	NOTEST	0.0082794	0	#NAME?	0	1	1	no
ENSMUSG00000097117	AL645861.1	chr11:116288000-116309510	WT_Veh	KO_Veh	NOTEST	0.0293163	0	#NAME?	0	1	1	no
ENSMUSG00000097128	AC118227.1	chr15:79689139-79721478	WT_Veh	KO_Veh	NOTEST	0.0111016	0	#NAME?	0	1	1	no
ENSMUSG00000097142	AC102815.1	chr14:102978219-102982528	WT_Veh	KO_Veh	NOTEST	0.0266458	0	#NAME?	0	1	1	no
ENSMUSG00000097170	AC102524.1	chr7:141562179-141633011	WT_Veh	KO_Veh	NOTEST	0.0110498	0	#NAME?	0	1	1	no
ENSMUSG00000097186	RP23-197G3.3	chr17:5817471-5817955	WT_Veh	KO_Veh	NOTEST	0.107048	0	#NAME?	0	1	1	no
ENSMUSG00000097206	AC124762.1	chr6:38551333-38609470	WT_Veh	KO_Veh	NOTEST	0.0168381	0	#NAME?	0	1	1	no
ENSMUSG00000097234	AC137156.1	chr15:102455525-102517064	WT_Veh	KO_Veh	NOTEST	0.0102596	0	#NAME?	0	1	1	no
ENSMUSG00000097326	AC123857.1	chr13:48272415-48273884	WT_Veh	KO_Veh	NOTEST	0.0700581	0	#NAME?	0	1	1	no
ENSMUSG00000097365	AC140312.1	chr3:9403063-9610085	WT_Veh	KO_Veh	NOTEST	0.0225435	0	#NAME?	0	1	1	no
ENSMUSG00000097371	RP23-463F7.6	chr13:67699081-67700031	WT_Veh	KO_Veh	NOTEST	0.0858946	0	#NAME?	0	1	1	no
ENSMUSG00000097407	4933408J17RIK	chr10:93540631-93605245	WT_Veh	KO_Veh	NOTEST	0.0549874	0	#NAME?	0	1	1	no
ENSMUSG00000097422	AC164565.1	chr9:20607480-20617271	WT_Veh	KO_Veh	NOTEST	0.0153068	0	#NAME?	0	1	1	no
ENSMUSG00000097504	AC166052.1	chr9:119440277-119444830	WT_Veh	KO_Veh	NOTEST	0.0307499	0	#NAME?	0	1	1	no
ENSMUSG00000097513	RP23-288L22.3	chr6:4593803-4596651	WT_Veh	KO_Veh	NOTEST	0.0246794	0	#NAME?	0	1	1	no
ENSMUSG00000097569	AC153842.1	chr6:72953235-72957249	WT_Veh	KO_Veh	NOTEST	0.00995416	0	#NAME?	0	1	1	no
ENSMUSG00000097619	AC133578.3	chr15:96134818-96283608	WT_Veh	KO_Veh	NOTEST	0.0139316	0	#NAME?	0	1	1	no
ENSMUSG00000097641	AC138768.1	chr18:4373668-4397330	WT_Veh	KO_Veh	NOTEST	0.0411043	0	#NAME?	0	1	1	no
ENSMUSG00000097694	AC154781.1	chr16:50526303-50559435	WT_Veh	KO_Veh	NOTEST	0.0171652	0	#NAME?	0	1	1	no
ENSMUSG00000097815	AC136215.1	chr6:18844219-18847360	WT_Veh	KO_Veh	NOTEST	0.0108939	0	#NAME?	0	1	1	no
ENSMUSG00000097850	mmu-mir-205	chr1:193507237-193509803	WT_Veh	KO_Veh	NOTEST	0.0388102	0	#NAME?	0	1	1	no
ENSMUSG00000097854	PPP4R2	chr10:79910052-79922273	WT_Veh	KO_Veh	NOTEST	0.363516	0	#NAME?	0	1	1	no
ENSMUSG00000097873	AL928605.4	chr4:88796142-88800224	WT_Veh	KO_Veh	NOTEST	0.0177314	0	#NAME?	0	1	1	no
ENSMUSG00000097910	AC119275.1	chr8:57332117-57340682	WT_Veh	KO_Veh	NOTEST	0.0159427	0	#NAME?	0	1	1	no
ENSMUSG00000097912	AC109232.1	chr7:80294449-80316259	WT_Veh	KO_Veh	NOTEST	0.0638874	0	#NAME?	0	1	1	no
ENSMUSG00000097926	RP23-345J21.2	chr18:5491502-5775467	WT_Veh	KO_Veh	NOTEST	0.0176413	0	#NAME?	0	1	1	no
ENSMUSG00000000204	Slfn4	chr11:83175185-83190221	WT_Veh	KO_Veh	NOTEST	0	0.0206155	inf	0	1	1	no
ENSMUSG00000000244	Tspan32	chr7:142988968-143019644	WT_Veh	KO_Veh	NOTEST	0	0.27025	inf	0	1	1	no
ENSMUSG00000000308	Ckmt1	chr2:121357713-121387168	WT_Veh	KO_Veh	NOTEST	0	0.202906	inf	0	1	1	no
ENSMUSG00000000381	Wap	chr11:6635481-6638637	WT_Veh	KO_Veh	NOTEST	0	0.0685412	inf	0	1	1	no
ENSMUSG00000000385	Tmprss2	chr16:97564683-97611195	WT_Veh	KO_Veh	NOTEST	0	0.00952485	inf	0	1	1	no
ENSMUSG00000000386	Mx1	chr16:97447034-97462907	WT_Veh	KO_Veh	NOTEST	0	0.0793369	inf	0	1	1	no
ENSMUSG00000000632	Sez6	chr11:77930799-77979048	WT_Veh	KO_Veh	NOTEST	0	0.0413234	inf	0	1	1	no
ENSMUSG00000000673	Haao	chr17:83831355-83846790	WT_Veh	KO_Veh	NOTEST	0	0.193627	inf	0	1	1	no
ENSMUSG00000000706	Btn1a1	chr13:23456991-23465901	WT_Veh	KO_Veh	NOTEST	0	0.00813206	inf	0	1	1	no
ENSMUSG00000000731	Aire	chr10:78030021-78063622	WT_Veh	KO_Veh	NOTEST	0	0.00899549	inf	0	1	1	no
ENSMUSG00000000791	Il12rb1	chr8:70808448-70821424	WT_Veh	KO_Veh	NOTEST	0	0.0295385	inf	0	1	1	no
ENSMUSG00000000889	Dbh	chr2:27165232-27183200	WT_Veh	KO_Veh	NOTEST	0	0.0105278	inf	0	1	1	no
ENSMUSG00000001622	Csn3	chr5:87925578-87932665	WT_Veh	KO_Veh	NOTEST	0	0.0592569	inf	0	1	1	no
ENSMUSG00000001819	Hoxd13	chr2:74668309-74671599	WT_Veh	KO_Veh	NOTEST	0	0.0100802	inf	0	1	1	no
ENSMUSG00000001901	Kcnh6	chr11:106008123-106034549	WT_Veh	KO_Veh	NOTEST	0	0.00657588	inf	0	1	1	no
ENSMUSG00000002007	Srpk3	chrX:73774404-73778925	WT_Veh	KO_Veh	NOTEST	0	0.070429	inf	0	1	1	no
ENSMUSG00000002190	Clgn	chr8:83389866-83428552	WT_Veh	KO_Veh	NOTEST	0	0.00754881	inf	0	1	1	no
ENSMUSG00000002324	Rec8	chr14:55618036-55625395	WT_Veh	KO_Veh	NOTEST	0	0.012712	inf	0	1	1	no
ENSMUSG00000002500	Rpl3l	chr17:24727828-24736149	WT_Veh	KO_Veh	NOTEST	0	0.0930472	inf	0	1	1	no
ENSMUSG00000002565	Scin	chr12:40059768-40134228	WT_Veh	KO_Veh	NOTEST	0	0.0102344	inf	0	1	1	no
ENSMUSG00000002791	Pdxk-ps	chr17:32076082-32100286	WT_Veh	KO_Veh	NOTEST	0	0.00933796	inf	0	1	1	no
ENSMUSG00000003051	Elf3	chr1:135248560-135284084	WT_Veh	KO_Veh	NOTEST	0	0.0362818	inf	0	1	1	no
ENSMUSG00000003469	Phyhip	chr14:70457475-70468832	WT_Veh	KO_Veh	NOTEST	0	0.168847	inf	0	1	1	no
ENSMUSG00000003476	Crhr2	chr6:55090048-55133016	WT_Veh	KO_Veh	NOTEST	0	0.00999207	inf	0	1	1	no
ENSMUSG00000003657	Calb2	chr8:110142538-110168206	WT_Veh	KO_Veh	NOTEST	0	0.0218911	inf	0	1	1	no
ENSMUSG00000004031	Fam5b	chr1:158245270-158356260	WT_Veh	KO_Veh	NOTEST	0	0.00706112	inf	0	1	1	no
ENSMUSG00000004038	Gstm3	chr3:107938846-107969283	WT_Veh	KO_Veh	NOTEST	0	0.0514866	inf	0	1	1	no
ENSMUSG00000004110	Cacna1e	chr1:154392518-154725920	WT_Veh	KO_Veh	NOTEST	0	0.00416519	inf	0	1	1	no
ENSMUSG00000004366	Sst	chr16:23889580-23890844	WT_Veh	KO_Veh	NOTEST	0	0.0705886	inf	0	1	1	no
ENSMUSG00000004415	Emid2	chr5:136741758-136883209	WT_Veh	KO_Veh	NOTEST	0	0.00983835	inf	0	1	1	no
ENSMUSG00000004613	Lim2	chr7:43427669-43435991	WT_Veh	KO_Veh	NOTEST	0	0.0332417	inf	0	1	1	no
ENSMUSG00000004654	Ghrhr	chr6:55376294-55388530	WT_Veh	KO_Veh	NOTEST	0	0.0346748	inf	0	1	1	no
ENSMUSG00000004709	Cd244	chr1:171559192-171585318	WT_Veh	KO_Veh	NOTEST	0	0.0130902	inf	0	1	1	no
ENSMUSG00000004902	Slc25a18	chr6:120773767-120793982	WT_Veh	KO_Veh	NOTEST	0	0.101715	inf	0	1	1	no
ENSMUSG00000005503	Evx1	chr6:52308388-52318378	WT_Veh	KO_Veh	NOTEST	0	0.039023	inf	0	1	1	no
ENSMUSG00000005763	Cd247	chr1:165781074-166002678	WT_Veh	KO_Veh	NOTEST	0	0.0329478	inf	0	1	1	no
ENSMUSG00000005864	Cnga2	chrX:71991848-72010218	WT_Veh	KO_Veh	NOTEST	0	0.178637	inf	0	1	1	no
ENSMUSG00000006345	Ggt1	chr10:75561603-75586200	WT_Veh	KO_Veh	NOTEST	0	0.115124	inf	0	1	1	no
ENSMUSG00000007944	Ttc9b	chr7:27653914-27656208	WT_Veh	KO_Veh	NOTEST	0	0.1165	inf	0	1	1	no
ENSMUSG00000008193	Spib	chr7:44525994-44532071	WT_Veh	KO_Veh	NOTEST	0	0.0109254	inf	0	1	1	no
ENSMUSG00000008590	Htr3b	chr9:48935007-48964990	WT_Veh	KO_Veh	NOTEST	0	0.0133621	inf	0	1	1	no
ENSMUSG00000009075	Cabp7	chr11:4704677-4746778	WT_Veh	KO_Veh	NOTEST	0	0.0317965	inf	0	1	1	no
ENSMUSG00000009214	Tmem8c	chr2:27061635-27072179	WT_Veh	KO_Veh	NOTEST	0	0.0236979	inf	0	1	1	no
ENSMUSG00000009487	Otog	chr7:46240986-46311434	WT_Veh	KO_Veh	NOTEST	0	0.00197486	inf	0	1	1	no
ENSMUSG00000009545	Kcnq1	chr7:143107253-143427042	WT_Veh	KO_Veh	NOTEST	0	0.0309889	inf	0	1	1	no
ENSMUSG00000009588	St6galnac1	chr11:116765024-116775507	WT_Veh	KO_Veh	NOTEST	0	0.0215825	inf	0	1	1	no
ENSMUSG00000010086	Rnf112	chr11:61448441-61454131	WT_Veh	KO_Veh	NOTEST	0	0.00942817	inf	0	1	1	no
ENSMUSG00000014609	Chrne	chr11:70614882-70619216	WT_Veh	KO_Veh	NOTEST	0	0.1137	inf	0	1	1	no
ENSMUSG00000014747	Ankrd53	chr6:83762643-83768326	WT_Veh	KO_Veh	NOTEST	0	0.0321967	inf	0	1	1	no
ENSMUSG00000014852	Adamts13	chr2:26973415-27009628	WT_Veh	KO_Veh	NOTEST	0	0.00759813	inf	0	1	1	no
ENSMUSG00000015365	Mov10l1	chr15:88982908-89055152	WT_Veh	KO_Veh	NOTEST	0	0.0111989	inf	0	1	1	no
ENSMUSG00000015721	Nlrp5	chr7:23385888-23441922	WT_Veh	KO_Veh	NOTEST	0	0.00786817	inf	0	1	1	no
ENSMUSG00000015890	Amdhd1	chr10:93523337-93540033	WT_Veh	KO_Veh	NOTEST	0	0.024551	inf	0	1	1	no
ENSMUSG00000016150	Tenm1	chrX:42526584-43429126	WT_Veh	KO_Veh	NOTEST	0	0.00387972	inf	0	1	1	no
ENSMUSG00000016386	Mpped2	chr2:106693268-106868356	WT_Veh	KO_Veh	NOTEST	0	0.0250747	inf	0	1	1	no
ENSMUSG00000016524	Il19	chr1:130932657-130940073	WT_Veh	KO_Veh	NOTEST	0	0.0393187	inf	0	1	1	no
ENSMUSG00000016763	Scube1	chr15:83602582-83725021	WT_Veh	KO_Veh	NOTEST	0	0.00573375	inf	0	1	1	no
ENSMUSG00000017832	Hspb9	chr11:100713849-100714575	WT_Veh	KO_Veh	NOTEST	0	0.0451247	inf	0	1	1	no
ENSMUSG00000018168	Ikzf3	chr11:98464901-98546031	WT_Veh	KO_Veh	NOTEST	0	0.0571098	inf	0	1	1	no
ENSMUSG00000018341	Il12rb2	chr6:67291317-67376188	WT_Veh	KO_Veh	NOTEST	0	0.0209772	inf	0	1	1	no
ENSMUSG00000018451	6330403K07Rik	chr11:71031940-71033513	WT_Veh	KO_Veh	NOTEST	0	0.162255	inf	0	1	1	no
ENSMUSG00000018589	Glra2	chrX:165129016-165327393	WT_Veh	KO_Veh	NOTEST	0	0.00930959	inf	0	1	1	no
ENSMUSG00000018727	Cpsf4l	chr11:113698171-113710017	WT_Veh	KO_Veh	NOTEST	0	0.07912	inf	0	1	1	no
ENSMUSG00000018862	Otop3	chr11:115334730-115346927	WT_Veh	KO_Veh	NOTEST	0	0.0129675	inf	0	1	1	no
ENSMUSG00000019027	Dnahc1	chr14:31260374-31323896	WT_Veh	KO_Veh	NOTEST	0	0.0079541	inf	0	1	1	no
ENSMUSG00000019146	Cacng2	chr15:77991747-78144142	WT_Veh	KO_Veh	NOTEST	0	0.0048173	inf	0	1	1	no
ENSMUSG00000019785	Clvs2	chr10:33512285-33662432	WT_Veh	KO_Veh	NOTEST	0	0.0234651	inf	0	1	1	no
ENSMUSG00000019828	Grm1	chr10:10686058-11082356	WT_Veh	KO_Veh	NOTEST	0	0.00505176	inf	0	1	1	no
ENSMUSG00000019865	Nmbr	chr10:14758634-14770583	WT_Veh	KO_Veh	NOTEST	0	0.0210425	inf	0	1	1	no
ENSMUSG00000019892	Lrriq1	chr10:103063197-103236322	WT_Veh	KO_Veh	NOTEST	0	0.00752689	inf	0	1	1	no
ENSMUSG00000019936	Epyc	chr10:97644067-97682454	WT_Veh	KO_Veh	NOTEST	0	0.0142138	inf	0	1	1	no
ENSMUSG00000019945	1700040L02Rik	chr10:68430952-68541896	WT_Veh	KO_Veh	NOTEST	0	0.0227476	inf	0	1	1	no
ENSMUSG00000019982	Myb	chr10:21124929-21160984	WT_Veh	KO_Veh	NOTEST	0	0.00771441	inf	0	1	1	no
ENSMUSG00000020067	Mypn	chr10:63115794-63203952	WT_Veh	KO_Veh	NOTEST	0	0.0524207	inf	0	1	1	no
ENSMUSG00000020090	Npffr1	chr10:61595483-61626385	WT_Veh	KO_Veh	NOTEST	0	0.041648	inf	0	1	1	no
ENSMUSG00000020151	Ptprr	chr10:116018212-116274932	WT_Veh	KO_Veh	NOTEST	0	0.0137961	inf	0	1	1	no
ENSMUSG00000020169	Best3	chr10:116986313-117025040	WT_Veh	KO_Veh	NOTEST	0	0.00979568	inf	0	1	1	no
ENSMUSG00000020218	Wif1	chr10:121033959-121100650	WT_Veh	KO_Veh	NOTEST	0	0.0973505	inf	0	1	1	no
ENSMUSG00000020383	Il13	chr11:53631323-53634702	WT_Veh	KO_Veh	NOTEST	0	0.0254988	inf	0	1	1	no
ENSMUSG00000020396	Nefh	chr11:4938753-4948064	WT_Veh	KO_Veh	NOTEST	0	0.00643868	inf	0	1	1	no
ENSMUSG00000020490	Btnl10	chr11:58917907-58927158	WT_Veh	KO_Veh	NOTEST	0	0.0605516	inf	0	1	1	no
ENSMUSG00000020524	Gria1	chr11:57011386-57330244	WT_Veh	KO_Veh	NOTEST	0	0.0149038	inf	0	1	1	no
ENSMUSG00000020679	Hnf1b	chr11:83850062-83905917	WT_Veh	KO_Veh	NOTEST	0	0.0111996	inf	0	1	1	no
ENSMUSG00000020704	Accn1	chr11:80880168-81968457	WT_Veh	KO_Veh	NOTEST	0	0.00771837	inf	0	1	1	no
ENSMUSG00000020722	Cacng1	chr11:107703217-107716522	WT_Veh	KO_Veh	NOTEST	0	0.0245041	inf	0	1	1	no
ENSMUSG00000020793	Galr2	chr11:116280938-116283938	WT_Veh	KO_Veh	NOTEST	0	0.0129952	inf	0	1	1	no
ENSMUSG00000020805	Slc13a5	chr11:72241993-72268575	WT_Veh	KO_Veh	NOTEST	0	0.00656914	inf	0	1	1	no
ENSMUSG00000021056	Tex21	chr12:76198691-76246746	WT_Veh	KO_Veh	NOTEST	0	0.0127954	inf	0	1	1	no
ENSMUSG00000021099	Six6	chr12:72881108-72965866	WT_Veh	KO_Veh	NOTEST	0	0.00561834	inf	0	1	1	no
ENSMUSG00000021314	Amph	chr13:18948370-19150913	WT_Veh	KO_Veh	NOTEST	0	0.00922698	inf	0	1	1	no
ENSMUSG00000021337	Scgn	chr13:23953455-23991214	WT_Veh	KO_Veh	NOTEST	0	0.0503505	inf	0	1	1	no
ENSMUSG00000021342	Prl	chr13:27057569-27065204	WT_Veh	KO_Veh	OK	0	3.08056	inf	#NAME?	0.01695	0.0742021	no
ENSMUSG00000021363	Mak	chr13:41025119-41079706	WT_Veh	KO_Veh	NOTEST	0	0.00829048	inf	0	1	1	no
ENSMUSG00000021381	Barx1	chr13:48662997-48666507	WT_Veh	KO_Veh	NOTEST	0	0.0223167	inf	0	1	1	no
ENSMUSG00000021579	Lrrc14b	chr13:74350308-74365783	WT_Veh	KO_Veh	NOTEST	0	0.0517542	inf	0	1	1	no
ENSMUSG00000021613	Hapln1	chr13:89540635-89611832	WT_Veh	KO_Veh	NOTEST	0	0.0054459	inf	0	1	1	no
ENSMUSG00000021638	Ocln	chr13:100496506-100552718	WT_Veh	KO_Veh	NOTEST	0	0.0263226	inf	0	1	1	no
ENSMUSG00000021791	Dydc2	chr14:41049208-41069074	WT_Veh	KO_Veh	NOTEST	0	0.0491373	inf	0	1	1	no
ENSMUSG00000021799	Opn4	chr14:34590617-34600142	WT_Veh	KO_Veh	NOTEST	0	0.0131492	inf	0	1	1	no
ENSMUSG00000021927	Gm5803	chr15:22549021-23474418	WT_Veh	KO_Veh	NOTEST	0	0.0879325	inf	0	1	1	no
ENSMUSG00000021966	Prss52	chr14:64104285-64114641	WT_Veh	KO_Veh	NOTEST	0	0.093165	inf	0	1	1	no
ENSMUSG00000022112	Gpc5	chr14:115092214-116525179	WT_Veh	KO_Veh	NOTEST	0	0.0304195	inf	0	1	1	no
ENSMUSG00000022212	Cpne6	chr14:55510444-55517431	WT_Veh	KO_Veh	NOTEST	0	0.0143213	inf	0	1	1	no
ENSMUSG00000022229	Atp12a	chr14:56365067-56388551	WT_Veh	KO_Veh	NOTEST	0	0.0126025	inf	0	1	1	no
ENSMUSG00000022262	Dnahc5	chr15:28203751-28472045	WT_Veh	KO_Veh	NOTEST	0	0.00287994	inf	0	1	1	no
ENSMUSG00000022269	2011-03-01	chr15:26309047-26409576	WT_Veh	KO_Veh	NOTEST	0	0.0569135	inf	0	1	1	no
ENSMUSG00000022286	Grhl2	chr15:37231920-37363569	WT_Veh	KO_Veh	NOTEST	0	0.00818144	inf	0	1	1	no
ENSMUSG00000022311	Csmd3	chr15:47580636-48792063	WT_Veh	KO_Veh	NOTEST	0	0.0100885	inf	0	1	1	no
ENSMUSG00000022321	Cdh10	chr15:18818946-19014236	WT_Veh	KO_Veh	NOTEST	0	0.0489749	inf	0	1	1	no
ENSMUSG00000022357	Klhl38	chr15:58175878-58324169	WT_Veh	KO_Veh	NOTEST	0	0.00969516	inf	0	1	1	no
ENSMUSG00000022388	Ttll8	chr15:88889779-88954418	WT_Veh	KO_Veh	NOTEST	0	0.0098871	inf	0	1	1	no
ENSMUSG00000022454	Nell2	chr15:95219450-95528706	WT_Veh	KO_Veh	NOTEST	0	0.00769823	inf	0	1	1	no
ENSMUSG00000022523	Fgf12	chr16:28160119-28445227	WT_Veh	KO_Veh	NOTEST	0	0.00980463	inf	0	1	1	no
ENSMUSG00000022534	Mefv	chr16:3707214-3718124	WT_Veh	KO_Veh	NOTEST	0	0.00779789	inf	0	1	1	no
ENSMUSG00000022622	Acr	chr15:89568325-89574585	WT_Veh	KO_Veh	NOTEST	0	0.0362564	inf	0	1	1	no
ENSMUSG00000022753	Tmem30c	chr16:57266138-57292865	WT_Veh	KO_Veh	NOTEST	0	0.020506	inf	0	1	1	no
ENSMUSG00000022780	Mfi2	chr16:31878809-31899020	WT_Veh	KO_Veh	NOTEST	0	0.0114304	inf	0	1	1	no
ENSMUSG00000023336	Wfdc1	chr8:119666522-119688222	WT_Veh	KO_Veh	NOTEST	0	0.111909	inf	0	1	1	no
ENSMUSG00000023403	Stk31	chr6:49395603-49469501	WT_Veh	KO_Veh	NOTEST	0	0.00750418	inf	0	1	1	no
ENSMUSG00000023914	Mep1a	chr17:43474323-43502812	WT_Veh	KO_Veh	NOTEST	0	0.00920157	inf	0	1	1	no
ENSMUSG00000023968	Crip3	chr17:46428925-46431776	WT_Veh	KO_Veh	NOTEST	0	0.0494368	inf	0	1	1	no
ENSMUSG00000024027	Glp1r	chr17:30901866-30936510	WT_Veh	KO_Veh	NOTEST	0	0.017359	inf	0	1	1	no
ENSMUSG00000024215	Spdef	chr17:27714351-27728951	WT_Veh	KO_Veh	NOTEST	0	0.0806576	inf	0	1	1	no
ENSMUSG00000024223	Armc12	chr17:28530859-28538954	WT_Veh	KO_Veh	NOTEST	0	0.156166	inf	0	1	1	no
ENSMUSG00000024227	2610034M16Rik	chr17:58878807-58991375	WT_Veh	KO_Veh	NOTEST	0	0.00482364	inf	0	1	1	no
ENSMUSG00000024254	Abcg8	chr17:84658233-84700333	WT_Veh	KO_Veh	NOTEST	0	0.0330657	inf	0	1	1	no
ENSMUSG00000024376	Epb4.1l4a	chr18:33796326-34007206	WT_Veh	KO_Veh	NOTEST	0	0.0321546	inf	0	1	1	no
ENSMUSG00000024388	Myo7b	chr18:31959233-32036961	WT_Veh	KO_Veh	NOTEST	0	0.0113764	inf	0	1	1	no
ENSMUSG00000024399	Ltb	chr17:35194438-35196320	WT_Veh	KO_Veh	NOTEST	0	0.0857741	inf	0	1	1	no
ENSMUSG00000024575	Pde6a	chr18:61220481-61289924	WT_Veh	KO_Veh	NOTEST	0	0.0130559	inf	0	1	1	no
ENSMUSG00000024578	Il17b	chr18:61687934-61692537	WT_Veh	KO_Veh	NOTEST	0	0.0506806	inf	0	1	1	no
ENSMUSG00000024647	Cbln2	chr18:86711109-86718283	WT_Veh	KO_Veh	NOTEST	0	0.0305349	inf	0	1	1	no
ENSMUSG00000024658	Gm9750	chr19:9109867-9279175	WT_Veh	KO_Veh	NOTEST	0	0.0146262	inf	0	1	1	no
ENSMUSG00000024738	Pga5	chr19:10668956-10678071	WT_Veh	KO_Veh	NOTEST	0	0.0177618	inf	0	1	1	no
ENSMUSG00000024806	Mlana	chr19:29697920-29708448	WT_Veh	KO_Veh	NOTEST	0	0.0629917	inf	0	1	1	no
ENSMUSG00000024922	Ovol1	chr19:5549136-5560575	WT_Veh	KO_Veh	NOTEST	0	0.00919099	inf	0	1	1	no
ENSMUSG00000024936	Kcnk7	chr19:5704366-5707101	WT_Veh	KO_Veh	NOTEST	0	0.0398259	inf	0	1	1	no
ENSMUSG00000024987	Cyp26a1	chr19:37697807-37701528	WT_Veh	KO_Veh	NOTEST	0	0.0466799	inf	0	1	1	no
ENSMUSG00000025002	Cyp2c55	chr19:39007018-39042693	WT_Veh	KO_Veh	NOTEST	0	0.0119499	inf	0	1	1	no
ENSMUSG00000025075	Habp2	chr19:56287136-56390037	WT_Veh	KO_Veh	NOTEST	0	0.0648722	inf	0	1	1	no
ENSMUSG00000025091	Pnliprp2	chr19:58759722-58777533	WT_Veh	KO_Veh	NOTEST	0	0.0183635	inf	0	1	1	no
ENSMUSG00000025105	Bnc1	chr7:81966671-81992618	WT_Veh	KO_Veh	NOTEST	0	0.00901207	inf	0	1	1	no
ENSMUSG00000025129	Ppp1r27	chr11:120549978-120551132	WT_Veh	KO_Veh	NOTEST	0	0.0817817	inf	0	1	1	no
ENSMUSG00000025165	Sectm1a	chr11:121067406-121081220	WT_Veh	KO_Veh	NOTEST	0	0.0189896	inf	0	1	1	no
ENSMUSG00000025383	Il23a	chr10:128296139-128298084	WT_Veh	KO_Veh	NOTEST	0	0.107458	inf	0	1	1	no
ENSMUSG00000025431	Crisp1	chr17:40293757-40319207	WT_Veh	KO_Veh	NOTEST	0	0.0370393	inf	0	1	1	no
ENSMUSG00000025497	Cdhr5	chr7:141269084-141276786	WT_Veh	KO_Veh	NOTEST	0	0.0388975	inf	0	1	1	no
ENSMUSG00000025557	Slc15a1	chr14:121459620-121505254	WT_Veh	KO_Veh	NOTEST	0	0.0319964	inf	0	1	1	no
ENSMUSG00000025644	Gm7628	chr9:109093843-109119911	WT_Veh	KO_Veh	NOTEST	0	0.0283302	inf	0	1	1	no
ENSMUSG00000025739	Gng13	chr17:25717170-25727419	WT_Veh	KO_Veh	NOTEST	0	0.0519678	inf	0	1	1	no
ENSMUSG00000025927	Tfap2b	chr1:19208913-19238734	WT_Veh	KO_Veh	NOTEST	0	0.0037854	inf	0	1	1	no
ENSMUSG00000025936	Gm4956	chr1:21285245-21298312	WT_Veh	KO_Veh	NOTEST	0	0.0598656	inf	0	1	1	no
ENSMUSG00000026100	Mstn	chr1:53061662-53068079	WT_Veh	KO_Veh	NOTEST	0	0.00897087	inf	0	1	1	no
ENSMUSG00000026175	Vil1	chr1:74409375-74588246	WT_Veh	KO_Veh	NOTEST	0	0.00676917	inf	0	1	1	no
ENSMUSG00000026224	4933407L21Rik	chr1:85928482-85961055	WT_Veh	KO_Veh	NOTEST	0	0.0261883	inf	0	1	1	no
ENSMUSG00000026226	Spata3	chr1:86016815-86029958	WT_Veh	KO_Veh	NOTEST	0	0.0574552	inf	0	1	1	no
ENSMUSG00000026348	Acmsd	chr1:127729412-127767564	WT_Veh	KO_Veh	NOTEST	0	0.0123832	inf	0	1	1	no
ENSMUSG00000026401	Daf2	chr1:130388536-130437914	WT_Veh	KO_Veh	NOTEST	0	0.0399161	inf	0	1	1	no
ENSMUSG00000026424	Gpr37l1	chr1:135160233-135167681	WT_Veh	KO_Veh	NOTEST	0	0.057589	inf	0	1	1	no
ENSMUSG00000026452	Syt2	chr1:134709299-134753149	WT_Veh	KO_Veh	NOTEST	0	0.00846073	inf	0	1	1	no
ENSMUSG00000026459	Myog	chr1:134290003-134292547	WT_Veh	KO_Veh	NOTEST	0	0.0192714	inf	0	1	1	no
ENSMUSG00000026497	Mixl1	chr1:180693042-180697034	WT_Veh	KO_Veh	NOTEST	0	0.022022	inf	0	1	1	no
ENSMUSG00000026535	Ifi202b	chr1:173962568-173982844	WT_Veh	KO_Veh	NOTEST	0	0.0128865	inf	0	1	1	no
ENSMUSG00000026572	Tbx19	chr1:165137854-165160773	WT_Veh	KO_Veh	NOTEST	0	0.0270713	inf	0	1	1	no
ENSMUSG00000026582	Sele	chr1:164048233-164057677	WT_Veh	KO_Veh	NOTEST	0	0.0879791	inf	0	1	1	no
ENSMUSG00000026610	Esrrg	chr1:187608790-188214885	WT_Veh	KO_Veh	NOTEST	0	0.0207203	inf	0	1	1	no
ENSMUSG00000026614	Slc30a10	chr1:185447115-185468762	WT_Veh	KO_Veh	NOTEST	0	0.00481891	inf	0	1	1	no
ENSMUSG00000026644	Acbd7	chr2:3336167-3340993	WT_Veh	KO_Veh	NOTEST	0	0.184039	inf	0	1	1	no
ENSMUSG00000026725	Tnn	chr1:160085035-160153580	WT_Veh	KO_Veh	NOTEST	0	0.00341898	inf	0	1	1	no
ENSMUSG00000026787	Gad2	chr2:22622204-22693874	WT_Veh	KO_Veh	NOTEST	0	0.0046866	inf	0	1	1	no
ENSMUSG00000026835	Fcnb	chr2:28076377-28084885	WT_Veh	KO_Veh	NOTEST	0	0.0384694	inf	0	1	1	no
ENSMUSG00000026866	Kynu	chr2:43555328-43682715	WT_Veh	KO_Veh	NOTEST	0	0.020753	inf	0	1	1	no
ENSMUSG00000026934	Lhx3	chr2:26200211-26208289	WT_Veh	KO_Veh	NOTEST	0	0.0148991	inf	0	1	1	no
ENSMUSG00000027073	Prg2	chr2:84980460-84983632	WT_Veh	KO_Veh	NOTEST	0	0.0323586	inf	0	1	1	no
ENSMUSG00000027077	Smtnl1	chr2:84811175-84822652	WT_Veh	KO_Veh	NOTEST	0	0.0255613	inf	0	1	1	no
ENSMUSG00000027120	Fshb	chr2:107056139-107059656	WT_Veh	KO_Veh	NOTEST	0	0.0389588	inf	0	1	1	no
ENSMUSG00000027196	4921507L20Rik	chr2:93980033-94010807	WT_Veh	KO_Veh	NOTEST	0	0.0444302	inf	0	1	1	no
ENSMUSG00000027202	Slc12a1	chr2:125152504-125230002	WT_Veh	KO_Veh	NOTEST	0	0.00486891	inf	0	1	1	no
ENSMUSG00000027270	Lamp5	chr2:136052238-136069917	WT_Veh	KO_Veh	NOTEST	0	0.0432484	inf	0	1	1	no
ENSMUSG00000027360	Hdc	chr2:126593666-126619299	WT_Veh	KO_Veh	NOTEST	0	0.113759	inf	0	1	1	no
ENSMUSG00000027398	Il1b	chr2:129364569-129375748	WT_Veh	KO_Veh	NOTEST	0	0.150687	inf	0	1	1	no
ENSMUSG00000027399	Il1a	chr2:129297369-129309972	WT_Veh	KO_Veh	NOTEST	0	0.0119129	inf	0	1	1	no
ENSMUSG00000027400	Pdyn	chr2:129686564-129699844	WT_Veh	KO_Veh	NOTEST	0	0.0128004	inf	0	1	1	no
ENSMUSG00000027419	Pcsk2	chr2:143535475-143816285	WT_Veh	KO_Veh	NOTEST	0	0.00582475	inf	0	1	1	no
ENSMUSG00000027434	Nkx2-2	chr2:147177545-147331681	WT_Veh	KO_Veh	NOTEST	0	0.0226014	inf	0	1	1	no
ENSMUSG00000027481	Bpifb2	chr2:153875044-153895270	WT_Veh	KO_Veh	NOTEST	0	0.01773	inf	0	1	1	no
ENSMUSG00000027525	Phactr3	chr2:178118974-178338492	WT_Veh	KO_Veh	NOTEST	0	0.0276374	inf	0	1	1	no
ENSMUSG00000027528	Fabp9	chr3:10193625-10197222	WT_Veh	KO_Veh	NOTEST	0	0.342078	inf	0	1	1	no
ENSMUSG00000027577	Chrna4	chr2:181018379-181043546	WT_Veh	KO_Veh	NOTEST	0	0.0170599	inf	0	1	1	no
ENSMUSG00000027581	Stmn3	chr2:181306458-181314500	WT_Veh	KO_Veh	NOTEST	0	0.203127	inf	0	1	1	no
ENSMUSG00000027719	Adad1	chr3:37063526-37125959	WT_Veh	KO_Veh	NOTEST	0	0.0956516	inf	0	1	1	no
ENSMUSG00000027744	Stoml3	chr3:53488726-53508502	WT_Veh	KO_Veh	NOTEST	0	0.0128248	inf	0	1	1	no
ENSMUSG00000027801	Tm4sf4	chr3:57425313-57441677	WT_Veh	KO_Veh	NOTEST	0	0.0665682	inf	0	1	1	no
ENSMUSG00000027831	Veph1	chr3:66053560-66296837	WT_Veh	KO_Veh	NOTEST	0	0.0341759	inf	0	1	1	no
ENSMUSG00000027855	Sycp1	chr3:102818498-102936100	WT_Veh	KO_Veh	NOTEST	0	0.00665028	inf	0	1	1	no
ENSMUSG00000027861	Casq2	chr3:102086414-102146514	WT_Veh	KO_Veh	NOTEST	0	0.0224822	inf	0	1	1	no
ENSMUSG00000027867	Spag17	chr3:99885405-100206981	WT_Veh	KO_Veh	NOTEST	0	0.00252597	inf	0	1	1	no
ENSMUSG00000027887	Sypl2	chr3:108211471-108226648	WT_Veh	KO_Veh	NOTEST	0	0.0788186	inf	0	1	1	no
ENSMUSG00000027895	Kcnc4	chr3:107438302-107458898	WT_Veh	KO_Veh	NOTEST	0	0.0285721	inf	0	1	1	no
ENSMUSG00000028004	Npy2r	chr3:82538382-82548086	WT_Veh	KO_Veh	NOTEST	0	0.0259201	inf	0	1	1	no
ENSMUSG00000028012	Rrh	chr3:129804407-129822505	WT_Veh	KO_Veh	NOTEST	0	0.0671592	inf	0	1	1	no
ENSMUSG00000028116	Myoz2	chr3:123006205-123034990	WT_Veh	KO_Veh	NOTEST	0	0.149662	inf	0	1	1	no
ENSMUSG00000028137	Celf3	chr3:94478830-94492193	WT_Veh	KO_Veh	NOTEST	0	0.00997832	inf	0	1	1	no
ENSMUSG00000028176	Lrrc7	chr3:158084438-158562221	WT_Veh	KO_Veh	NOTEST	0	0.00441232	inf	0	1	1	no
ENSMUSG00000028222	Calb1	chr4:15881263-15908064	WT_Veh	KO_Veh	NOTEST	0	0.00691992	inf	0	1	1	no
ENSMUSG00000028255	Clca3	chr3:145004536-145032776	WT_Veh	KO_Veh	NOTEST	0	0.00873315	inf	0	1	1	no
ENSMUSG00000028298	Cga	chr4:34893778-34911481	WT_Veh	KO_Veh	NOTEST	0	0.237475	inf	0	1	1	no
ENSMUSG00000028396	2310002L09Rik	chr4:73939370-73950846	WT_Veh	KO_Veh	NOTEST	0	0.0335534	inf	0	1	1	no
ENSMUSG00000028451	1700022I11Rik	chr4:42969945-43000507	WT_Veh	KO_Veh	NOTEST	0	0.0247169	inf	0	1	1	no
ENSMUSG00000028519	Dab1	chr4:103619358-104744844	WT_Veh	KO_Veh	NOTEST	0	0.00533044	inf	0	1	1	no
ENSMUSG00000028545	Bend5	chr4:110397660-111664324	WT_Veh	KO_Veh	NOTEST	0	0.0450925	inf	0	1	1	no
ENSMUSG00000028584	Lrrc38	chr4:143349756-143371032	WT_Veh	KO_Veh	NOTEST	0	0.0125641	inf	0	1	1	no
ENSMUSG00000028626	Col9a2	chr4:121039384-121055322	WT_Veh	KO_Veh	NOTEST	0	0.0490695	inf	0	1	1	no
[truncated: 36,796 more rows]

## Sheet: KO_CL vs WT_CL
gene_id	gene	locus	sample_1	sample_2	status	value_1	value_2	log2(fold_change)	test_stat	p_value	q_value	significant
[truncated: 38,277 more rows]

[truncated: 1 more sheets: KO_CL vs KO_veh]
